# Supplementary material for: Synthetic data analysis for early detection of Alzheimer progression through machine learning algorithms
Source: PeerJ Comput Sci. 2024 Dec 12;10:e2437. doi: 10.7717/peerj-cs.2437 (PMC11784714; doi:10.7717/peerj-cs.2437)
Supplement: Supplemental Information 1 — The original dataset is composed of 16,378 rows and 115 variables, which include neuropsychological data, laboratory analysis, demographics, etc. This dataset is used as a basis for the proposed work. [file peerj-cs-10-2437-s001.csv]

	RID	COLPROT	ORIGPROT	PTID	SITE	VISCODE	EXAMDATE	DX.bl	AGE	PTGENDER	PTEDUCAT	PTETHCAT	PTRACCAT	PTMARRY	APOE4	FDG	PIB	AV45	FBB	ABETA	TAU	PTAU	CDRSB	ADAS11	ADAS13	ADASQ4	MMSE	RAVLT.immediate	RAVLT.learning	RAVLT.forgetting	RAVLT.perc.forgetting	LDELTOTAL	DIGITSCOR	TRABSCOR	FAQ	MOCA	EcogPtMem	EcogPtLang	EcogPtVisspat	EcogPtPlan	EcogPtOrgan	EcogPtDivatt	EcogPtTotal	EcogSPMem	EcogSPLang	EcogSPVisspat	EcogSPPlan	EcogSPOrgan	EcogSPDivatt
1	2	ADNI1	ADNI1	011_S_0002	011	bl	2005-09-08	CN	74.3	Male	16	Not Hisp/Latino	White	Married	0	1.33615408059116	NA	NA	NA	NA	NA	NA	0	10.67	18.67	5	28	44	4	6	54.5454545454545	10	34	112	0	NA	NA	NA	NA	NA	NA	NA	NA	NA	NA	NA	NA	NA	NA
2	2	ADNI1	ADNI1	011_S_0002	011	m06	2006-03-06	CN	74.3	Male	16	Not Hisp/Latino	White	Married	0	1.22281682840241	NA	NA	NA	NA	NA	NA	0	10.67	19.67	7	28	40	3	3	37.5	NA	28	125	0	NA	NA	NA	NA	NA	NA	NA	NA	NA	NA	NA	NA	NA	NA
9	2	ADNI1	ADNI1	011_S_0002	011	m36	2008-08-27	CN	74.3	Male	16	Not Hisp/Latino	White	Married	0	NA	NA	NA	NA	NA	NA	NA	0	12	20	5	29	34	2	7	87.5	13	33	127	0	NA	NA	NA	NA	NA	NA	NA	NA	NA	NA	NA	NA	NA	NA
10	2	ADNIGO	ADNI1	011_S_0002	011	m60	2010-09-22	CN	74.3	Male	16	Not Hisp/Latino	White	Married	0	NA	NA	NA	NA	NA	NA	NA	0	14	23	6	28	37	5	4	40	12	NA	166	0	23	1.625	1.11111111111111	1	1.2	1.16666666666667	1.5	1.25641025641026	1	1.33333333333333	1.16666666666667	1.25	1	1.25
11	2	ADNIGO	ADNI1	011_S_0002	011	m66	2011-03-04	CN	74.3	Male	16	Not Hisp/Latino	White	Married	0	NA	NA	NA	NA	NA	NA	NA	NA	NA	NA	NA	NA	NA	NA	NA	NA	NA	NA	NA	NA	NA	NA	NA	NA	NA	NA	NA	NA	NA	NA	NA	NA	NA	NA
12	2	ADNI2	ADNI1	011_S_0002	011	m72	2011-09-19	CN	74.3	Male	16	Not Hisp/Latino	White	Married	0	NA	NA	NA	NA	NA	NA	NA	0	12	21	6	23	42	3	5	55.5555555555556	14	NA	64	0	22	1.625	1.55555555555556	1.28571428571429	1.4	1.5	2	1.53846153846154	1.125	1.22222222222222	1.14285714285714	1	1.33333333333333	1
13	2	ADNI2	ADNI1	011_S_0002	011	m78	2012-03-22	CN	74.3	Male	16	Not Hisp/Latino	White	Married	0	NA	NA	NA	NA	NA	NA	NA	NA	NA	NA	NA	NA	NA	NA	NA	NA	NA	NA	NA	NA	NA	NA	NA	NA	NA	NA	NA	NA	NA	NA	NA	NA	NA	NA
14	2	ADNI2	ADNI1	011_S_0002	011	m84	2012-09-26	CN	74.3	Male	16	Not Hisp/Latino	White	Married	0	NA	NA	NA	NA	NA	NA	NA	1	9	14	3	24	37	5	7	70	10	NA	133	0	23	1.625	1.11111111111111	1.14285714285714	1.2	1.33333333333333	1.75	1.33333333333333	1	1.88888888888889	1	1	1.33333333333333	1
15	2	ADNI2	ADNI1	011_S_0002	011	m90	2013-03-25	CN	74.3	Male	16	Not Hisp/Latino	White	Married	0	NA	NA	NA	NA	NA	NA	NA	NA	NA	NA	NA	NA	NA	NA	NA	NA	NA	NA	NA	NA	NA	NA	NA	NA	NA	NA	NA	NA	NA	NA	NA	NA	NA	NA
16	2	ADNI2	ADNI1	011_S_0002	011	m96	2013-09-09	CN	74.3	Male	16	Not Hisp/Latino	White	Married	0	NA	NA	NA	NA	NA	NA	NA	0.5	10	18	5	25	38	3	6	66.6666666666667	12	NA	167	0	20	2.125	1.44444444444444	1.57142857142857	1	1.16666666666667	1.5	1.51282051282051	1.125	1.44444444444444	1	1	1.16666666666667	1
3	2	ADNI2	ADNI1	011_S_0002	011	m102	2014-03-17	CN	74.3	Male	16	Not Hisp/Latino	White	Married	0	NA	NA	NA	NA	NA	NA	NA	NA	NA	NA	NA	NA	NA	NA	NA	NA	NA	NA	NA	NA	NA	NA	NA	NA	NA	NA	NA	NA	NA	NA	NA	NA	NA	NA
4	2	ADNI2	ADNI1	011_S_0002	011	m108	2014-10-13	CN	74.3	Male	16	Not Hisp/Latino	White	Married	0	NA	NA	NA	NA	NA	NA	NA	0	NA	NA	NA	28	NA	NA	NA	NA	NA	NA	NA	0	NA	NA	NA	NA	NA	NA	NA	NA	NA	NA	NA	NA	NA	NA
5	2	ADNI2	ADNI1	011_S_0002	011	m120	2015-09-22	CN	74.3	Male	16	Not Hisp/Latino	White	Married	0	NA	NA	NA	NA	NA	NA	NA	0	12	20	5	28	34	5	8	80	12	NA	162	0	22	2	1.55555555555556	1.14285714285714	1.2	1.66666666666667	1.75	1.56410256410256	1.28571428571429	1.44444444444444	1	1	1.5	1.25
6	2	ADNI2	ADNI1	011_S_0002	011	m126	2016-06-23	CN	74.3	Male	16	Not Hisp/Latino	White	Married	0	NA	NA	NA	NA	NA	NA	NA	NA	NA	NA	NA	NA	NA	NA	NA	NA	NA	NA	NA	NA	NA	NA	NA	NA	NA	NA	NA	NA	NA	NA	NA	NA	NA	NA
7	2	ADNI2	ADNI1	011_S_0002	011	m132	2016-09-27	CN	74.3	Male	16	Not Hisp/Latino	White	Married	0	NA	NA	NA	NA	NA	NA	NA	1	12	20	5	24	37	3	10	100	13	NA	169	0	17	2.625	3	1.85714285714286	1.6	1.66666666666667	2	2.23076923076923	1.5	3.8	NA	2	1.83333333333333	2
8	2	ADNI3	ADNI1	011_S_0002	011	m144	2017-10-18	CN	74.3	Male	16	Not Hisp/Latino	White	Married	0	NA	NA	NA	NA	NA	NA	NA	2.5	17.67	28.67	8	23	35	4	3	37.5	11	NA	229	3	17	1.625	2.22222222222222	1	1	1	2	1.51351351351351	2	3.44444444444444	3	3	2.33333333333333	NA
17	3	ADNI1	ADNI1	011_S_0003	011	bl	2005-09-12	AD	81.3	Male	18	Not Hisp/Latino	White	Married	1	1.10860477480654	NA	NA	NA	741.5	239.7	22.83	4.5	22	31	8	20	22	1	4	100	2	25	148	10	NA	NA	NA	NA	NA	NA	NA	NA	NA	NA	NA	NA	NA	NA
18	3	ADNI1	ADNI1	011_S_0003	011	m06	2006-03-13	AD	81.3	Male	18	Not Hisp/Latino	White	Married	1	1.07795683243668	NA	NA	NA	NA	NA	NA	6	19	30	10	24	19	2	6	100	NA	19	135	12	NA	NA	NA	NA	NA	NA	NA	NA	NA	NA	NA	NA	NA	NA
19	3	ADNI1	ADNI1	011_S_0003	011	m12	2006-09-12	AD	81.3	Male	18	Not Hisp/Latino	White	Married	1	1.11625816551488	NA	NA	NA	601.4	251.7	24.18	3.5	24	35	10	17	31	2	7	100	0	21	126	17	NA	NA	NA	NA	NA	NA	NA	NA	NA	NA	NA	NA	NA	NA
20	3	ADNI1	ADNI1	011_S_0003	011	m18	2007-03-12	AD	81.3	Male	18	Not Hisp/Latino	White	Married	1	NA	NA	NA	NA	NA	NA	NA	NA	NA	NA	NA	NA	NA	NA	NA	NA	NA	NA	NA	NA	NA	NA	NA	NA	NA	NA	NA	NA	NA	NA	NA	NA	NA	NA
21	3	ADNI1	ADNI1	011_S_0003	011	m24	2007-09-12	AD	81.3	Male	18	Not Hisp/Latino	White	Married	1	1.06134029209012	NA	NA	NA	NA	NA	NA	8	25.67	37.67	10	19	23	1	5	100	0	16	275	14	NA	NA	NA	NA	NA	NA	NA	NA	NA	NA	NA	NA	NA	NA
22	4	ADNI1	ADNI1	022_S_0004	022	bl	2005-11-08	LMCI	67.5	Male	10	Hisp/Latino	White	Married	0	NA	NA	NA	NA	1501	153.1	13.29	1	14.33	21.33	6	27	37	7	4	36.3636363636364	4	25	271	0	NA	NA	NA	NA	NA	NA	NA	NA	NA	NA	NA	NA	NA	NA
23	4	ADNI1	ADNI1	022_S_0004	022	m06	2006-05-02	LMCI	67.5	Male	10	Hisp/Latino	White	Married	0	NA	NA	NA	NA	NA	NA	NA	0.5	17.33	25.33	7	28	33	7	1	11.1111111111111	NA	24	141	0	NA	NA	NA	NA	NA	NA	NA	NA	NA	NA	NA	NA	NA	NA
24	4	ADNI1	ADNI1	022_S_0004	022	m12	2006-11-14	LMCI	67.5	Male	10	Hisp/Latino	White	Married	0	NA	NA	NA	NA	1176	159.7	13.3	1	15	22	7	26	37	4	1	12.5	5	30	240	0	NA	NA	NA	NA	NA	NA	NA	NA	NA	NA	NA	NA	NA	NA
25	4	ADNI1	ADNI1	022_S_0004	022	m18	2007-05-14	LMCI	67.5	Male	10	Hisp/Latino	White	Married	0	NA	NA	NA	NA	NA	NA	NA	1	20.33	28.33	7	27	44	8	2	16.6666666666667	NA	28	144	1	NA	NA	NA	NA	NA	NA	NA	NA	NA	NA	NA	NA	NA	NA
26	4	ADNI1	ADNI1	022_S_0004	022	m30	2008-05-08	LMCI	67.5	Male	10	Hisp/Latino	White	Married	0	NA	NA	NA	NA	NA	NA	NA	NA	NA	NA	NA	NA	NA	NA	NA	NA	NA	NA	NA	NA	NA	NA	NA	NA	NA	NA	NA	NA	NA	NA	NA	NA	NA	NA
27	4	ADNI1	ADNI1	022_S_0004	022	m36	2008-11-18	LMCI	67.5	Male	10	Hisp/Latino	White	Married	0	NA	NA	NA	NA	NA	NA	NA	1	18	25	7	25	44	7	2	18.1818181818182	3	29	230	0	NA	NA	NA	NA	NA	NA	NA	NA	NA	NA	NA	NA	NA	NA
28	5	ADNI1	ADNI1	011_S_0005	011	bl	2005-09-07	CN	73.7	Male	16	Not Hisp/Latino	White	Married	0	1.25955936985158	NA	NA	NA	547.3	337	33.43	0	8.67	14.67	4	29	37	4	4	44.4444444444444	12	38	90	0	NA	NA	NA	NA	NA	NA	NA	NA	NA	NA	NA	NA	NA	NA
29	5	ADNI1	ADNI1	011_S_0005	011	m06	2006-03-09	CN	73.7	Male	16	Not Hisp/Latino	White	Married	0	1.27370455252537	NA	NA	NA	NA	NA	NA	0	11	15	3	29	36	4	8	80	NA	42	116	0	NA	NA	NA	NA	NA	NA	NA	NA	NA	NA	NA	NA	NA	NA
30	5	ADNI1	ADNI1	011_S_0005	011	m12	2006-09-05	CN	73.7	Male	16	Not Hisp/Latino	White	Married	0	1.28090174449365	NA	NA	NA	472.8	334.1	34.04	1.5	5.67	NA	3	30	40	6	6	50	15	44	83	0	NA	NA	NA	NA	NA	NA	NA	NA	NA	NA	NA	NA	NA	NA
31	5	ADNI1	ADNI1	011_S_0005	011	m18	2007-03-09	CN	73.7	Male	16	Not Hisp/Latino	White	Married	0	NA	NA	NA	NA	NA	NA	NA	NA	NA	NA	NA	NA	NA	NA	NA	NA	NA	NA	NA	NA	NA	NA	NA	NA	NA	NA	NA	NA	NA	NA	NA	NA	NA	NA
32	5	ADNI1	ADNI1	011_S_0005	011	m24	2007-09-07	CN	73.7	Male	16	Not Hisp/Latino	White	Married	0	1.34163046528556	NA	NA	NA	NA	NA	NA	0	7	11	3	29	36	4	3	37.5	13	42	68	0	NA	NA	NA	NA	NA	NA	NA	NA	NA	NA	NA	NA	NA	NA
33	5	ADNI1	ADNI1	011_S_0005	011	m30	2008-05-02	CN	73.7	Male	16	Not Hisp/Latino	White	Married	0	NA	NA	NA	NA	NA	NA	NA	NA	NA	NA	NA	NA	NA	NA	NA	NA	NA	NA	NA	NA	NA	NA	NA	NA	NA	NA	NA	NA	NA	NA	NA	NA	NA	NA
34	5	ADNI1	ADNI1	011_S_0005	011	m36	2008-09-10	CN	73.7	Male	16	Not Hisp/Latino	White	Married	0	1.31459244367732	NA	NA	NA	NA	NA	NA	1	6.67	11.67	4	30	42	6	6	54.5454545454545	18	40	85	0	NA	NA	NA	NA	NA	NA	NA	NA	NA	NA	NA	NA	NA	NA
35	6	ADNI1	ADNI1	100_S_0006	100	bl	2005-11-29	LMCI	80.4	Female	13	Not Hisp/Latino	White	Married	0	NA	NA	NA	NA	NA	NA	NA	0.5	18.67	25.67	7	25	30	1	5	83.3333333333333	3	34	168	0	NA	NA	NA	NA	NA	NA	NA	NA	NA	NA	NA	NA	NA	NA
36	6	ADNI1	ADNI1	100_S_0006	100	m06	2006-06-01	LMCI	80.4	Female	13	Not Hisp/Latino	White	Married	0	NA	NA	NA	NA	NA	NA	NA	1	19	26	7	21	41	6	7	63.6363636363636	NA	32	145	0	NA	NA	NA	NA	NA	NA	NA	NA	NA	NA	NA	NA	NA	NA
37	6	ADNI1	ADNI1	100_S_0006	100	m12	2006-11-20	LMCI	80.4	Female	13	Not Hisp/Latino	White	Married	0	NA	NA	NA	NA	NA	NA	NA	1.5	18.67	25.67	7	26	31	4	8	100	0	33	153	0	NA	NA	NA	NA	NA	NA	NA	NA	NA	NA	NA	NA	NA	NA
38	6	ADNI1	ADNI1	100_S_0006	100	m18	2007-05-15	LMCI	80.4	Female	13	Not Hisp/Latino	White	Married	0	NA	NA	NA	NA	NA	NA	NA	2	11.33	21.33	9	24	31	3	6	85.7142857142857	NA	33	94	2	NA	NA	NA	NA	NA	NA	NA	NA	NA	NA	NA	NA	NA	NA
39	6	ADNI1	ADNI1	100_S_0006	100	m24	2007-11-08	LMCI	80.4	Female	13	Not Hisp/Latino	White	Married	0	NA	NA	NA	NA	NA	NA	NA	2	14.67	22.67	7	26	28	3	5	83.3333333333333	1	34	151	0	NA	NA	NA	NA	NA	NA	NA	NA	NA	NA	NA	NA	NA	NA
40	6	ADNI1	ADNI1	100_S_0006	100	m30	2008-06-12	LMCI	80.4	Female	13	Not Hisp/Latino	White	Married	0	NA	NA	NA	NA	NA	NA	NA	NA	NA	NA	NA	NA	NA	NA	NA	NA	NA	NA	NA	NA	NA	NA	NA	NA	NA	NA	NA	NA	NA	NA	NA	NA	NA	NA
41	6	ADNI1	ADNI1	100_S_0006	100	m36	2008-12-08	LMCI	80.4	Female	13	Not Hisp/Latino	White	Married	0	NA	NA	NA	NA	NA	NA	NA	2	17.67	26.67	9	22	26	3	6	85.7142857142857	0	28	209	6	NA	NA	NA	NA	NA	NA	NA	NA	NA	NA	NA	NA	NA	NA
42	7	ADNI1	ADNI1	022_S_0007	022	bl	2005-10-06	AD	75.4	Male	10	Hisp/Latino	More than one	Married	1	NA	NA	NA	NA	NA	NA	NA	6	27.33	40.33	10	20	17	2	3	75	0	9	300	17	NA	NA	NA	NA	NA	NA	NA	NA	NA	NA	NA	NA	NA	NA
43	7	ADNI1	ADNI1	022_S_0007	022	m06	2006-04-13	AD	75.4	Male	10	Hisp/Latino	More than one	Married	1	NA	NA	NA	NA	NA	NA	NA	6	32.67	45.67	10	23	19	2	4	80	NA	7	300	17	NA	NA	NA	NA	NA	NA	NA	NA	NA	NA	NA	NA	NA	NA
44	7	ADNI1	ADNI1	022_S_0007	022	m12	2006-10-10	AD	75.4	Male	10	Hisp/Latino	More than one	Married	1	NA	NA	NA	NA	NA	NA	NA	5	29.33	41.33	10	20	18	0	3	100	2	11	289	17	NA	NA	NA	NA	NA	NA	NA	NA	NA	NA	NA	NA	NA	NA
45	7	ADNI1	ADNI1	022_S_0007	022	m18	2007-04-12	AD	75.4	Male	10	Hisp/Latino	More than one	Married	1	NA	NA	NA	NA	NA	NA	NA	NA	NA	NA	NA	NA	NA	NA	NA	NA	NA	NA	NA	NA	NA	NA	NA	NA	NA	NA	NA	NA	NA	NA	NA	NA	NA	NA
46	7	ADNI1	ADNI1	022_S_0007	022	m24	2007-10-09	AD	75.4	Male	10	Hisp/Latino	More than one	Married	1	NA	NA	NA	NA	NA	NA	NA	10	34	47	10	20	10	3	3	100	0	7	300	24	NA	NA	NA	NA	NA	NA	NA	NA	NA	NA	NA	NA	NA	NA
47	8	ADNI1	ADNI1	011_S_0008	011	bl	2005-09-19	CN	84.5	Female	18	Not Hisp/Latino	White	Widowed	0	1.20965345383832	NA	NA	NA	>1700	440.2	37.51	0	5	7	2	28	51	7	3	25	16	49	51	0	NA	NA	NA	NA	NA	NA	NA	NA	NA	NA	NA	NA	NA	NA
48	8	ADNI1	ADNI1	011_S_0008	011	m06	2006-03-20	CN	84.5	Female	18	Not Hisp/Latino	White	Widowed	0	1.22035134087457	NA	NA	NA	NA	NA	NA	0	6.67	10.67	3	29	35	8	2	18.1818181818182	NA	26	81	0	NA	NA	NA	NA	NA	NA	NA	NA	NA	NA	NA	NA	NA	NA
50	8	ADNI1	ADNI1	011_S_0008	011	m12	2006-09-19	CN	84.5	Female	18	Not Hisp/Latino	White	Widowed	0	1.17504834648371	NA	NA	NA	>1700	397.7	34.28	0	3	5	2	28	42	5	5	50	18	41	50	0	NA	NA	NA	NA	NA	NA	NA	NA	NA	NA	NA	NA	NA	NA
52	8	ADNI1	ADNI1	011_S_0008	011	m36	2008-09-09	CN	84.5	Female	18	Not Hisp/Latino	White	Widowed	0	NA	NA	NA	NA	NA	NA	NA	0	6.33	9.33	2	29	44	7	6	50	21	38	60	0	NA	NA	NA	NA	NA	NA	NA	NA	NA	NA	NA	NA	NA	NA
53	8	ADNI1	ADNI1	011_S_0008	011	m48	2009-10-12	CN	84.5	Female	18	Not Hisp/Latino	White	Widowed	0	NA	NA	NA	NA	NA	NA	NA	0	13	17	3	30	49	9	4	26.6666666666667	20	31	86	0	NA	NA	NA	NA	NA	NA	NA	NA	NA	NA	NA	NA	NA	NA
54	8	ADNIGO	ADNI1	011_S_0008	011	m60	2010-09-27	CN	84.5	Female	18	Not Hisp/Latino	White	Widowed	0	NA	NA	NA	NA	NA	NA	NA	0	9	14	3	28	45	9	7	50	15	NA	55	0	22	1.625	1.22222222222222	1	1	1.16666666666667	1.25	1.23076923076923	1.5	1	1	1	1	1.75
55	8	ADNIGO	ADNI1	011_S_0008	011	m66	2011-03-16	CN	84.5	Female	18	Not Hisp/Latino	White	Widowed	0	NA	NA	NA	NA	NA	NA	NA	NA	NA	NA	NA	NA	NA	NA	NA	NA	NA	NA	NA	NA	NA	NA	NA	NA	NA	NA	NA	NA	NA	NA	NA	NA	NA	NA
56	8	ADNI2	ADNI1	011_S_0008	011	m72	2011-09-27	CN	84.5	Female	18	Not Hisp/Latino	White	Widowed	0	NA	NA	NA	NA	NA	NA	NA	0	9	13	3	29	47	6	5	45.4545454545455	17	NA	74	0	24	2.375	1.66666666666667	1	1.4	1	3	1.69230769230769	1.625	1	1.14285714285714	1	1.5	2
57	8	ADNI2	ADNI1	011_S_0008	011	m78	2012-03-22	CN	84.5	Female	18	Not Hisp/Latino	White	Widowed	0	NA	NA	NA	NA	NA	NA	NA	NA	NA	NA	NA	NA	NA	NA	NA	NA	NA	NA	NA	NA	NA	NA	NA	NA	NA	NA	NA	NA	NA	NA	NA	NA	NA	NA
58	8	ADNI2	ADNI1	011_S_0008	011	m84	2012-09-20	CN	84.5	Female	18	Not Hisp/Latino	White	Widowed	0	NA	NA	NA	NA	NA	NA	NA	0	5	9	4	30	39	8	8	72.7272727272727	20	NA	72	0	25	1.875	1.66666666666667	1.14285714285714	1.4	1.33333333333333	1.5	1.51282051282051	1.875	1	1.57142857142857	1	1.33333333333333	1.75
59	8	ADNI2	ADNI1	011_S_0008	011	m90	2013-03-13	CN	84.5	Female	18	Not Hisp/Latino	White	Widowed	0	NA	NA	NA	NA	NA	NA	NA	NA	NA	NA	NA	NA	NA	NA	NA	NA	NA	NA	NA	NA	NA	NA	NA	NA	NA	NA	NA	NA	NA	NA	NA	NA	NA	NA
60	8	ADNI2	ADNI1	011_S_0008	011	m96	2013-09-19	CN	84.5	Female	18	Not Hisp/Latino	White	Widowed	0	NA	NA	NA	NA	NA	NA	NA	0	4	10	3	28	42	8	4	36.3636363636364	19	NA	104	2	24	2	1.55555555555556	1.28571428571429	1.4	1.33333333333333	1	1.48717948717949	2.625	1.11111111111111	1.57142857142857	1.8	1.5	2
49	8	ADNI2	ADNI1	011_S_0008	011	m102	2014-03-20	CN	84.5	Female	18	Not Hisp/Latino	White	Widowed	0	NA	NA	NA	NA	NA	NA	NA	NA	NA	NA	NA	NA	NA	NA	NA	NA	NA	NA	NA	NA	NA	NA	NA	NA	NA	NA	NA	NA	NA	NA	NA	NA	NA	NA
51	8	ADNI2	ADNI1	011_S_0008	011	m120	2015-10-29	CN	84.5	Female	18	Not Hisp/Latino	White	Widowed	0	NA	NA	NA	NA	NA	NA	NA	5	8	14	4	26	30	3	6	85.7142857142857	11	NA	99	10	19	2.5	1.77777777777778	1.85714285714286	1.4	1.33333333333333	1	1.74358974358974	3.25	1.55555555555556	1.42857142857143	2.2	2.16666666666667	3.75
61	10	ADNI1	ADNI1	011_S_0010	011	bl	2005-11-10	AD	73.9	Female	12	Not Hisp/Latino	White	Married	1	1.03940659832045	NA	NA	NA	357.4	329.9	31.26	5	12.33	24.33	10	24	20	2	5	100	2	27	100	11	NA	NA	NA	NA	NA	NA	NA	NA	NA	NA	NA	NA	NA	NA
62	10	ADNI1	ADNI1	011_S_0010	011	m06	2006-05-09	AD	73.9	Female	12	Not Hisp/Latino	White	Married	1	0.98336713415574	NA	NA	NA	NA	NA	NA	2.5	14.33	24.33	9	26	20	1	3	75	NA	25	218	12	NA	NA	NA	NA	NA	NA	NA	NA	NA	NA	NA	NA	NA	NA
63	10	ADNI1	ADNI1	011_S_0010	011	m12	2006-11-09	AD	73.9	Female	12	Not Hisp/Latino	White	Married	1	0.937913040239045	NA	NA	NA	340	287.7	27.37	4	23.33	35.33	9	25	21	2	5	100	1	24	144	15	NA	NA	NA	NA	NA	NA	NA	NA	NA	NA	NA	NA	NA	NA
64	10	ADNI1	ADNI1	011_S_0010	011	m18	2007-05-10	AD	73.9	Female	12	Not Hisp/Latino	White	Married	1	NA	NA	NA	NA	NA	NA	NA	NA	NA	NA	NA	NA	NA	NA	NA	NA	NA	NA	NA	NA	NA	NA	NA	NA	NA	NA	NA	NA	NA	NA	NA	NA	NA	NA
65	10	ADNI1	ADNI1	011_S_0010	011	m24	2007-11-07	AD	73.9	Female	12	Not Hisp/Latino	White	Married	1	0.850008313939347	NA	NA	NA	NA	NA	NA	5	19.33	30.33	10	28	15	0	3	100	0	16	280	20	NA	NA	NA	NA	NA	NA	NA	NA	NA	NA	NA	NA	NA	NA
66	14	ADNI1	ADNI1	022_S_0014	022	bl	2005-11-04	CN	78.5	Female	12	Hisp/Latino	White	Divorced	0	1.25048213538138	NA	NA	NA	1582	203.6	16.68	0	4.33	8.33	4	29	45	6	4	36.3636363636364	10	30	101	0	NA	NA	NA	NA	NA	NA	NA	NA	NA	NA	NA	NA	NA	NA
67	14	ADNI1	ADNI1	022_S_0014	022	m06	2006-05-02	CN	78.5	Female	12	Hisp/Latino	White	Divorced	0	1.34053255960852	NA	NA	NA	NA	NA	NA	0	4.67	6.67	2	29	38	6	4	40	NA	37	186	0	NA	NA	NA	NA	NA	NA	NA	NA	NA	NA	NA	NA	NA	NA
68	14	ADNI1	ADNI1	022_S_0014	022	m12	2006-11-27	CN	78.5	Female	12	Hisp/Latino	White	Divorced	0	NA	NA	NA	NA	NA	NA	NA	0	6.33	7.33	1	28	30	3	1	14.2857142857143	13	40	131	0	NA	NA	NA	NA	NA	NA	NA	NA	NA	NA	NA	NA	NA	NA
69	14	ADNI1	ADNI1	022_S_0014	022	m18	2007-05-15	CN	78.5	Female	12	Hisp/Latino	White	Divorced	0	NA	NA	NA	NA	NA	NA	NA	NA	NA	NA	NA	NA	NA	NA	NA	NA	NA	NA	NA	NA	NA	NA	NA	NA	NA	NA	NA	NA	NA	NA	NA	NA	NA	NA
70	14	ADNI1	ADNI1	022_S_0014	022	m24	2007-11-27	CN	78.5	Female	12	Hisp/Latino	White	Divorced	0	1.33053415061628	NA	NA	NA	NA	NA	NA	0	8	11	2	30	39	7	5	45.4545454545455	12	36	99	0	NA	NA	NA	NA	NA	NA	NA	NA	NA	NA	NA	NA	NA	NA
71	14	ADNI1	ADNI1	022_S_0014	022	m36	2008-11-05	CN	78.5	Female	12	Hisp/Latino	White	Divorced	0	1.30439035055563	NA	NA	NA	NA	NA	NA	0.5	5.67	6.67	1	29	37	6	1	11.1111111111111	12	34	179	0	NA	NA	NA	NA	NA	NA	NA	NA	NA	NA	NA	NA	NA	NA
72	15	ADNI1	ADNI1	100_S_0015	100	bl	2005-10-18	CN	80.8	Male	18	Not Hisp/Latino	White	Married	1	NA	NA	NA	NA	NA	NA	NA	0	7	9	2	29	50	5	3	25	19	63	49	0	NA	NA	NA	NA	NA	NA	NA	NA	NA	NA	NA	NA	NA	NA
73	15	ADNI1	ADNI1	100_S_0015	100	m06	2006-04-18	CN	80.8	Male	18	Not Hisp/Latino	White	Married	1	NA	NA	NA	NA	NA	NA	NA	0	3	5	2	30	40	3	2	25	NA	66	37	0	NA	NA	NA	NA	NA	NA	NA	NA	NA	NA	NA	NA	NA	NA
74	15	ADNI1	ADNI1	100_S_0015	100	m12	2006-10-13	CN	80.8	Male	18	Not Hisp/Latino	White	Married	1	NA	NA	NA	NA	NA	NA	NA	0	6.67	8.67	2	27	51	7	5	38.4615384615385	15	64	40	2	NA	NA	NA	NA	NA	NA	NA	NA	NA	NA	NA	NA	NA	NA
75	15	ADNI1	ADNI1	100_S_0015	100	m18	2007-04-10	CN	80.8	Male	18	Not Hisp/Latino	White	Married	1	NA	NA	NA	NA	NA	NA	NA	NA	NA	NA	NA	NA	NA	NA	NA	NA	NA	NA	NA	NA	NA	NA	NA	NA	NA	NA	NA	NA	NA	NA	NA	NA	NA	NA
76	15	ADNI1	ADNI1	100_S_0015	100	m24	2007-10-11	CN	80.8	Male	18	Not Hisp/Latino	White	Married	1	NA	NA	NA	NA	NA	NA	NA	0	5	9	4	29	60	5	5	33.3333333333333	23	64	56	0	NA	NA	NA	NA	NA	NA	NA	NA	NA	NA	NA	NA	NA	NA
77	15	ADNI1	ADNI1	100_S_0015	100	m30	2008-04-07	CN	80.8	Male	18	Not Hisp/Latino	White	Married	1	NA	NA	NA	NA	NA	NA	NA	NA	NA	NA	NA	NA	NA	NA	NA	NA	NA	NA	NA	NA	NA	NA	NA	NA	NA	NA	NA	NA	NA	NA	NA	NA	NA	NA
78	15	ADNI1	ADNI1	100_S_0015	100	m36	2008-10-28	CN	80.8	Male	18	Not Hisp/Latino	White	Married	1	NA	NA	NA	NA	NA	NA	NA	0	4	8	4	30	47	5	4	36.3636363636364	14	64	47	0	NA	NA	NA	NA	NA	NA	NA	NA	NA	NA	NA	NA	NA	NA
79	15	ADNI2	ADNI1	100_S_0015	100	m72	2011-11-03	CN	80.8	Male	18	Not Hisp/Latino	White	Married	1	NA	NA	NA	NA	NA	NA	NA	1	6	9	3	29	52	6	13	100	21	NA	52	0	26	1.875	1	1.16666666666667	1	1.83333333333333	1.25	1.36842105263158	1.75	1.22222222222222	1.14285714285714	1.4	1.33333333333333	2
80	15	ADNI2	ADNI1	100_S_0015	100	m78	2012-04-10	CN	80.8	Male	18	Not Hisp/Latino	White	Married	1	NA	NA	NA	NA	NA	NA	NA	NA	NA	NA	NA	NA	NA	NA	NA	NA	NA	NA	NA	NA	NA	NA	NA	NA	NA	NA	NA	NA	NA	NA	NA	NA	NA	NA
81	16	ADNI1	ADNI1	011_S_0016	011	bl	2005-10-13	CN	65.4	Male	9	Not Hisp/Latino	Black	Married	1	1.43716161026502	NA	NA	NA	550.6	170.5	15.88	0	10.33	14.33	4	28	40	8	6	50	9	46	79	0	NA	NA	NA	NA	NA	NA	NA	NA	NA	NA	NA	NA	NA	NA
82	16	ADNI1	ADNI1	011_S_0016	011	m06	2006-04-12	CN	65.4	Male	9	Not Hisp/Latino	Black	Married	1	1.49219536961663	NA	NA	NA	NA	NA	NA	0	8.33	14.33	6	29	33	4	6	66.6666666666667	NA	45	62	0	NA	NA	NA	NA	NA	NA	NA	NA	NA	NA	NA	NA	NA	NA
83	16	ADNI1	ADNI1	011_S_0016	011	m12	2006-10-11	CN	65.4	Male	9	Not Hisp/Latino	Black	Married	1	1.3601408583751	NA	NA	NA	682.7	203.7	19.88	0	8.33	12.33	4	30	32	3	-2	-28.5714285714286	12	47	66	0	NA	NA	NA	NA	NA	NA	NA	NA	NA	NA	NA	NA	NA	NA
84	16	ADNI1	ADNI1	011_S_0016	011	m18	2007-04-25	CN	65.4	Male	9	Not Hisp/Latino	Black	Married	1	NA	NA	NA	NA	NA	NA	NA	NA	NA	NA	NA	NA	NA	NA	NA	NA	NA	NA	NA	NA	NA	NA	NA	NA	NA	NA	NA	NA	NA	NA	NA	NA	NA	NA
85	16	ADNI1	ADNI1	011_S_0016	011	m24	2007-09-17	CN	65.4	Male	9	Not Hisp/Latino	Black	Married	1	1.27245308035796	NA	NA	NA	NA	NA	NA	0	7.33	12.33	5	28	36	1	-1	-14.2857142857143	7	45	110	0	NA	NA	NA	NA	NA	NA	NA	NA	NA	NA	NA	NA	NA	NA
86	16	ADNI1	ADNI1	011_S_0016	011	m30	2008-04-29	CN	65.4	Male	9	Not Hisp/Latino	Black	Married	1	NA	NA	NA	NA	NA	NA	NA	NA	NA	NA	NA	NA	NA	NA	NA	NA	NA	NA	NA	NA	NA	NA	NA	NA	NA	NA	NA	NA	NA	NA	NA	NA	NA	NA
87	16	ADNI1	ADNI1	011_S_0016	011	m36	2008-10-17	CN	65.4	Male	9	Not Hisp/Latino	Black	Married	1	1.28990090284233	NA	NA	NA	NA	NA	NA	0	5.67	10.67	5	26	28	5	4	50	10	47	217	0	NA	NA	NA	NA	NA	NA	NA	NA	NA	NA	NA	NA	NA	NA
88	19	ADNI1	ADNI1	067_S_0019	067	bl	2005-11-23	CN	73.1	Female	18	Not Hisp/Latino	White	Divorced	0	NA	NA	NA	NA	>1700	213.7	18.05	0	3	4	0	29	54	6	3	23.0769230769231	21	60	57	0	NA	NA	NA	NA	NA	NA	NA	NA	NA	NA	NA	NA	NA	NA
89	19	ADNI1	ADNI1	067_S_0019	067	m06	2006-06-13	CN	73.1	Female	18	Not Hisp/Latino	White	Divorced	0	NA	NA	NA	NA	NA	NA	NA	0	2.33	3.33	1	30	62	6	3	20	NA	60	51	0	NA	NA	NA	NA	NA	NA	NA	NA	NA	NA	NA	NA	NA	NA
90	19	ADNI1	ADNI1	067_S_0019	067	m12	2006-12-08	CN	73.1	Female	18	Not Hisp/Latino	White	Divorced	0	NA	NA	NA	NA	>1700	207.8	17.13	0	4.67	4.67	0	28	63	2	1	7.69230769230769	19	64	45	0	NA	NA	NA	NA	NA	NA	NA	NA	NA	NA	NA	NA	NA	NA
91	19	ADNI1	ADNI1	067_S_0019	067	m18	2007-05-22	CN	73.1	Female	18	Not Hisp/Latino	White	Divorced	0	NA	NA	NA	NA	NA	NA	NA	NA	NA	NA	NA	NA	NA	NA	NA	NA	NA	NA	NA	NA	NA	NA	NA	NA	NA	NA	NA	NA	NA	NA	NA	NA	NA	NA
92	19	ADNI1	ADNI1	067_S_0019	067	m30	2008-05-28	CN	73.1	Female	18	Not Hisp/Latino	White	Divorced	0	NA	NA	NA	NA	NA	NA	NA	NA	NA	NA	NA	NA	NA	NA	NA	NA	NA	NA	NA	NA	NA	NA	NA	NA	NA	NA	NA	NA	NA	NA	NA	NA	NA	NA
93	19	ADNI1	ADNI1	067_S_0019	067	m36	2008-12-08	CN	73.1	Female	18	Not Hisp/Latino	White	Divorced	0	NA	NA	NA	NA	NA	NA	NA	0	6	9	2	28	51	4	-3	-30	19	60	53	0	NA	NA	NA	NA	NA	NA	NA	NA	NA	NA	NA	NA	NA	NA
94	21	ADNI1	ADNI1	011_S_0021	011	bl	2005-10-24	CN	72.6	Female	18	Not Hisp/Latino	Black	Divorced	0	1.3500909191773	NA	NA	NA	NA	NA	NA	0	6.67	9.67	3	30	53	8	1	7.14285714285714	11	44	76	0	NA	NA	NA	NA	NA	NA	NA	NA	NA	NA	NA	NA	NA	NA
95	21	ADNI1	ADNI1	011_S_0021	011	m06	2006-04-24	CN	72.6	Female	18	Not Hisp/Latino	Black	Divorced	0	1.58877296030038	NA	NA	NA	NA	NA	NA	0	7.67	10.67	3	29	56	8	0	0	NA	42	65	0	NA	NA	NA	NA	NA	NA	NA	NA	NA	NA	NA	NA	NA	NA
97	21	ADNI1	ADNI1	011_S_0021	011	m12	2006-11-01	CN	72.6	Female	18	Not Hisp/Latino	Black	Divorced	0	1.36720496563636	NA	NA	NA	NA	NA	NA	0	3.33	3.33	0	30	53	9	4	26.6666666666667	12	46	61	0	NA	NA	NA	NA	NA	NA	NA	NA	NA	NA	NA	NA	NA	NA
102	21	ADNI1	ADNI1	011_S_0021	011	m18	2007-04-24	CN	72.6	Female	18	Not Hisp/Latino	Black	Divorced	0	NA	NA	NA	NA	NA	NA	NA	NA	NA	NA	NA	NA	NA	NA	NA	NA	NA	NA	NA	NA	NA	NA	NA	NA	NA	NA	NA	NA	NA	NA	NA	NA	NA	NA
103	21	ADNI1	ADNI1	011_S_0021	011	m24	2007-10-31	CN	72.6	Female	18	Not Hisp/Latino	Black	Divorced	0	1.34044158694343	NA	NA	NA	NA	NA	NA	0	2.67	6.67	4	29	57	7	1	7.14285714285714	9	40	75	0	NA	NA	NA	NA	NA	NA	NA	NA	NA	NA	NA	NA	NA	NA
104	21	ADNI1	ADNI1	011_S_0021	011	m30	2008-05-16	CN	72.6	Female	18	Not Hisp/Latino	Black	Divorced	0	NA	NA	NA	NA	NA	NA	NA	NA	NA	NA	NA	NA	NA	NA	NA	NA	NA	NA	NA	NA	NA	NA	NA	NA	NA	NA	NA	NA	NA	NA	NA	NA	NA	NA
105	21	ADNI1	ADNI1	011_S_0021	011	m36	2008-10-22	CN	72.6	Female	18	Not Hisp/Latino	Black	Divorced	0	1.26732299669074	NA	NA	NA	NA	NA	NA	0	1	1	0	30	53	10	1	7.14285714285714	12	47	62	0	NA	NA	NA	NA	NA	NA	NA	NA	NA	NA	NA	NA	NA	NA
106	21	ADNIGO	ADNI1	011_S_0021	011	m60	2010-10-07	CN	72.6	Female	18	Not Hisp/Latino	Black	Divorced	0	1.35129038122145	NA	1.0228	NA	NA	NA	NA	0	2	4	2	29	58	9	2	14.2857142857143	11	NA	55	0	26	1.875	1.55555555555556	1.42857142857143	1	1.66666666666667	2.25	1.61538461538462	1	1	1	1	1	1
107	21	ADNIGO	ADNI1	011_S_0021	011	m66	2011-04-28	CN	72.6	Female	18	Not Hisp/Latino	Black	Divorced	0	NA	NA	NA	NA	NA	NA	NA	NA	NA	NA	NA	NA	NA	NA	NA	NA	NA	NA	NA	NA	NA	NA	NA	NA	NA	NA	NA	NA	NA	NA	NA	NA	NA	NA
108	21	ADNI2	ADNI1	011_S_0021	011	m72	2011-10-10	CN	72.6	Female	18	Not Hisp/Latino	Black	Divorced	0	NA	NA	NA	NA	NA	NA	NA	0	3	5	2	27	53	10	3	20	17	NA	78	0	25	1.5	1.22222222222222	1.28571428571429	1.2	1.5	2	1.41025641025641	1	1	1	1	1	1
109	21	ADNI2	ADNI1	011_S_0021	011	m78	2012-04-02	CN	72.6	Female	18	Not Hisp/Latino	Black	Divorced	0	NA	NA	NA	NA	NA	NA	NA	NA	NA	NA	NA	NA	NA	NA	NA	NA	NA	NA	NA	NA	NA	NA	NA	NA	NA	NA	NA	NA	NA	NA	NA	NA	NA	NA
110	21	ADNI2	ADNI1	011_S_0021	011	m84	2012-10-03	CN	72.6	Female	18	Not Hisp/Latino	Black	Divorced	0	1.33492010676068	NA	0.9872	NA	NA	NA	NA	0	1	1	0	28	63	7	1	6.66666666666667	16	NA	76	0	28	1.75	1.11111111111111	1.14285714285714	1.2	1.83333333333333	1.25	1.38461538461538	1	1	1	1	1	1
111	21	ADNI2	ADNI1	011_S_0021	011	m90	2013-04-18	CN	72.6	Female	18	Not Hisp/Latino	Black	Divorced	0	NA	NA	NA	NA	NA	NA	NA	NA	NA	NA	NA	NA	NA	NA	NA	NA	NA	NA	NA	NA	NA	NA	NA	NA	NA	NA	NA	NA	NA	NA	NA	NA	NA	NA
112	21	ADNI2	ADNI1	011_S_0021	011	m96	2013-10-10	CN	72.6	Female	18	Not Hisp/Latino	Black	Divorced	0	NA	NA	NA	NA	NA	NA	NA	0	4	5	1	30	55	9	1	6.66666666666667	16	NA	59	0	28	2	1.33333333333333	1	1	1.33333333333333	2	1.43589743589744	1	1	NA	1	1	1
96	21	ADNI2	ADNI1	011_S_0021	011	m102	2014-04-15	CN	72.6	Female	18	Not Hisp/Latino	Black	Divorced	0	NA	NA	NA	NA	NA	NA	NA	NA	NA	NA	NA	NA	NA	NA	NA	NA	NA	NA	NA	NA	NA	NA	NA	NA	NA	NA	NA	NA	NA	NA	NA	NA	NA	NA
98	21	ADNI2	ADNI1	011_S_0021	011	m120	2015-10-27	CN	72.6	Female	18	Not Hisp/Latino	Black	Divorced	0	NA	NA	0.9619	NA	NA	NA	NA	0	3	5	2	27	54	8	2	14.2857142857143	16	NA	79	0	26	1.875	1.22222222222222	1	1	1.83333333333333	2.75	1.53846153846154	1	1	1	1	1	1
99	21	ADNI3	ADNI1	011_S_0021	011	m144	2017-11-27	CN	72.6	Female	18	Not Hisp/Latino	Black	Divorced	0	NA	NA	1.0376	NA	NA	NA	NA	0	6.33	8.33	1	27	58	7	1	7.69230769230769	14	NA	137	0	26	1.57142857142857	1.22222222222222	1.16666666666667	1	1.33333333333333	2	1.35135135135135	1	1	1	1	1	1
100	21	ADNI3	ADNI1	011_S_0021	011	m162	2019-04-22	CN	72.6	Female	18	Not Hisp/Latino	Black	Divorced	0	NA	NA	NA	NA	NA	NA	NA	NA	NA	NA	NA	NA	NA	NA	NA	NA	NA	NA	NA	NA	NA	NA	NA	NA	NA	NA	NA	NA	NA	NA	NA	NA	NA	NA
101	21	ADNI3	ADNI1	011_S_0021	011	m174	2020-03-16	CN	72.6	Female	18	Not Hisp/Latino	Black	Divorced	0	NA	NA	NA	NA	NA	NA	NA	0.5	NA	NA	NA	26	NA	NA	NA	NA	NA	NA	NA	0	24	NA	NA	NA	NA	NA	NA	NA	NA	NA	NA	NA	NA	NA
113	22	ADNI1	ADNI1	011_S_0022	011	bl	2005-10-19	CN	63.2	Male	17	Not Hisp/Latino	Black	Divorced	1	NA	NA	NA	NA	>1700	264.7	21.85	0	8.67	13.67	5	29	29	5	2	25	10	48	86	0	NA	NA	NA	NA	NA	NA	NA	NA	NA	NA	NA	NA	NA	NA
114	22	ADNI1	ADNI1	011_S_0022	011	m06	2006-04-20	CN	63.2	Male	17	Not Hisp/Latino	Black	Divorced	1	NA	NA	NA	NA	NA	NA	NA	0	12	18	5	28	29	3	5	62.5	NA	49	111	0	NA	NA	NA	NA	NA	NA	NA	NA	NA	NA	NA	NA	NA	NA
115	22	ADNI1	ADNI1	011_S_0022	011	m12	2006-10-19	CN	63.2	Male	17	Not Hisp/Latino	Black	Divorced	1	NA	NA	NA	NA	>1700	301.9	24.89	0	8.33	13.33	5	27	30	4	2	28.5714285714286	15	44	86	0	NA	NA	NA	NA	NA	NA	NA	NA	NA	NA	NA	NA	NA	NA
116	22	ADNI1	ADNI1	011_S_0022	011	m18	2007-05-01	CN	63.2	Male	17	Not Hisp/Latino	Black	Divorced	1	NA	NA	NA	NA	NA	NA	NA	NA	NA	NA	NA	NA	NA	NA	NA	NA	NA	NA	NA	NA	NA	NA	NA	NA	NA	NA	NA	NA	NA	NA	NA	NA	NA	NA
117	22	ADNI1	ADNI1	011_S_0022	011	m24	2007-10-22	CN	63.2	Male	17	Not Hisp/Latino	Black	Divorced	1	NA	NA	NA	NA	NA	NA	NA	0.5	13.33	18.33	4	27	33	3	6	75	13	36	79	2	NA	NA	NA	NA	NA	NA	NA	NA	NA	NA	NA	NA	NA	NA
118	23	ADNI1	ADNI1	011_S_0023	011	bl	2005-11-08	CN	71.7	Male	14	Not Hisp/Latino	Black	Widowed	0	1.34286648812823	NA	NA	NA	1647	181.1	16.74	0	4	8	4	26	40	7	7	63.6363636363636	8	43	114	0	NA	NA	NA	NA	NA	NA	NA	NA	NA	NA	NA	NA	NA	NA
119	23	ADNI1	ADNI1	011_S_0023	011	m06	2006-05-08	CN	71.7	Male	14	Not Hisp/Latino	Black	Widowed	0	1.38456939814528	NA	NA	NA	NA	NA	NA	0	4	8	3	28	34	3	5	62.5	NA	38	79	0	NA	NA	NA	NA	NA	NA	NA	NA	NA	NA	NA	NA	NA	NA
120	23	ADNI1	ADNI1	011_S_0023	011	m12	2006-11-21	CN	71.7	Male	14	Not Hisp/Latino	Black	Widowed	0	1.48205709027774	NA	NA	NA	1466	194.3	17.47	0	5	8	3	28	44	8	5	41.6666666666667	19	43	82	0	NA	NA	NA	NA	NA	NA	NA	NA	NA	NA	NA	NA	NA	NA
122	23	ADNI1	ADNI1	011_S_0023	011	m18	2007-05-15	CN	71.7	Male	14	Not Hisp/Latino	Black	Widowed	0	NA	NA	NA	NA	NA	NA	NA	NA	NA	NA	NA	NA	NA	NA	NA	NA	NA	NA	NA	NA	NA	NA	NA	NA	NA	NA	NA	NA	NA	NA	NA	NA	NA	NA
123	23	ADNI1	ADNI1	011_S_0023	011	m24	2007-11-20	CN	71.7	Male	14	Not Hisp/Latino	Black	Widowed	0	1.35546821726124	NA	NA	NA	NA	NA	NA	0	4	6	2	29	37	5	2	20	13	37	118	0	NA	NA	NA	NA	NA	NA	NA	NA	NA	NA	NA	NA	NA	NA
124	23	ADNI1	ADNI1	011_S_0023	011	m30	2008-05-02	CN	71.7	Male	14	Not Hisp/Latino	Black	Widowed	0	NA	NA	NA	NA	NA	NA	NA	NA	NA	NA	NA	NA	NA	NA	NA	NA	NA	NA	NA	NA	NA	NA	NA	NA	NA	NA	NA	NA	NA	NA	NA	NA	NA	NA
125	23	ADNI1	ADNI1	011_S_0023	011	m36	2008-11-25	CN	71.7	Male	14	Not Hisp/Latino	Black	Widowed	0	1.36418424878468	NA	NA	NA	NA	NA	NA	0	4.67	6.67	2	28	36	4	3	33.3333333333333	13	43	99	0	NA	NA	NA	NA	NA	NA	NA	NA	NA	NA	NA	NA	NA	NA
126	23	ADNI1	ADNI1	011_S_0023	011	m48	2010-01-06	CN	71.7	Male	14	Not Hisp/Latino	Black	Widowed	0	1.26929129263676	NA	NA	NA	NA	NA	NA	0	3.67	5.67	2	30	35	5	5	55.5555555555556	12	45	76	0	NA	NA	NA	NA	NA	NA	NA	NA	NA	NA	NA	NA	NA	NA
127	23	ADNIGO	ADNI1	011_S_0023	011	m60	2010-12-21	CN	71.7	Male	14	Not Hisp/Latino	Black	Widowed	0	1.25911671534769	NA	1.1259	NA	NA	NA	NA	0	5	10	4	26	42	7	2	18.1818181818182	14	NA	92	0	27	1.625	1.22222222222222	1	1	1	2	1.28205128205128	1.125	1.11111111111111	1	1	1	1
128	23	ADNIGO	ADNI1	011_S_0023	011	m66	2011-06-22	CN	71.7	Male	14	Not Hisp/Latino	Black	Widowed	0	NA	NA	NA	NA	NA	NA	NA	NA	NA	NA	NA	NA	NA	NA	NA	NA	NA	NA	NA	NA	NA	NA	NA	NA	NA	NA	NA	NA	NA	NA	NA	NA	NA	NA
129	23	ADNI2	ADNI1	011_S_0023	011	m72	2011-12-20	CN	71.7	Male	14	Not Hisp/Latino	Black	Widowed	0	NA	NA	NA	NA	NA	NA	NA	0	6	10	3	27	39	4	4	50	12	NA	94	0	24	1.25	1.33333333333333	1	1	1	2	1.23076923076923	1.375	1.11111111111111	1	1	1.25	1.75
130	23	ADNI2	ADNI1	011_S_0023	011	m78	2012-06-25	CN	71.7	Male	14	Not Hisp/Latino	Black	Widowed	0	NA	NA	NA	NA	NA	NA	NA	NA	NA	NA	NA	NA	NA	NA	NA	NA	NA	NA	NA	NA	NA	NA	NA	NA	NA	NA	NA	NA	NA	NA	NA	NA	NA	NA
131	23	ADNI2	ADNI1	011_S_0023	011	m84	2012-12-27	CN	71.7	Male	14	Not Hisp/Latino	Black	Widowed	0	1.42892481836646	NA	1.1299	NA	NA	NA	NA	0	5	9	3	28	49	6	3	25	17	NA	157	0	26	1.625	1.33333333333333	1	1	1	1.75	1.28205128205128	2.625	1.33333333333333	1.14285714285714	1	1.66666666666667	1.75
132	23	ADNI2	ADNI1	011_S_0023	011	m90	2013-06-26	CN	71.7	Male	14	Not Hisp/Latino	Black	Widowed	0	NA	NA	NA	NA	NA	NA	NA	NA	NA	NA	NA	NA	NA	NA	NA	NA	NA	NA	NA	NA	NA	NA	NA	NA	NA	NA	NA	NA	NA	NA	NA	NA	NA	NA
133	23	ADNI2	ADNI1	011_S_0023	011	m96	2013-12-18	CN	71.7	Male	14	Not Hisp/Latino	Black	Widowed	0	NA	NA	NA	NA	NA	NA	NA	0	5	10	4	29	39	5	8	80	9	NA	126	0	26	1.5	1.11111111111111	1	1	1	2.25	1.25641025641026	1.375	1	1	1	1.33333333333333	1.75
121	23	ADNI2	ADNI1	011_S_0023	011	m120	2015-12-21	CN	71.7	Male	14	Not Hisp/Latino	Black	Widowed	0	NA	NA	NA	NA	NA	NA	NA	0	NA	NA	NA	NA	NA	NA	NA	NA	NA	NA	NA	0	NA	1.42857142857143	1	1	1	1	1.75	1.15789473684211	1.375	1	1	1	1.16666666666667	1.75
134	29	ADNI1	ADNI1	067_S_0029	067	bl	2005-10-31	AD	64.1	Male	18	Not Hisp/Latino	White	Married	1	NA	NA	NA	NA	442.9	265.2	27.24	4	21.33	34.33	10	21	15	1	4	100	0	3	300	10	NA	NA	NA	NA	NA	NA	NA	NA	NA	NA	NA	NA	NA	NA
135	29	ADNI1	ADNI1	067_S_0029	067	m06	2006-05-02	AD	64.1	Male	18	Not Hisp/Latino	White	Married	1	NA	NA	NA	NA	NA	NA	NA	5	22.67	36.67	10	22	15	1	4	100	NA	0	NA	11	NA	NA	NA	NA	NA	NA	NA	NA	NA	NA	NA	NA	NA	NA
136	29	ADNI1	ADNI1	067_S_0029	067	m12	2006-11-08	AD	64.1	Male	18	Not Hisp/Latino	White	Married	1	NA	NA	NA	NA	518.8	288.8	28.6	4.5	21.33	36.33	10	16	0	0	0	NA	0	0	0	22	NA	NA	NA	NA	NA	NA	NA	NA	NA	NA	NA	NA	NA	NA
137	29	ADNI1	ADNI1	067_S_0029	067	m18	2007-04-23	AD	64.1	Male	18	Not Hisp/Latino	White	Married	1	NA	NA	NA	NA	NA	NA	NA	NA	NA	NA	NA	NA	NA	NA	NA	NA	NA	NA	NA	NA	NA	NA	NA	NA	NA	NA	NA	NA	NA	NA	NA	NA	NA	NA
138	29	ADNI1	ADNI1	067_S_0029	067	m24	2008-05-19	AD	64.1	Male	18	Not Hisp/Latino	White	Married	1	NA	NA	NA	NA	NA	NA	NA	8	42.67	57.67	10	15	0	0	0	NA	0	0	300	26	NA	NA	NA	NA	NA	NA	NA	NA	NA	NA	NA	NA	NA	NA
139	30	ADNI1	ADNI1	023_S_0030	023	bl	2005-10-20	LMCI	80	Female	19	Not Hisp/Latino	White	Married	0	NA	NA	NA	NA	NA	NA	NA	1	10	22	10	29	36	6	10	90.9090909090909	3	34	139	6	NA	NA	NA	NA	NA	NA	NA	NA	NA	NA	NA	NA	NA	NA
140	30	ADNI1	ADNI1	023_S_0030	023	m06	2006-04-13	LMCI	80	Female	19	Not Hisp/Latino	White	Married	0	NA	NA	NA	NA	NA	NA	NA	2	13	22	8	24	22	2	6	100	NA	37	103	5	NA	NA	NA	NA	NA	NA	NA	NA	NA	NA	NA	NA	NA	NA
141	30	ADNI1	ADNI1	023_S_0030	023	m12	2006-10-12	LMCI	80	Female	19	Not Hisp/Latino	White	Married	0	NA	NA	NA	NA	NA	NA	NA	4.5	17	26	8	19	26	4	7	100	0	40	112	14	NA	NA	NA	NA	NA	NA	NA	NA	NA	NA	NA	NA	NA	NA
142	30	ADNI1	ADNI1	023_S_0030	023	m18	2007-04-26	LMCI	80	Female	19	Not Hisp/Latino	White	Married	0	NA	NA	NA	NA	NA	NA	NA	4	18.33	28.33	9	23	20	2	5	100	NA	35	121	11	NA	NA	NA	NA	NA	NA	NA	NA	NA	NA	NA	NA	NA	NA
143	30	ADNI1	ADNI1	023_S_0030	023	m24	2007-11-13	LMCI	80	Female	19	Not Hisp/Latino	White	Married	0	NA	NA	NA	NA	NA	NA	NA	7	18.67	29.67	10	22	24	2	6	100	0	35	148	15	NA	NA	NA	NA	NA	NA	NA	NA	NA	NA	NA	NA	NA	NA
144	30	ADNI1	ADNI1	023_S_0030	023	m30	2008-05-21	LMCI	80	Female	19	Not Hisp/Latino	White	Married	0	NA	NA	NA	NA	NA	NA	NA	NA	NA	NA	NA	NA	NA	NA	NA	NA	NA	NA	NA	NA	NA	NA	NA	NA	NA	NA	NA	NA	NA	NA	NA	NA	NA	NA
145	30	ADNI1	ADNI1	023_S_0030	023	m36	2008-11-26	LMCI	80	Female	19	Not Hisp/Latino	White	Married	0	NA	NA	NA	NA	NA	NA	NA	9	23	35	10	22	20	-1	3	100	0	26	221	18	NA	NA	NA	NA	NA	NA	NA	NA	NA	NA	NA	NA	NA	NA
146	31	ADNI1	ADNI1	023_S_0031	023	bl	2005-10-24	CN	77.7	Female	18	Not Hisp/Latino	White	Widowed	0	NA	NA	NA	NA	>1700	266.8	22.55	0	1.67	1.67	0	30	63	7	2	14.2857142857143	18	43	74	0	NA	NA	NA	NA	NA	NA	NA	NA	NA	NA	NA	NA	NA	NA
147	31	ADNI1	ADNI1	023_S_0031	023	m06	2006-04-18	CN	77.7	Female	18	Not Hisp/Latino	White	Widowed	0	NA	NA	NA	NA	NA	NA	NA	0	2.67	4.67	1	29	56	7	1	7.69230769230769	NA	43	64	0	NA	NA	NA	NA	NA	NA	NA	NA	NA	NA	NA	NA	NA	NA
149	31	ADNI1	ADNI1	023_S_0031	023	m12	2006-10-30	CN	77.7	Female	18	Not Hisp/Latino	White	Widowed	0	NA	NA	NA	NA	>1700	306.9	26.1	0	3	4	0	30	51	9	2	15.3846153846154	20	49	67	0	NA	NA	NA	NA	NA	NA	NA	NA	NA	NA	NA	NA	NA	NA
153	31	ADNI1	ADNI1	023_S_0031	023	m18	2007-04-24	CN	77.7	Female	18	Not Hisp/Latino	White	Widowed	0	NA	NA	NA	NA	NA	NA	NA	NA	NA	NA	NA	NA	NA	NA	NA	NA	NA	NA	NA	NA	NA	NA	NA	NA	NA	NA	NA	NA	NA	NA	NA	NA	NA	NA
155	31	ADNI1	ADNI1	023_S_0031	023	m24	2007-11-14	CN	77.7	Female	18	Not Hisp/Latino	White	Widowed	0	NA	NA	NA	NA	1191	303	25.63	0	2.33	3.33	0	30	60	8	1	6.66666666666667	21	49	72	0	NA	NA	NA	NA	NA	NA	NA	NA	NA	NA	NA	NA	NA	NA
156	31	ADNI1	ADNI1	023_S_0031	023	m30	2008-05-22	CN	77.7	Female	18	Not Hisp/Latino	White	Widowed	0	NA	NA	NA	NA	NA	NA	NA	NA	NA	NA	NA	NA	NA	NA	NA	NA	NA	NA	NA	NA	NA	NA	NA	NA	NA	NA	NA	NA	NA	NA	NA	NA	NA	NA
157	31	ADNI1	ADNI1	023_S_0031	023	m36	2008-12-02	CN	77.7	Female	18	Not Hisp/Latino	White	Widowed	0	NA	NA	NA	NA	NA	NA	NA	0	5	8	2	29	48	8	3	25	20	51	86	0	NA	NA	NA	NA	NA	NA	NA	NA	NA	NA	NA	NA	NA	NA
158	31	ADNI1	ADNI1	023_S_0031	023	m42	2009-04-29	CN	77.7	Female	18	Not Hisp/Latino	White	Widowed	0	NA	NA	NA	NA	NA	NA	NA	NA	NA	NA	NA	NA	NA	NA	NA	NA	NA	NA	NA	NA	NA	NA	NA	NA	NA	NA	NA	NA	NA	NA	NA	NA	NA	NA
159	31	ADNI1	ADNI1	023_S_0031	023	m48	2009-10-22	CN	77.7	Female	18	Not Hisp/Latino	White	Widowed	0	NA	NA	NA	NA	1179	307.3	26.88	0	2.67	5.67	2	30	52	9	4	28.5714285714286	22	47	66	0	NA	NA	NA	NA	NA	NA	NA	NA	NA	NA	NA	NA	NA	NA
160	31	ADNI1	ADNI1	023_S_0031	023	m54	2010-10-28	CN	77.7	Female	18	Not Hisp/Latino	White	Widowed	0	NA	NA	NA	NA	NA	NA	NA	NA	NA	NA	NA	NA	NA	NA	NA	NA	NA	NA	NA	NA	NA	NA	NA	NA	NA	NA	NA	NA	NA	NA	NA	NA	NA	NA
161	31	ADNIGO	ADNI1	023_S_0031	023	m60	2010-12-01	CN	77.7	Female	18	Not Hisp/Latino	White	Widowed	0	1.11574822803705	NA	1.2139	NA	923.7	345.8	31.75	0	5	10	3	30	53	9	7	50	22	NA	64	0	23	1.25	1.11111111111111	1	1	1	1.25	1.1025641025641	1.125	1	1	1	1	1
162	31	ADNIGO	ADNI1	023_S_0031	023	m66	2011-09-15	CN	77.7	Female	18	Not Hisp/Latino	White	Widowed	0	NA	NA	NA	NA	NA	NA	NA	NA	NA	NA	NA	NA	NA	NA	NA	NA	NA	NA	NA	NA	NA	NA	NA	NA	NA	NA	NA	NA	NA	NA	NA	NA	NA	NA
163	31	ADNI2	ADNI1	023_S_0031	023	m72	2011-10-20	CN	77.7	Female	18	Not Hisp/Latino	White	Widowed	0	NA	NA	NA	NA	NA	NA	NA	0	4	7	2	30	64	5	1	7.14285714285714	20	NA	83	0	28	1	1	1	1	1	1	1	1	1	1	1	1	1
164	31	ADNI2	ADNI1	023_S_0031	023	m78	2012-04-23	CN	77.7	Female	18	Not Hisp/Latino	White	Widowed	0	NA	NA	NA	NA	NA	NA	NA	NA	NA	NA	NA	NA	NA	NA	NA	NA	NA	NA	NA	NA	NA	NA	NA	NA	NA	NA	NA	NA	NA	NA	NA	NA	NA	NA
165	31	ADNI2	ADNI1	023_S_0031	023	m84	2012-09-17	CN	77.7	Female	18	Not Hisp/Latino	White	Widowed	0	1.13333676166157	NA	1.2877	NA	NA	NA	NA	0	4	11	5	30	56	8	6	42.8571428571429	19	NA	66	0	27	1	1	1.28571428571429	1	1	1.5	1.10526315789474	1.25	1	1	1	1	1
166	31	ADNI2	ADNI1	023_S_0031	023	m90	2013-04-22	CN	77.7	Female	18	Not Hisp/Latino	White	Widowed	0	NA	NA	NA	NA	NA	NA	NA	NA	NA	NA	NA	NA	NA	NA	NA	NA	NA	NA	NA	NA	NA	NA	NA	NA	NA	NA	NA	NA	NA	NA	NA	NA	NA	NA
167	31	ADNI2	ADNI1	023_S_0031	023	m96	2013-10-17	CN	77.7	Female	18	Not Hisp/Latino	White	Widowed	0	NA	NA	NA	NA	664.5	327.3	31.15	0	3	10	5	30	57	8	1	7.14285714285714	9	NA	84	0	23	1	1	1	1	1	1	1	1.125	1	1.28571428571429	1	1.16666666666667	1.25
148	31	ADNI2	ADNI1	023_S_0031	023	m102	2014-05-02	CN	77.7	Female	18	Not Hisp/Latino	White	Widowed	0	NA	NA	NA	NA	NA	NA	NA	NA	NA	NA	NA	NA	NA	NA	NA	NA	NA	NA	NA	NA	NA	NA	NA	NA	NA	NA	NA	NA	NA	NA	NA	NA	NA	NA
150	31	ADNI2	ADNI1	023_S_0031	023	m120	2016-01-26	CN	77.7	Female	18	Not Hisp/Latino	White	Widowed	0	NA	NA	1.346	NA	784.3	372.7	37.33	0	4	13	7	30	53	9	1	6.66666666666667	20	NA	82	0	24	1.625	1.55555555555556	1.28571428571429	1	1	1.25	1.33333333333333	1.25	1	1	1	1	1
151	31	ADNI3	ADNI1	023_S_0031	023	m150	2018-04-17	CN	77.7	Female	18	Not Hisp/Latino	White	Widowed	0	NA	NA	1.5034	NA	NA	NA	NA	0	3	9	4	30	52	7	4	28.5714285714286	21	NA	98	7	27	1.375	1.88888888888889	1.5	1.4	1.16666666666667	2	1.55555555555556	1.75	1.55555555555556	2.2	1	2.16666666666667	1.5
152	31	ADNI3	ADNI1	023_S_0031	023	m162	2019-04-23	CN	77.7	Female	18	Not Hisp/Latino	White	Widowed	0	NA	NA	NA	NA	NA	NA	NA	0	3	8	3	26	53	6	1	7.69230769230769	20	NA	139	0	24	1.25	1.44444444444444	NA	1.2	1	1.5	1.28571428571429	1	1	NA	1	1	1
154	31	ADNI3	ADNI1	023_S_0031	023	m180	2020-11-17	CN	77.7	Female	18	Not Hisp/Latino	White	Widowed	0	NA	NA	NA	NA	NA	NA	NA	0	NA	NA	NA	NA	NA	NA	NA	NA	NA	NA	NA	4	NA	1.5	1.22222222222222	1.16666666666667	1.4	1	1.75	1.31578947368421	1.57142857142857	1.42857142857143	1.4	1	1	1.5
168	33	ADNI1	ADNI1	035_S_0033	035	bl	2005-12-09	LMCI	83.3	Male	20	Not Hisp/Latino	White	Married	0	1.07845528795027	NA	NA	NA	673	333.7	34.93	2	17.67	25.67	6	29	21	4	6	100	0	40	NA	6	NA	NA	NA	NA	NA	NA	NA	NA	NA	NA	NA	NA	NA	NA
169	33	ADNI1	ADNI1	035_S_0033	035	m06	2006-05-26	LMCI	83.3	Male	20	Not Hisp/Latino	White	Married	0	1.13456871802178	NA	NA	NA	NA	NA	NA	3.5	19	28	7	27	19	2	5	100	NA	38	150	9	NA	NA	NA	NA	NA	NA	NA	NA	NA	NA	NA	NA	NA	NA
170	33	ADNI1	ADNI1	035_S_0033	035	m12	2006-12-14	LMCI	83.3	Male	20	Not Hisp/Latino	White	Married	0	1.11461120507932	NA	NA	NA	643.2	338.6	35.47	2.5	17	27	9	28	19	3	5	100	0	45	186	12	NA	NA	NA	NA	NA	NA	NA	NA	NA	NA	NA	NA	NA	NA
171	33	ADNI1	ADNI1	035_S_0033	035	m18	2007-06-14	LMCI	83.3	Male	20	Not Hisp/Latino	White	Married	0	1.0999276518785	NA	NA	NA	NA	NA	NA	4	19.67	28.67	8	23	20	0	4	100	NA	49	112	6	NA	NA	NA	NA	NA	NA	NA	NA	NA	NA	NA	NA	NA	NA
172	33	ADNI1	ADNI1	035_S_0033	035	m24	2007-11-29	LMCI	83.3	Male	20	Not Hisp/Latino	White	Married	0	1.09209705280659	NA	NA	NA	NA	NA	NA	5.5	22.33	32.33	10	25	17	2	5	100	0	43	82	6	NA	NA	NA	NA	NA	NA	NA	NA	NA	NA	NA	NA	NA	NA
173	33	ADNI1	ADNI1	035_S_0033	035	m36	2009-01-09	LMCI	83.3	Male	20	Not Hisp/Latino	White	Married	0	1.05796899561424	NA	NA	NA	NA	NA	NA	3	22	32	10	25	11	1	3	100	0	44	227	5	NA	NA	NA	NA	NA	NA	NA	NA	NA	NA	NA	NA	NA	NA
174	35	ADNI1	ADNI1	100_S_0035	100	bl	2005-11-08	CN	76.9	Male	18	Not Hisp/Latino	White	Married	0	NA	NA	NA	NA	NA	NA	NA	0	6	9	2	30	42	3	2	22.2222222222222	12	45	60	0	NA	NA	NA	NA	NA	NA	NA	NA	NA	NA	NA	NA	NA	NA
175	35	ADNI1	ADNI1	100_S_0035	100	m06	2006-05-23	CN	76.9	Male	18	Not Hisp/Latino	White	Married	0	NA	NA	NA	NA	709.6	171.8	21.7	0	5.67	11.67	4	29	40	6	4	40	NA	44	54	0	NA	NA	NA	NA	NA	NA	NA	NA	NA	NA	NA	NA	NA	NA
178	35	ADNI1	ADNI1	100_S_0035	100	m12	2006-11-21	CN	76.9	Male	18	Not Hisp/Latino	White	Married	0	NA	NA	NA	NA	789.7	244.9	25.73	1	4.33	8.33	4	29	37	4	2	20	10	41	69	0	NA	NA	NA	NA	NA	NA	NA	NA	NA	NA	NA	NA	NA	NA
183	35	ADNI1	ADNI1	100_S_0035	100	m18	2007-05-07	CN	76.9	Male	18	Not Hisp/Latino	White	Married	0	NA	NA	NA	NA	NA	NA	NA	NA	NA	NA	NA	NA	NA	NA	NA	NA	NA	NA	NA	NA	NA	NA	NA	NA	NA	NA	NA	NA	NA	NA	NA	NA	NA	NA
186	35	ADNI1	ADNI1	100_S_0035	100	m24	2007-11-02	CN	76.9	Male	18	Not Hisp/Latino	White	Married	0	NA	NA	NA	NA	953.4	251.2	25.11	0	4.33	9.33	4	30	40	6	2	18.1818181818182	16	47	72	0	NA	NA	NA	NA	NA	NA	NA	NA	NA	NA	NA	NA	NA	NA
187	35	ADNI1	ADNI1	100_S_0035	100	m30	2008-05-06	CN	76.9	Male	18	Not Hisp/Latino	White	Married	0	NA	NA	NA	NA	NA	NA	NA	NA	NA	NA	NA	NA	NA	NA	NA	NA	NA	NA	NA	NA	NA	NA	NA	NA	NA	NA	NA	NA	NA	NA	NA	NA	NA	NA
188	35	ADNI1	ADNI1	100_S_0035	100	m36	2008-11-17	CN	76.9	Male	18	Not Hisp/Latino	White	Married	0	NA	NA	NA	NA	NA	NA	NA	0	3	8	4	30	31	7	4	50	14	43	61	0	NA	NA	NA	NA	NA	NA	NA	NA	NA	NA	NA	NA	NA	NA
189	35	ADNIGO	ADNI1	100_S_0035	100	m60	2010-12-08	CN	76.9	Male	18	Not Hisp/Latino	White	Married	0	1.34797272262616	NA	1.487	NA	NA	NA	NA	1	6	13	6	29	31	3	6	85.7142857142857	16	NA	68	1	21	2	1.44444444444444	1	2	2.25	2.25	1.72972972972973	2.125	1.75	1	2.4	2.5	1
190	35	ADNIGO	ADNI1	100_S_0035	100	m66	2011-05-11	CN	76.9	Male	18	Not Hisp/Latino	White	Married	0	NA	NA	NA	NA	NA	NA	NA	NA	NA	NA	NA	NA	NA	NA	NA	NA	NA	NA	NA	NA	NA	NA	NA	NA	NA	NA	NA	NA	NA	NA	NA	NA	NA	NA
191	35	ADNI2	ADNI1	100_S_0035	100	m72	2012-01-19	CN	76.9	Male	18	Not Hisp/Latino	White	Married	0	NA	NA	NA	NA	NA	NA	NA	0	NA	NA	NA	NA	NA	NA	NA	NA	NA	NA	NA	1	NA	1.375	1.22222222222222	1	1.6	1.16666666666667	1.5	1.28205128205128	1.5	1.625	1	1.8	2.5	2
192	35	ADNI2	ADNI1	100_S_0035	100	m78	2012-05-01	CN	76.9	Male	18	Not Hisp/Latino	White	Married	0	NA	NA	NA	NA	NA	NA	NA	NA	NA	NA	NA	NA	NA	NA	NA	NA	NA	NA	NA	NA	NA	NA	NA	NA	NA	NA	NA	NA	NA	NA	NA	NA	NA	NA
193	35	ADNI2	ADNI1	100_S_0035	100	m84	2012-10-28	CN	76.9	Male	18	Not Hisp/Latino	White	Married	0	NA	NA	NA	NA	NA	NA	NA	0	NA	NA	NA	NA	NA	NA	NA	NA	NA	NA	NA	0	NA	1.125	1.11111111111111	1	1	1.6	1	1.13157894736842	1.375	1.11111111111111	1.14285714285714	1.8	2	1
194	35	ADNI2	ADNI1	100_S_0035	100	m90	2013-08-26	CN	76.9	Male	18	Not Hisp/Latino	White	Married	0	NA	NA	NA	NA	NA	NA	NA	NA	NA	NA	NA	NA	NA	NA	NA	NA	NA	NA	NA	NA	NA	NA	NA	NA	NA	NA	NA	NA	NA	NA	NA	NA	NA	NA
195	35	ADNI2	ADNI1	100_S_0035	100	m96	2013-11-20	CN	76.9	Male	18	Not Hisp/Latino	White	Married	0	NA	NA	NA	NA	NA	NA	NA	0.5	NA	NA	NA	NA	NA	NA	NA	NA	NA	NA	NA	2	NA	1.125	1	1	1.2	1	1.5	1.1025641025641	1.375	1.66666666666667	1	1.4	NA	1.25
176	35	ADNI2	ADNI1	100_S_0035	100	m102	2014-05-12	CN	76.9	Male	18	Not Hisp/Latino	White	Married	0	NA	NA	NA	NA	NA	NA	NA	NA	NA	NA	NA	NA	NA	NA	NA	NA	NA	NA	NA	NA	NA	NA	NA	NA	NA	NA	NA	NA	NA	NA	NA	NA	NA	NA
177	35	ADNI2	ADNI1	100_S_0035	100	m108	2014-11-19	CN	76.9	Male	18	Not Hisp/Latino	White	Married	0	NA	NA	NA	NA	NA	NA	NA	0.5	NA	NA	NA	NA	NA	NA	NA	NA	NA	NA	NA	2	NA	1.375	1.11111111111111	1	1.4	1.66666666666667	1.5	1.30769230769231	1.875	1.88888888888889	1.28571428571429	2.8	2.25	NA
179	35	ADNI2	ADNI1	100_S_0035	100	m126	2016-11-21	CN	76.9	Male	18	Not Hisp/Latino	White	Married	0	NA	NA	NA	NA	NA	NA	NA	NA	NA	NA	NA	NA	NA	NA	NA	NA	NA	NA	NA	NA	NA	NA	NA	NA	NA	NA	NA	NA	NA	NA	NA	NA	NA	NA
180	35	ADNI3	ADNI1	100_S_0035	100	m144	2017-12-08	CN	76.9	Male	18	Not Hisp/Latino	White	Married	0	NA	NA	NA	NA	NA	NA	NA	0	NA	NA	NA	NA	NA	NA	NA	NA	NA	NA	NA	3	NA	1.375	1.44444444444444	1	1	1.4	1.75	1.32432432432432	1.375	2.11111111111111	1	2.4	3.16666666666667	2
181	35	ADNI3	ADNI1	100_S_0035	100	m156	2018-12-05	CN	76.9	Male	18	Not Hisp/Latino	White	Married	0	NA	NA	NA	NA	NA	NA	NA	0.5	NA	NA	NA	NA	NA	NA	NA	NA	NA	NA	NA	2	NA	1.5	1.11111111111111	1	1.2	1.66666666666667	1	1.26315789473684	1.625	1.33333333333333	1.16666666666667	2.6	2.75	2.25
182	35	ADNI3	ADNI1	100_S_0035	100	m168	2019-12-10	CN	76.9	Male	18	Not Hisp/Latino	White	Married	0	NA	NA	NA	NA	NA	NA	NA	0.5	NA	NA	NA	NA	NA	NA	NA	NA	NA	NA	NA	2	NA	1.125	1.11111111111111	1	1	1	1.25	1.07894736842105	1.75	1	1	1	NA	1
184	35	ADNI3	ADNI1	100_S_0035	100	m180	2020-12-21	CN	76.9	Male	18	Not Hisp/Latino	White	Married	0	NA	NA	NA	NA	NA	NA	NA	0.5	NA	NA	NA	NA	NA	NA	NA	NA	NA	NA	NA	0	NA	1.625	1.11111111111111	1	1.6	1.83333333333333	1.75	1.44736842105263	2.875	2.44444444444444	1	1.6	1.5	2
185	35	ADNI3	ADNI1	100_S_0035	100	m192	2021-12-06	CN	76.9	Male	18	Not Hisp/Latino	White	Married	0	NA	NA	NA	NA	NA	NA	NA	0.5	NA	NA	NA	NA	NA	NA	NA	NA	NA	NA	NA	2	NA	1.25	1.11111111111111	1.16666666666667	1.2	1.5	1.25	1.23684210526316	3.125	2.22222222222222	1.16666666666667	2.2	2.5	2.25
196	38	ADNI1	ADNI1	067_S_0038	067	bl	2005-12-15	LMCI	76.8	Male	12	Not Hisp/Latino	White	Married	0	NA	NA	NA	NA	874.1	153.2	13.45	1	11.33	16.33	4	25	27	2	1	16.6666666666667	3	19	300	1	NA	NA	NA	NA	NA	NA	NA	NA	NA	NA	NA	NA	NA	NA
197	38	ADNI1	ADNI1	067_S_0038	067	m06	2006-06-23	LMCI	76.8	Male	12	Not Hisp/Latino	White	Married	0	NA	NA	NA	NA	NA	NA	NA	0.5	11.67	18.67	5	27	21	6	6	85.7142857142857	NA	23	209	0	NA	NA	NA	NA	NA	NA	NA	NA	NA	NA	NA	NA	NA	NA
198	38	ADNI1	ADNI1	067_S_0038	067	m12	2006-12-07	LMCI	76.8	Male	12	Not Hisp/Latino	White	Married	0	NA	NA	NA	NA	NA	NA	NA	1	6	12	4	29	30	5	6	66.6666666666667	6	27	153	2	NA	NA	NA	NA	NA	NA	NA	NA	NA	NA	NA	NA	NA	NA
199	40	ADNI1	ADNI1	099_S_0040	099	bl	2005-12-14	CN	73.2	Male	18	Not Hisp/Latino	White	Married	0	NA	NA	NA	NA	1526	147.8	12.5	0	8.33	12.33	4	29	44	6	2	16.6666666666667	11	49	87	0	NA	NA	NA	NA	NA	NA	NA	NA	NA	NA	NA	NA	NA	NA
200	40	ADNI1	ADNI1	099_S_0040	099	m06	2006-05-26	CN	73.2	Male	18	Not Hisp/Latino	White	Married	0	NA	NA	NA	NA	NA	NA	NA	0	6.33	10.33	3	28	43	7	5	41.6666666666667	NA	43	126	0	NA	NA	NA	NA	NA	NA	NA	NA	NA	NA	NA	NA	NA	NA
201	40	ADNI1	ADNI1	099_S_0040	099	m12	2006-12-27	CN	73.2	Male	18	Not Hisp/Latino	White	Married	0	NA	NA	NA	NA	>1700	172.1	15.44	0	6	9	2	30	43	8	7	58.3333333333333	17	55	57	0	NA	NA	NA	NA	NA	NA	NA	NA	NA	NA	NA	NA	NA	NA
202	40	ADNI1	ADNI1	099_S_0040	099	m18	2007-06-28	CN	73.2	Male	18	Not Hisp/Latino	White	Married	0	NA	NA	NA	NA	NA	NA	NA	NA	NA	NA	NA	NA	NA	NA	NA	NA	NA	NA	NA	NA	NA	NA	NA	NA	NA	NA	NA	NA	NA	NA	NA	NA	NA	NA
203	40	ADNI1	ADNI1	099_S_0040	099	m24	2007-12-21	CN	73.2	Male	18	Not Hisp/Latino	White	Married	0	NA	NA	NA	NA	NA	NA	NA	0	4	7	3	29	48	8	7	53.8461538461538	14	54	66	0	NA	NA	NA	NA	NA	NA	NA	NA	NA	NA	NA	NA	NA	NA
204	40	ADNI1	ADNI1	099_S_0040	099	m30	2008-06-27	CN	73.2	Male	18	Not Hisp/Latino	White	Married	0	NA	NA	NA	NA	NA	NA	NA	NA	NA	NA	NA	NA	NA	NA	NA	NA	NA	NA	NA	NA	NA	NA	NA	NA	NA	NA	NA	NA	NA	NA	NA	NA	NA	NA
205	40	ADNI1	ADNI1	099_S_0040	099	m36	2009-01-16	CN	73.2	Male	18	Not Hisp/Latino	White	Married	0	NA	NA	NA	NA	NA	NA	NA	0	7	8	1	28	48	7	7	53.8461538461538	12	48	81	0	NA	NA	NA	NA	NA	NA	NA	NA	NA	NA	NA	NA	NA	NA
206	41	ADNI1	ADNI1	007_S_0041	007	bl	2005-11-14	LMCI	70.9	Female	14	Not Hisp/Latino	White	Married	2	NA	NA	NA	NA	414.6	221.3	18.07	1.5	18.33	28.33	10	25	22	-1	4	100	2	56	145	4	NA	NA	NA	NA	NA	NA	NA	NA	NA	NA	NA	NA	NA	NA
207	41	ADNI1	ADNI1	007_S_0041	007	m06	2006-05-15	LMCI	70.9	Female	14	Not Hisp/Latino	White	Married	2	NA	NA	NA	NA	NA	NA	NA	2	14.67	25.67	10	25	23	0	4	80	NA	56	55	3	NA	NA	NA	NA	NA	NA	NA	NA	NA	NA	NA	NA	NA	NA
208	41	ADNI1	ADNI1	007_S_0041	007	m12	2006-11-13	LMCI	70.9	Female	14	Not Hisp/Latino	White	Married	2	NA	NA	NA	NA	437.1	256.7	19.75	3	18	27	9	24	26	4	7	100	0	58	56	6	NA	NA	NA	NA	NA	NA	NA	NA	NA	NA	NA	NA	NA	NA
209	41	ADNI1	ADNI1	007_S_0041	007	m18	2007-05-14	LMCI	70.9	Female	14	Not Hisp/Latino	White	Married	2	NA	NA	NA	NA	NA	NA	NA	3	22.33	32.33	10	24	17	1	4	100	NA	47	100	8	NA	NA	NA	NA	NA	NA	NA	NA	NA	NA	NA	NA	NA	NA
210	41	ADNI1	ADNI1	007_S_0041	007	m24	2007-11-07	LMCI	70.9	Female	14	Not Hisp/Latino	White	Married	2	NA	NA	NA	NA	NA	NA	NA	4	18	30	10	24	21	1	5	100	3	43	81	9	NA	NA	NA	NA	NA	NA	NA	NA	NA	NA	NA	NA	NA	NA
211	41	ADNI1	ADNI1	007_S_0041	007	m30	2008-05-12	LMCI	70.9	Female	14	Not Hisp/Latino	White	Married	2	NA	NA	NA	NA	NA	NA	NA	NA	NA	NA	NA	NA	NA	NA	NA	NA	NA	NA	NA	NA	NA	NA	NA	NA	NA	NA	NA	NA	NA	NA	NA	NA	NA	NA
212	41	ADNI1	ADNI1	007_S_0041	007	m36	2008-11-12	LMCI	70.9	Female	14	Not Hisp/Latino	White	Married	2	NA	NA	NA	NA	NA	NA	NA	5	24.33	35.33	10	23	16	1	4	100	0	43	108	11	NA	NA	NA	NA	NA	NA	NA	NA	NA	NA	NA	NA	NA	NA
213	41	ADNI1	ADNI1	007_S_0041	007	m48	2010-01-14	LMCI	70.9	Female	14	Not Hisp/Latino	White	Married	2	NA	NA	NA	NA	NA	NA	NA	7	27.67	41.67	10	17	10	-1	2	100	0	11	300	14	NA	NA	NA	NA	NA	NA	NA	NA	NA	NA	NA	NA	NA	NA
214	42	ADNI1	ADNI1	023_S_0042	023	bl	2005-11-10	LMCI	72.8	Male	18	Not Hisp/Latino	White	Married	0	NA	NA	NA	NA	1258	250.1	18.23	0.5	7	12	5	30	29	6	8	88.8888888888889	1	47	101	2	NA	NA	NA	NA	NA	NA	NA	NA	NA	NA	NA	NA	NA	NA
215	42	ADNI1	ADNI1	023_S_0042	023	m06	2006-05-02	LMCI	72.8	Male	18	Not Hisp/Latino	White	Married	0	NA	NA	NA	NA	NA	NA	NA	1	4.67	9.67	5	28	22	3	4	80	NA	43	92	1	NA	NA	NA	NA	NA	NA	NA	NA	NA	NA	NA	NA	NA	NA
217	42	ADNI1	ADNI1	023_S_0042	023	m12	2006-11-09	LMCI	72.8	Male	18	Not Hisp/Latino	White	Married	0	NA	NA	NA	NA	766.5	205.4	18.4	2	11	15	4	24	30	1	7	100	0	44	105	2	NA	NA	NA	NA	NA	NA	NA	NA	NA	NA	NA	NA	NA	NA
218	42	ADNI1	ADNI1	023_S_0042	023	m18	2007-05-10	LMCI	72.8	Male	18	Not Hisp/Latino	White	Married	0	NA	NA	NA	NA	NA	NA	NA	2	11.67	20.67	9	21	28	0	5	100	NA	47	76	3	NA	NA	NA	NA	NA	NA	NA	NA	NA	NA	NA	NA	NA	NA
219	42	ADNI1	ADNI1	023_S_0042	023	m24	2007-11-30	LMCI	72.8	Male	18	Not Hisp/Latino	White	Married	0	NA	NA	NA	NA	1224	208.7	18.44	3	9.33	18.33	9	22	25	2	7	100	0	43	81	12	NA	NA	NA	NA	NA	NA	NA	NA	NA	NA	NA	NA	NA	NA
220	42	ADNI1	ADNI1	023_S_0042	023	m30	2008-06-24	LMCI	72.8	Male	18	Not Hisp/Latino	White	Married	0	NA	NA	NA	NA	NA	NA	NA	NA	NA	NA	NA	NA	NA	NA	NA	NA	NA	NA	NA	NA	NA	NA	NA	NA	NA	NA	NA	NA	NA	NA	NA	NA	NA	NA
221	42	ADNI1	ADNI1	023_S_0042	023	m36	2008-12-05	LMCI	72.8	Male	18	Not Hisp/Latino	White	Married	0	NA	NA	NA	NA	NA	NA	NA	5	13.33	22.33	9	23	23	2	6	100	0	45	93	16	NA	NA	NA	NA	NA	NA	NA	NA	NA	NA	NA	NA	NA	NA
222	42	ADNI1	ADNI1	023_S_0042	023	m42	2009-05-11	LMCI	72.8	Male	18	Not Hisp/Latino	White	Married	0	NA	NA	NA	NA	NA	NA	NA	NA	NA	NA	NA	NA	NA	NA	NA	NA	NA	NA	NA	NA	NA	NA	NA	NA	NA	NA	NA	NA	NA	NA	NA	NA	NA	NA
223	42	ADNI1	ADNI1	023_S_0042	023	m48	2010-03-18	LMCI	72.8	Male	18	Not Hisp/Latino	White	Married	0	NA	NA	NA	NA	1011	211.5	18.1	4.5	20.67	30.67	10	23	20	0	4	100	0	38	160	16	NA	NA	NA	NA	NA	NA	NA	NA	NA	NA	NA	NA	NA	NA
224	42	ADNI1	ADNI1	023_S_0042	023	m54	2010-11-08	LMCI	72.8	Male	18	Not Hisp/Latino	White	Married	0	NA	NA	NA	NA	NA	NA	NA	NA	NA	NA	NA	NA	NA	NA	NA	NA	NA	NA	NA	NA	NA	NA	NA	NA	NA	NA	NA	NA	NA	NA	NA	NA	NA	NA
225	42	ADNI2	ADNI1	023_S_0042	023	m60	2011-04-13	LMCI	72.8	Male	18	Not Hisp/Latino	White	Married	0	0.992543963576209	NA	1.0189	NA	1483	238.8	19.56	5	20	30	10	23	20	-1	4	100	0	NA	115	17	19	1.28571428571429	1.22222222222222	1	1	1	1.66666666666667	1.17142857142857	3.875	2	2	3.6	4	3.75
226	42	ADNI2	ADNI1	023_S_0042	023	m66	2011-10-17	LMCI	72.8	Male	18	Not Hisp/Latino	White	Married	0	NA	NA	NA	NA	NA	NA	NA	NA	NA	NA	NA	NA	NA	NA	NA	NA	NA	NA	NA	NA	NA	NA	NA	NA	NA	NA	NA	NA	NA	NA	NA	NA	NA	NA
227	42	ADNI2	ADNI1	023_S_0042	023	m72	2011-11-30	LMCI	72.8	Male	18	Not Hisp/Latino	White	Married	0	NA	NA	NA	NA	NA	NA	NA	5.5	21	31	10	17	25	2	6	100	0	NA	200	14	22	2	1.11111111111111	1	1	1	1.25	1.26315789473684	3.875	2.33333333333333	2.71428571428571	3.33333333333333	4	3.75
228	42	ADNI2	ADNI1	023_S_0042	023	m78	2012-06-20	LMCI	72.8	Male	18	Not Hisp/Latino	White	Married	0	NA	NA	NA	NA	NA	NA	NA	NA	NA	NA	NA	NA	NA	NA	NA	NA	NA	NA	NA	NA	NA	NA	NA	NA	NA	NA	NA	NA	NA	NA	NA	NA	NA	NA
229	42	ADNI2	ADNI1	023_S_0042	023	m84	2013-01-23	LMCI	72.8	Male	18	Not Hisp/Latino	White	Married	0	0.947902034226039	NA	0.9632	NA	1139	218.4	17.69	6	22	32	10	24	19	3	5	100	0	NA	233	24	19	1.25	1.22222222222222	1	1.2	NA	1.25	1.16666666666667	3.875	1.88888888888889	2.85714285714286	3.8	4	4
230	42	ADNI2	ADNI1	023_S_0042	023	m90	2013-05-17	LMCI	72.8	Male	18	Not Hisp/Latino	White	Married	0	NA	NA	NA	NA	NA	NA	NA	NA	NA	NA	NA	NA	NA	NA	NA	NA	NA	NA	NA	NA	NA	NA	NA	NA	NA	NA	NA	NA	NA	NA	NA	NA	NA	NA
231	42	ADNI2	ADNI1	023_S_0042	023	m96	2013-11-21	LMCI	72.8	Male	18	Not Hisp/Latino	White	Married	0	NA	NA	NA	NA	NA	NA	NA	9	22	32	10	22	22	1	5	100	0	NA	129	22	22	1.75	1.11111111111111	1	1	1	1.25	1.20512820512821	4	2.11111111111111	3.14285714285714	4	4	4
216	42	ADNI2	ADNI1	023_S_0042	023	m102	2014-05-12	LMCI	72.8	Male	18	Not Hisp/Latino	White	Married	0	NA	NA	NA	NA	NA	NA	NA	NA	NA	NA	NA	NA	NA	NA	NA	NA	NA	NA	NA	NA	NA	NA	NA	NA	NA	NA	NA	NA	NA	NA	NA	NA	NA	NA
232	43	ADNI1	ADNI1	018_S_0043	018	bl	2006-02-03	CN	76.2	Male	16	Not Hisp/Latino	White	Married	0	1.25658954325767	NA	NA	NA	894.4	254.2	24.25	0	7	10	2	29	53	6	2	15.3846153846154	15	48	68	0	NA	NA	NA	NA	NA	NA	NA	NA	NA	NA	NA	NA	NA	NA
233	43	ADNI1	ADNI1	018_S_0043	018	m06	2006-08-09	CN	76.2	Male	16	Not Hisp/Latino	White	Married	0	1.27176636696645	NA	NA	NA	NA	NA	NA	0	6.33	10.33	3	30	44	5	4	44.4444444444444	NA	45	66	0	NA	NA	NA	NA	NA	NA	NA	NA	NA	NA	NA	NA	NA	NA
234	43	ADNI1	ADNI1	018_S_0043	018	m12	2007-02-06	CN	76.2	Male	16	Not Hisp/Latino	White	Married	0	NA	NA	NA	NA	NA	NA	NA	0	NA	NA	NA	29	41	8	1	8.33333333333333	17	52	69	0	NA	NA	NA	NA	NA	NA	NA	NA	NA	NA	NA	NA	NA	NA
235	43	ADNI1	ADNI1	018_S_0043	018	m18	2007-08-15	CN	76.2	Male	16	Not Hisp/Latino	White	Married	0	NA	NA	NA	NA	NA	NA	NA	NA	NA	NA	NA	NA	NA	NA	NA	NA	NA	NA	NA	NA	NA	NA	NA	NA	NA	NA	NA	NA	NA	NA	NA	NA	NA	NA
236	43	ADNI1	ADNI1	018_S_0043	018	m24	2008-02-15	CN	76.2	Male	16	Not Hisp/Latino	White	Married	0	1.24780904374366	NA	NA	NA	NA	NA	NA	0	5.67	8.67	3	29	45	7	0	0	23	51	90	0	NA	NA	NA	NA	NA	NA	NA	NA	NA	NA	NA	NA	NA	NA
237	43	ADNI1	ADNI1	018_S_0043	018	m30	2008-08-08	CN	76.2	Male	16	Not Hisp/Latino	White	Married	0	NA	NA	NA	NA	NA	NA	NA	NA	NA	NA	NA	NA	NA	NA	NA	NA	NA	NA	NA	NA	NA	NA	NA	NA	NA	NA	NA	NA	NA	NA	NA	NA	NA	NA
238	43	ADNI1	ADNI1	018_S_0043	018	m36	2009-02-13	CN	76.2	Male	16	Not Hisp/Latino	White	Married	0	1.25593595098474	NA	NA	NA	NA	NA	NA	0	5.67	8.67	2	30	38	5	3	30	21	53	73	0	NA	NA	NA	NA	NA	NA	NA	NA	NA	NA	NA	NA	NA	NA
239	43	ADNI1	ADNI1	018_S_0043	018	m48	2010-02-19	CN	76.2	Male	16	Not Hisp/Latino	White	Married	0	1.23260906217852	NA	NA	NA	NA	NA	NA	0	6	9	2	30	52	7	0	0	20	53	48	0	NA	NA	NA	NA	NA	NA	NA	NA	NA	NA	NA	NA	NA	NA
240	44	ADNI1	ADNI1	022_S_0044	022	bl	2005-11-30	LMCI	85.8	Female	16	Not Hisp/Latino	White	Married	0	NA	NA	NA	NA	NA	NA	NA	2	17	28	10	26	26	2	7	100	1	43	90	4	NA	NA	NA	NA	NA	NA	NA	NA	NA	NA	NA	NA	NA	NA
241	44	ADNI1	ADNI1	022_S_0044	022	m06	2006-05-19	LMCI	85.8	Female	16	Not Hisp/Latino	White	Married	0	NA	NA	NA	NA	NA	NA	NA	2	NA	NA	NA	NA	30	2	7	100	NA	52	70	3	NA	NA	NA	NA	NA	NA	NA	NA	NA	NA	NA	NA	NA	NA
242	44	ADNI1	ADNI1	022_S_0044	022	m12	2006-11-29	LMCI	85.8	Female	16	Not Hisp/Latino	White	Married	0	NA	NA	NA	NA	NA	NA	NA	2.5	22	32	9	27	26	0	5	100	1	56	126	6	NA	NA	NA	NA	NA	NA	NA	NA	NA	NA	NA	NA	NA	NA
243	45	ADNI1	ADNI1	067_S_0045	067	bl	2006-01-11	LMCI	85.9	Male	18	Not Hisp/Latino	White	Never married	1	NA	NA	NA	NA	383.3	526	58.65	1	15.33	23.33	7	29	24	1	5	100	1	40	178	1	NA	NA	NA	NA	NA	NA	NA	NA	NA	NA	NA	NA	NA	NA
244	45	ADNI1	ADNI1	067_S_0045	067	m06	2006-07-13	LMCI	85.9	Male	18	Not Hisp/Latino	White	Never married	1	NA	NA	NA	NA	NA	NA	NA	1	20.33	28.33	7	27	25	3	6	100	NA	31	110	2	NA	NA	NA	NA	NA	NA	NA	NA	NA	NA	NA	NA	NA	NA
245	45	ADNI1	ADNI1	067_S_0045	067	m12	2007-03-07	LMCI	85.9	Male	18	Not Hisp/Latino	White	Never married	1	NA	NA	NA	NA	373.3	578.8	61.47	1	17.33	27.33	10	22	9	-5	0	NA	0	33	203	2	NA	NA	NA	NA	NA	NA	NA	NA	NA	NA	NA	NA	NA	NA
246	47	ADNI1	ADNI1	100_S_0047	100	bl	2005-12-15	CN	84.7	Male	20	Not Hisp/Latino	White	Married	0	1.47043673502761	NA	NA	NA	1410	224.4	21.4	0	8	11	2	30	41	9	1	9.09090909090909	13	36	121	0	NA	NA	NA	NA	NA	NA	NA	NA	NA	NA	NA	NA	NA	NA
247	47	ADNI1	ADNI1	100_S_0047	100	m06	2006-06-20	CN	84.7	Male	20	Not Hisp/Latino	White	Married	0	1.38797338541786	NA	NA	NA	NA	NA	NA	0	5	8	2	28	41	5	1	10	NA	36	62	0	NA	NA	NA	NA	NA	NA	NA	NA	NA	NA	NA	NA	NA	NA
248	47	ADNI1	ADNI1	100_S_0047	100	m12	2006-12-12	CN	84.7	Male	20	Not Hisp/Latino	White	Married	0	1.46140519283579	NA	NA	NA	1257	233.8	21.4	0.5	2.67	5.67	2	30	43	4	1	11.1111111111111	20	33	83	0	NA	NA	NA	NA	NA	NA	NA	NA	NA	NA	NA	NA	NA	NA
250	47	ADNI1	ADNI1	100_S_0047	100	m18	2007-06-04	CN	84.7	Male	20	Not Hisp/Latino	White	Married	0	NA	NA	NA	NA	NA	NA	NA	NA	NA	NA	NA	NA	NA	NA	NA	NA	NA	NA	NA	NA	NA	NA	NA	NA	NA	NA	NA	NA	NA	NA	NA	NA	NA	NA
251	47	ADNI1	ADNI1	100_S_0047	100	m24	2007-12-05	CN	84.7	Male	20	Not Hisp/Latino	White	Married	0	1.43441903616348	NA	NA	NA	1610	205.2	19.87	0	4.67	8.67	3	29	38	8	2	18.1818181818182	13	38	90	0	NA	NA	NA	NA	NA	NA	NA	NA	NA	NA	NA	NA	NA	NA
252	47	ADNI1	ADNI1	100_S_0047	100	m30	2008-06-18	CN	84.7	Male	20	Not Hisp/Latino	White	Married	0	NA	NA	NA	NA	NA	NA	NA	NA	NA	NA	NA	NA	NA	NA	NA	NA	NA	NA	NA	NA	NA	NA	NA	NA	NA	NA	NA	NA	NA	NA	NA	NA	NA	NA
253	47	ADNI1	ADNI1	100_S_0047	100	m36	2008-12-16	CN	84.7	Male	20	Not Hisp/Latino	White	Married	0	1.41519349253386	NA	NA	NA	NA	NA	NA	0	6.67	12.67	4	30	44	5	4	40	18	34	102	0	NA	NA	NA	NA	NA	NA	NA	NA	NA	NA	NA	NA	NA	NA
254	47	ADNIGO	ADNI1	100_S_0047	100	m60	2010-12-21	CN	84.7	Male	20	Not Hisp/Latino	White	Married	0	1.47330114766289	NA	0.9952	NA	NA	NA	NA	0	8	14	5	30	43	4	3	33.3333333333333	12	NA	101	0	27	1.625	1.88888888888889	1.14285714285714	1.4	2	1.75	1.64102564102564	1.375	1.2	1	1.2	NA	1
255	47	ADNIGO	ADNI1	100_S_0047	100	m66	2011-06-15	CN	84.7	Male	20	Not Hisp/Latino	White	Married	0	NA	NA	NA	NA	NA	NA	NA	NA	NA	NA	NA	NA	NA	NA	NA	NA	NA	NA	NA	NA	NA	NA	NA	NA	NA	NA	NA	NA	NA	NA	NA	NA	NA	NA
256	47	ADNI2	ADNI1	100_S_0047	100	m72	2012-03-01	CN	84.7	Male	20	Not Hisp/Latino	White	Married	0	NA	NA	NA	NA	NA	NA	NA	0	NA	NA	NA	NA	NA	NA	NA	NA	NA	NA	NA	0	NA	1.375	1.25	1.16666666666667	1.6	1.16666666666667	1	1.27027027027027	1.375	1.125	1	1	1	1.5
257	47	ADNI2	ADNI1	100_S_0047	100	m78	2012-07-25	CN	84.7	Male	20	Not Hisp/Latino	White	Married	0	NA	NA	NA	NA	NA	NA	NA	NA	NA	NA	NA	NA	NA	NA	NA	NA	NA	NA	NA	NA	NA	NA	NA	NA	NA	NA	NA	NA	NA	NA	NA	NA	NA	NA
258	47	ADNI2	ADNI1	100_S_0047	100	m84	2012-12-14	CN	84.7	Male	20	Not Hisp/Latino	White	Married	0	NA	NA	NA	NA	NA	NA	NA	0	NA	NA	NA	NA	NA	NA	NA	NA	NA	NA	NA	0	NA	NA	NA	NA	NA	NA	NA	NA	NA	NA	NA	NA	NA	NA
259	47	ADNI2	ADNI1	100_S_0047	100	m90	2013-08-22	CN	84.7	Male	20	Not Hisp/Latino	White	Married	0	NA	NA	NA	NA	NA	NA	NA	NA	NA	NA	NA	NA	NA	NA	NA	NA	NA	NA	NA	NA	NA	NA	NA	NA	NA	NA	NA	NA	NA	NA	NA	NA	NA	NA
260	47	ADNI2	ADNI1	100_S_0047	100	m96	2013-12-23	CN	84.7	Male	20	Not Hisp/Latino	White	Married	0	NA	NA	NA	NA	NA	NA	NA	2	NA	NA	NA	NA	NA	NA	NA	NA	NA	NA	NA	1	NA	1.25	1.42857142857143	1.25	NA	NA	NA	1.28571428571429	3.125	1.11111111111111	1	1	NA	1.25
249	47	ADNI2	ADNI1	100_S_0047	100	m126	2016-12-14	CN	84.7	Male	20	Not Hisp/Latino	White	Married	0	NA	NA	NA	NA	NA	NA	NA	NA	NA	NA	NA	NA	NA	NA	NA	NA	NA	NA	NA	NA	NA	NA	NA	NA	NA	NA	NA	NA	NA	NA	NA	NA	NA	NA
261	48	ADNI1	ADNI1	035_S_0048	035	bl	2005-12-19	CN	78.3	Male	14	Not Hisp/Latino	Asian	Married	2	1.18302753049082	NA	NA	NA	NA	NA	NA	0	3.33	5.33	2	29	47	3	2	16.6666666666667	10	65	70	0	NA	NA	NA	NA	NA	NA	NA	NA	NA	NA	NA	NA	NA	NA
262	48	ADNI1	ADNI1	035_S_0048	035	m06	2006-06-15	CN	78.3	Male	14	Not Hisp/Latino	Asian	Married	2	1.1721718520586	NA	NA	NA	NA	NA	NA	NA	5.33	11.33	6	28	27	4	4	57.1428571428571	NA	65	83	0	NA	NA	NA	NA	NA	NA	NA	NA	NA	NA	NA	NA	NA	NA
263	48	ADNI1	ADNI1	035_S_0048	035	m12	2007-01-25	CN	78.3	Male	14	Not Hisp/Latino	Asian	Married	2	1.19377615682569	NA	NA	NA	NA	NA	NA	0.5	5	12	6	27	43	7	4	33.3333333333333	13	68	78	1	NA	NA	NA	NA	NA	NA	NA	NA	NA	NA	NA	NA	NA	NA
264	48	ADNI1	ADNI1	035_S_0048	035	m18	2007-06-21	CN	78.3	Male	14	Not Hisp/Latino	Asian	Married	2	NA	NA	NA	NA	NA	NA	NA	NA	NA	NA	NA	NA	NA	NA	NA	NA	NA	NA	NA	NA	NA	NA	NA	NA	NA	NA	NA	NA	NA	NA	NA	NA	NA	NA
265	48	ADNI1	ADNI1	035_S_0048	035	m24	2007-12-13	CN	78.3	Male	14	Not Hisp/Latino	Asian	Married	2	1.21146224756038	NA	NA	NA	NA	NA	NA	0	6	11	5	28	49	8	6	42.8571428571429	10	72	84	0	NA	NA	NA	NA	NA	NA	NA	NA	NA	NA	NA	NA	NA	NA
266	48	ADNI1	ADNI1	035_S_0048	035	m30	2008-06-12	CN	78.3	Male	14	Not Hisp/Latino	Asian	Married	2	NA	NA	NA	NA	NA	NA	NA	NA	NA	NA	NA	NA	NA	NA	NA	NA	NA	NA	NA	NA	NA	NA	NA	NA	NA	NA	NA	NA	NA	NA	NA	NA	NA	NA
267	48	ADNI1	ADNI1	035_S_0048	035	m36	2009-01-15	CN	78.3	Male	14	Not Hisp/Latino	Asian	Married	2	1.20717660676284	NA	NA	NA	NA	NA	NA	0	8	12	4	27	31	4	2	28.5714285714286	8	69	71	0	NA	NA	NA	NA	NA	NA	NA	NA	NA	NA	NA	NA	NA	NA
268	50	ADNI1	ADNI1	123_S_0050	123	bl	2005-12-02	LMCI	77.6	Male	16	Not Hisp/Latino	White	Married	0	NA	NA	NA	NA	NA	NA	NA	3.5	18	29	6	26	30	3	6	75	1	17	300	13	NA	NA	NA	NA	NA	NA	NA	NA	NA	NA	NA	NA	NA	NA
269	50	ADNI1	ADNI1	123_S_0050	123	m06	2006-06-07	LMCI	77.6	Male	16	Not Hisp/Latino	White	Married	0	NA	NA	NA	NA	NA	NA	NA	5	19	32	8	22	18	4	4	80	NA	4	300	17	NA	NA	NA	NA	NA	NA	NA	NA	NA	NA	NA	NA	NA	NA
270	50	ADNI1	ADNI1	123_S_0050	123	m12	2006-12-07	LMCI	77.6	Male	16	Not Hisp/Latino	White	Married	0	NA	NA	NA	NA	NA	NA	NA	5	20.67	34.67	10	24	30	3	6	100	2	8	300	19	NA	NA	NA	NA	NA	NA	NA	NA	NA	NA	NA	NA	NA	NA
271	50	ADNI1	ADNI1	123_S_0050	123	m18	2007-06-20	LMCI	77.6	Male	16	Not Hisp/Latino	White	Married	0	NA	NA	NA	NA	NA	NA	NA	5	24.33	37.33	9	20	29	1	5	83.3333333333333	NA	7	300	23	NA	NA	NA	NA	NA	NA	NA	NA	NA	NA	NA	NA	NA	NA
272	50	ADNI1	ADNI1	123_S_0050	123	m24	2007-12-13	LMCI	77.6	Male	16	Not Hisp/Latino	White	Married	0	NA	NA	NA	NA	NA	NA	NA	10	57	71	9	13	9	3	3	100	0	NA	NA	28	NA	NA	NA	NA	NA	NA	NA	NA	NA	NA	NA	NA	NA	NA
273	50	ADNI1	ADNI1	123_S_0050	123	m30	2008-06-03	LMCI	77.6	Male	16	Not Hisp/Latino	White	Married	0	NA	NA	NA	NA	NA	NA	NA	NA	NA	NA	NA	NA	NA	NA	NA	NA	NA	NA	NA	NA	NA	NA	NA	NA	NA	NA	NA	NA	NA	NA	NA	NA	NA	NA
274	50	ADNI1	ADNI1	123_S_0050	123	m36	2008-11-18	LMCI	77.6	Male	16	Not Hisp/Latino	White	Married	0	NA	NA	NA	NA	NA	NA	NA	12	52.33	NA	10	8	7	2	3	100	0	0	NA	28	NA	NA	NA	NA	NA	NA	NA	NA	NA	NA	NA	NA	NA	NA
275	51	ADNI1	ADNI1	099_S_0051	099	bl	2005-12-08	LMCI	66.5	Male	18	Not Hisp/Latino	White	Married	2	1.3896047458236	NA	NA	NA	352.5	285.1	28.4	1	9.67	17.67	7	27	29	1	4	57.1428571428571	7	50	94	2	NA	NA	NA	NA	NA	NA	NA	NA	NA	NA	NA	NA	NA	NA
276	51	ADNI1	ADNI1	099_S_0051	099	m06	2006-05-30	LMCI	66.5	Male	18	Not Hisp/Latino	White	Married	2	1.47219916369649	NA	NA	NA	NA	NA	NA	0.5	9	16	6	28	27	3	6	85.7142857142857	NA	49	75	3	NA	NA	NA	NA	NA	NA	NA	NA	NA	NA	NA	NA	NA	NA
278	51	ADNI1	ADNI1	099_S_0051	099	m12	2006-12-26	LMCI	66.5	Male	18	Not Hisp/Latino	White	Married	2	1.34893729632253	NA	NA	NA	326.1	258.8	25.79	0.5	7	15	7	28	23	0	3	75	2	44	107	6	NA	NA	NA	NA	NA	NA	NA	NA	NA	NA	NA	NA	NA	NA
280	51	ADNI1	ADNI1	099_S_0051	099	m18	2007-07-03	LMCI	66.5	Male	18	Not Hisp/Latino	White	Married	2	1.43411410250577	NA	NA	NA	NA	NA	NA	1	9	16	7	29	22	3	6	100	NA	49	72	0	NA	NA	NA	NA	NA	NA	NA	NA	NA	NA	NA	NA	NA	NA
281	51	ADNI1	ADNI1	099_S_0051	099	m24	2007-12-11	LMCI	66.5	Male	18	Not Hisp/Latino	White	Married	2	1.43317637980973	NA	NA	NA	NA	NA	NA	1.5	7.33	16.33	8	28	25	2	5	83.3333333333333	2	50	72	8	NA	NA	NA	NA	NA	NA	NA	NA	NA	NA	NA	NA	NA	NA
282	51	ADNI1	ADNI1	099_S_0051	099	m30	2008-06-20	LMCI	66.5	Male	18	Not Hisp/Latino	White	Married	2	NA	NA	NA	NA	NA	NA	NA	NA	NA	NA	NA	NA	NA	NA	NA	NA	NA	NA	NA	NA	NA	NA	NA	NA	NA	NA	NA	NA	NA	NA	NA	NA	NA	NA
283	51	ADNI1	ADNI1	099_S_0051	099	m36	2008-12-11	LMCI	66.5	Male	18	Not Hisp/Latino	White	Married	2	1.41634925558793	NA	NA	NA	NA	NA	NA	3	8	18	9	26	23	2	5	100	0	46	87	18	NA	NA	NA	NA	NA	NA	NA	NA	NA	NA	NA	NA	NA	NA
284	51	ADNI2	ADNI1	099_S_0051	099	m72	2011-08-08	LMCI	66.5	Male	18	Not Hisp/Latino	White	Married	2	1.28292959222263	NA	1.3977	NA	356.9	282.1	27.77	4.5	9	20	10	23	19	4	5	100	3	NA	85	19	20	1.875	1.11111111111111	1	1	NA	1.75	1.30555555555556	3.5	3.125	2	3.75	2	3.5
285	51	ADNI2	ADNI1	099_S_0051	099	m78	2012-06-06	LMCI	66.5	Male	18	Not Hisp/Latino	White	Married	2	NA	NA	NA	NA	NA	NA	NA	NA	NA	NA	NA	NA	NA	NA	NA	NA	NA	NA	NA	NA	NA	NA	NA	NA	NA	NA	NA	NA	NA	NA	NA	NA	NA	NA
286	51	ADNI2	ADNI1	099_S_0051	099	m84	2012-12-13	LMCI	66.5	Male	18	Not Hisp/Latino	White	Married	2	NA	NA	NA	NA	NA	NA	NA	6	12	22	8	26	19	0	4	100	0	NA	124	25	19	3	1.88888888888889	1.4	2	3.2	2.25	2.28571428571429	3.875	3.375	3.66666666666667	4	3.66666666666667	3.5
287	51	ADNI2	ADNI1	099_S_0051	099	m96	2013-11-26	LMCI	66.5	Male	18	Not Hisp/Latino	White	Married	2	NA	NA	NA	NA	NA	NA	NA	9	20	31	10	24	16	2	4	100	1	NA	100	27	18	3.5	1.77777777777778	2.2	2.25	3.25	2.5	2.55882352941176	3.875	3.22222222222222	3.57142857142857	3.8	3.66666666666667	3.75
277	51	ADNI2	ADNI1	099_S_0051	099	m108	2015-02-04	LMCI	66.5	Male	18	Not Hisp/Latino	White	Married	2	NA	NA	NA	NA	NA	NA	NA	10	25	38	10	20	13	1	3	100	2	NA	300	29	16	NA	NA	NA	NA	NA	NA	NA	4	3.33333333333333	3.85714285714286	3.8	3.83333333333333	4
279	51	ADNI2	ADNI1	099_S_0051	099	m120	2016-01-18	LMCI	66.5	Male	18	Not Hisp/Latino	White	Married	2	NA	NA	NA	NA	NA	NA	NA	11	33	48	10	17	9	0	2	100	2	NA	NA	30	7	NA	NA	NA	NA	NA	NA	NA	4	3.77777777777778	4	4	4	4
288	53	ADNI1	ADNI1	011_S_0053	011	bl	2005-11-29	AD	80.1	Male	12	Not Hisp/Latino	White	Married	0	1.03773822714024	NA	NA	NA	NA	NA	NA	4	18.33	28.33	6	23	22	1	4	80	1	19	300	12	NA	NA	NA	NA	NA	NA	NA	NA	NA	NA	NA	NA	NA	NA
289	53	ADNI1	ADNI1	011_S_0053	011	m06	2006-05-30	AD	80.1	Male	12	Not Hisp/Latino	White	Married	0	1.00789088710347	NA	NA	NA	NA	NA	NA	5.5	25.33	35.33	7	20	21	1	5	100	NA	20	NA	13	NA	NA	NA	NA	NA	NA	NA	NA	NA	NA	NA	NA	NA	NA
290	53	ADNI1	ADNI1	011_S_0053	011	m12	2006-11-28	AD	80.1	Male	12	Not Hisp/Latino	White	Married	0	1.01671831365593	NA	NA	NA	NA	NA	NA	10	20.33	29.33	6	18	17	1	2	50	0	19	NA	12	NA	NA	NA	NA	NA	NA	NA	NA	NA	NA	NA	NA	NA	NA
291	53	ADNI1	ADNI1	011_S_0053	011	m18	2007-05-16	AD	80.1	Male	12	Not Hisp/Latino	White	Married	0	NA	NA	NA	NA	NA	NA	NA	NA	NA	NA	NA	NA	NA	NA	NA	NA	NA	NA	NA	NA	NA	NA	NA	NA	NA	NA	NA	NA	NA	NA	NA	NA	NA	NA
292	53	ADNI1	ADNI1	011_S_0053	011	m24	2007-11-29	AD	80.1	Male	12	Not Hisp/Latino	White	Married	0	0.859827918124532	NA	NA	NA	NA	NA	NA	9	21.33	35.33	9	18	12	1	3	100	0	3	NA	15	NA	NA	NA	NA	NA	NA	NA	NA	NA	NA	NA	NA	NA	NA
293	54	ADNI1	ADNI1	099_S_0054	099	bl	2005-12-16	LMCI	81	Female	20	Not Hisp/Latino	White	Married	0	0.936679965412327	NA	NA	NA	NA	NA	NA	2.5	20.33	32.33	10	27	26	3	6	100	0	20	201	12	NA	NA	NA	NA	NA	NA	NA	NA	NA	NA	NA	NA	NA	NA
294	54	ADNI1	ADNI1	099_S_0054	099	m06	2006-07-13	LMCI	81	Female	20	Not Hisp/Latino	White	Married	0	1.01003968394176	NA	NA	NA	NA	NA	NA	4	24.33	36.33	10	23	17	2	4	100	NA	30	160	15	NA	NA	NA	NA	NA	NA	NA	NA	NA	NA	NA	NA	NA	NA
295	54	ADNI1	ADNI1	099_S_0054	099	m12	2006-12-27	LMCI	81	Female	20	Not Hisp/Latino	White	Married	0	0.973116972369941	NA	NA	NA	NA	NA	NA	4.5	28	39	10	23	21	4	6	100	0	25	193	20	NA	NA	NA	NA	NA	NA	NA	NA	NA	NA	NA	NA	NA	NA
296	54	ADNI1	ADNI1	099_S_0054	099	m18	2007-07-17	LMCI	81	Female	20	Not Hisp/Latino	White	Married	0	0.892939293791777	NA	NA	NA	NA	NA	NA	4	27.67	39.67	10	23	21	1	4	100	NA	25	187	15	NA	NA	NA	NA	NA	NA	NA	NA	NA	NA	NA	NA	NA	NA
297	54	ADNI1	ADNI1	099_S_0054	099	m24	2007-12-28	LMCI	81	Female	20	Not Hisp/Latino	White	Married	0	0.871410705866544	NA	NA	NA	NA	NA	NA	9	22.67	34.67	10	19	21	2	6	100	0	22	300	23	NA	NA	NA	NA	NA	NA	NA	NA	NA	NA	NA	NA	NA	NA
298	54	ADNI1	ADNI1	099_S_0054	099	m30	2008-06-27	LMCI	81	Female	20	Not Hisp/Latino	White	Married	0	NA	NA	NA	NA	NA	NA	NA	NA	NA	NA	NA	NA	NA	NA	NA	NA	NA	NA	NA	NA	NA	NA	NA	NA	NA	NA	NA	NA	NA	NA	NA	NA	NA	NA
299	54	ADNI1	ADNI1	099_S_0054	099	m36	2008-12-08	LMCI	81	Female	20	Not Hisp/Latino	White	Married	0	0.794208869392703	NA	NA	NA	NA	NA	NA	10	29.67	42.67	10	19	12	1	3	100	0	13	300	23	NA	NA	NA	NA	NA	NA	NA	NA	NA	NA	NA	NA	NA	NA
300	55	ADNI1	ADNI1	018_S_0055	018	bl	2006-01-13	CN	75.5	Male	20	Not Hisp/Latino	White	Married	0	1.4092590271866	NA	NA	NA	805.2	148.7	13.39	0	5.33	8.33	2	29	56	6	1	7.69230769230769	11	39	68	1	NA	NA	NA	NA	NA	NA	NA	NA	NA	NA	NA	NA	NA	NA
301	55	ADNI1	ADNI1	018_S_0055	018	m06	2006-07-18	CN	75.5	Male	20	Not Hisp/Latino	White	Married	0	1.39718508706357	NA	NA	NA	NA	NA	NA	0	2.67	6.67	2	29	56	5	2	15.3846153846154	NA	40	105	0	NA	NA	NA	NA	NA	NA	NA	NA	NA	NA	NA	NA	NA	NA
303	55	ADNI1	ADNI1	018_S_0055	018	m12	2007-02-27	CN	75.5	Male	20	Not Hisp/Latino	White	Married	0	1.46148881933471	NA	NA	NA	NA	NA	NA	0	6	10	4	30	38	7	4	36.3636363636364	23	40	96	0	NA	NA	NA	NA	NA	NA	NA	NA	NA	NA	NA	NA	NA	NA
304	55	ADNI1	ADNI1	018_S_0055	018	m18	2007-07-06	CN	75.5	Male	20	Not Hisp/Latino	White	Married	0	NA	NA	NA	NA	NA	NA	NA	NA	NA	NA	NA	NA	NA	NA	NA	NA	NA	NA	NA	NA	NA	NA	NA	NA	NA	NA	NA	NA	NA	NA	NA	NA	NA	NA
305	55	ADNI1	ADNI1	018_S_0055	018	m30	2008-07-18	CN	75.5	Male	20	Not Hisp/Latino	White	Married	0	NA	NA	NA	NA	NA	NA	NA	NA	NA	NA	NA	NA	NA	NA	NA	NA	NA	NA	NA	NA	NA	NA	NA	NA	NA	NA	NA	NA	NA	NA	NA	NA	NA	NA
306	55	ADNI1	ADNI1	018_S_0055	018	m36	2008-10-13	CN	75.5	Male	20	Not Hisp/Latino	White	Married	0	1.2840252387826	NA	NA	NA	NA	NA	NA	0	5	9	2	30	34	6	-1	-11.1111111111111	12	38	84	0	NA	NA	NA	NA	NA	NA	NA	NA	NA	NA	NA	NA	NA	NA
307	55	ADNIGO	ADNI1	018_S_0055	018	m48	2010-11-11	CN	75.5	Male	20	Not Hisp/Latino	White	Married	0	NA	NA	NA	NA	NA	NA	NA	2	1	3	0	30	39	6	4	40	15	NA	117	2	27	1.75	1.22222222222222	1	1.4	1.33333333333333	2.5	1.46153846153846	2.125	1.88888888888889	1	1.6	2.2	1.5
308	55	ADNIGO	ADNI1	018_S_0055	018	m54	2011-05-11	CN	75.5	Male	20	Not Hisp/Latino	White	Married	0	NA	NA	NA	NA	NA	NA	NA	NA	NA	NA	NA	NA	NA	NA	NA	NA	NA	NA	NA	NA	NA	NA	NA	NA	NA	NA	NA	NA	NA	NA	NA	NA	NA	NA
309	55	ADNI2	ADNI1	018_S_0055	018	m72	2012-05-01	CN	75.5	Male	20	Not Hisp/Latino	White	Married	0	NA	NA	NA	NA	NA	NA	NA	0.5	3	6	2	29	43	7	3	25	18	NA	150	0	26	1.875	2.11111111111111	1	1.2	1	1.75	1.53846153846154	2	2.44444444444444	2	2	2.4	2.75
310	55	ADNI2	ADNI1	018_S_0055	018	m78	2013-01-23	CN	75.5	Male	20	Not Hisp/Latino	White	Married	0	NA	NA	NA	NA	NA	NA	NA	NA	NA	NA	NA	NA	NA	NA	NA	NA	NA	NA	NA	NA	NA	NA	NA	NA	NA	NA	NA	NA	NA	NA	NA	NA	NA	NA
311	55	ADNI2	ADNI1	018_S_0055	018	m84	2013-06-27	CN	75.5	Male	20	Not Hisp/Latino	White	Married	0	1.2249899980678	NA	1.0764	NA	NA	NA	NA	1.5	1	4	1	30	48	7	4	30.7692307692308	19	NA	285	1	25	2.375	1.375	1	1.6	1.5	2.5	1.68421052631579	2.5	2.77777777777778	2	2.2	1.83333333333333	2.5
312	55	ADNI2	ADNI1	018_S_0055	018	m96	2014-06-26	CN	75.5	Male	20	Not Hisp/Latino	White	Married	0	NA	NA	NA	NA	NA	NA	NA	1.5	2	5	1	29	42	6	9	81.8181818181818	14	NA	218	4	22	2.625	1.66666666666667	1.14285714285714	1.6	1.16666666666667	2.75	1.79487179487179	2.375	2.66666666666667	2.75	1.25	2.33333333333333	3
302	55	ADNI2	ADNI1	018_S_0055	018	m108	2015-07-06	CN	75.5	Male	20	Not Hisp/Latino	White	Married	0	NA	NA	NA	NA	NA	NA	NA	2	3	6	1	28	46	8	3	25	16	NA	197	0	25	2.375	1.55555555555556	1	1.6	1.66666666666667	2	1.69230769230769	3	3.44444444444444	3	2.4	2.8	2.5
313	56	ADNI1	ADNI1	067_S_0056	067	bl	2005-12-22	CN	69.6	Female	13	Not Hisp/Latino	Black	Widowed	0	NA	NA	NA	NA	1048	128.2	12.23	0	3	3	0	28	48	10	4	28.5714285714286	6	66	60	0	NA	NA	NA	NA	NA	NA	NA	NA	NA	NA	NA	NA	NA	NA
314	56	ADNI1	ADNI1	067_S_0056	067	m06	2006-07-07	CN	69.6	Female	13	Not Hisp/Latino	Black	Widowed	0	NA	NA	NA	NA	NA	NA	NA	0	1.67	2.67	1	29	32	9	6	50	NA	64	68	0	NA	NA	NA	NA	NA	NA	NA	NA	NA	NA	NA	NA	NA	NA
316	56	ADNI1	ADNI1	067_S_0056	067	m12	2006-12-12	CN	69.6	Female	13	Not Hisp/Latino	Black	Widowed	0	NA	NA	NA	NA	988.7	124.2	11.55	0	3	5	2	29	45	13	4	26.6666666666667	6	68	84	0	NA	NA	NA	NA	NA	NA	NA	NA	NA	NA	NA	NA	NA	NA
321	56	ADNI1	ADNI1	067_S_0056	067	m18	2007-07-03	CN	69.6	Female	13	Not Hisp/Latino	Black	Widowed	0	NA	NA	NA	NA	NA	NA	NA	NA	NA	NA	NA	NA	NA	NA	NA	NA	NA	NA	NA	NA	NA	NA	NA	NA	NA	NA	NA	NA	NA	NA	NA	NA	NA	NA
323	56	ADNI1	ADNI1	067_S_0056	067	m30	2008-06-09	CN	69.6	Female	13	Not Hisp/Latino	Black	Widowed	0	NA	NA	NA	NA	NA	NA	NA	NA	NA	NA	NA	NA	NA	NA	NA	NA	NA	NA	NA	NA	NA	NA	NA	NA	NA	NA	NA	NA	NA	NA	NA	NA	NA	NA
324	56	ADNI1	ADNI1	067_S_0056	067	m36	2008-12-09	CN	69.6	Female	13	Not Hisp/Latino	Black	Widowed	0	NA	NA	NA	NA	NA	NA	NA	0.5	5.67	7.67	2	29	37	5	0	0	8	60	76	0	NA	NA	NA	NA	NA	NA	NA	NA	NA	NA	NA	NA	NA	NA
325	56	ADNI1	ADNI1	067_S_0056	067	m42	2009-06-12	CN	69.6	Female	13	Not Hisp/Latino	Black	Widowed	0	NA	NA	NA	NA	NA	NA	NA	NA	NA	NA	NA	NA	NA	NA	NA	NA	NA	NA	NA	NA	NA	NA	NA	NA	NA	NA	NA	NA	NA	NA	NA	NA	NA	NA
326	56	ADNI1	ADNI1	067_S_0056	067	m48	2010-05-07	CN	69.6	Female	13	Not Hisp/Latino	Black	Widowed	0	NA	NA	NA	NA	NA	NA	NA	0.5	5.67	7.67	2	30	46	9	8	61.5384615384615	11	54	NA	0	NA	NA	NA	NA	NA	NA	NA	NA	NA	NA	NA	NA	NA	NA
327	56	ADNIGO	ADNI1	067_S_0056	067	m60	2010-12-10	CN	69.6	Female	13	Not Hisp/Latino	Black	Widowed	0	1.3891595172148	NA	0.9416	NA	1198	154.9	15.18	0	4	5	1	28	42	10	10	76.9230769230769	9	NA	NA	0	22	1.125	1.11111111111111	1	1	1	1	1.05128205128205	1.25	1.11111111111111	1.14285714285714	1	1	1
328	56	ADNIGO	ADNI1	067_S_0056	067	m66	2011-06-21	CN	69.6	Female	13	Not Hisp/Latino	Black	Widowed	0	NA	NA	NA	NA	NA	NA	NA	NA	NA	NA	NA	NA	NA	NA	NA	NA	NA	NA	NA	NA	NA	NA	NA	NA	NA	NA	NA	NA	NA	NA	NA	NA	NA	NA
329	56	ADNI2	ADNI1	067_S_0056	067	m72	2011-12-16	CN	69.6	Female	13	Not Hisp/Latino	Black	Widowed	0	NA	NA	NA	NA	NA	NA	NA	0.5	5	8	3	27	39	5	0	0	10	NA	300	0	24	1.125	1.11111111111111	1	1	1	1	1.05128205128205	1	1	1	1	1	1
330	56	ADNI2	ADNI1	067_S_0056	067	m78	2012-06-28	CN	69.6	Female	13	Not Hisp/Latino	Black	Widowed	0	NA	NA	NA	NA	NA	NA	NA	NA	NA	NA	NA	NA	NA	NA	NA	NA	NA	NA	NA	NA	NA	NA	NA	NA	NA	NA	NA	NA	NA	NA	NA	NA	NA	NA
331	56	ADNI2	ADNI1	067_S_0056	067	m84	2012-12-07	CN	69.6	Female	13	Not Hisp/Latino	Black	Widowed	0	1.39519580749001	NA	0.9321	NA	NA	NA	NA	1	6	9	3	27	57	6	6	42.8571428571429	6	NA	80	0	19	1.125	1.22222222222222	1	1	1	1	1.07692307692308	1	1	1	1	1	1
332	56	ADNI2	ADNI1	067_S_0056	067	m90	2013-07-02	CN	69.6	Female	13	Not Hisp/Latino	Black	Widowed	0	NA	NA	NA	NA	NA	NA	NA	NA	NA	NA	NA	NA	NA	NA	NA	NA	NA	NA	NA	NA	NA	NA	NA	NA	NA	NA	NA	NA	NA	NA	NA	NA	NA	NA
333	56	ADNI2	ADNI1	067_S_0056	067	m96	2013-12-13	CN	69.6	Female	13	Not Hisp/Latino	Black	Widowed	0	NA	NA	NA	NA	NA	NA	NA	0	7	13	6	29	54	9	3	23.0769230769231	7	NA	NA	0	19	1.125	1.11111111111111	1	1	1	1	1.05128205128205	1	1	1	1	1	1
315	56	ADNI2	ADNI1	067_S_0056	067	m108	2014-12-15	CN	69.6	Female	13	Not Hisp/Latino	Black	Widowed	0	NA	NA	0.9665	NA	NA	NA	NA	0.5	3	3	0	29	41	7	3	30	9	NA	300	0	20	1.125	1.44444444444444	1	1	1	1	1.12820512820513	1.125	1.22222222222222	1.42857142857143	1.4	1	1.25
317	56	ADNI2	ADNI1	067_S_0056	067	m120	2016-01-20	CN	69.6	Female	13	Not Hisp/Latino	Black	Widowed	0	NA	NA	NA	NA	NA	NA	NA	0	4	5	1	30	48	8	4	30.7692307692308	8	NA	55	0	25	1.25	1.22222222222222	1	1	1	1	1.1025641025641	1	1	1	1	1	1
318	56	ADNI3	ADNI1	067_S_0056	067	m144	2017-11-28	CN	69.6	Female	13	Not Hisp/Latino	Black	Widowed	0	NA	NA	0.9911	NA	NA	NA	NA	0.5	2	4	2	30	50	11	3	20	8	NA	96	0	21	1	1.33333333333333	1	1	1	1	1.07894736842105	1	1	1	1	1	1
319	56	ADNI3	ADNI1	067_S_0056	067	m156	2019-01-10	CN	69.6	Female	13	Not Hisp/Latino	Black	Widowed	0	NA	NA	NA	NA	NA	NA	NA	0.5	7	10	3	30	48	4	4	36.3636363636364	7	NA	65	0	15	1	1	1	1	1	1	1	1	1	1	1	1	1
320	56	ADNI3	ADNI1	067_S_0056	067	m168	2019-12-03	CN	69.6	Female	13	Not Hisp/Latino	Black	Widowed	0	NA	NA	0.9688	NA	NA	NA	NA	0	4.33	5.33	1	28	47	5	8	66.6666666666667	3	NA	82	0	19	1.125	1.44444444444444	1	1	1	1	1.13157894736842	1	1	1.16666666666667	1	1.16666666666667	1
322	56	ADNI3	ADNI1	067_S_0056	067	m186	2021-08-11	CN	69.6	Female	13	Not Hisp/Latino	Black	Widowed	0	NA	NA	NA	NA	NA	NA	NA	0	NA	NA	NA	NA	NA	NA	NA	NA	NA	NA	NA	0	NA	1	1.11111111111111	1	1	1	1	1.02631578947368	1	1	1	1	1	1
334	57	ADNI1	ADNI1	018_S_0057	018	bl	2006-01-06	LMCI	77.3	Male	20	Not Hisp/Latino	White	Married	1	1.06971618346674	NA	NA	NA	597.1	294.1	30.25	1.5	15.67	19.67	3	27	29	6	8	100	3	20	151	7	NA	NA	NA	NA	NA	NA	NA	NA	NA	NA	NA	NA	NA	NA
335	57	ADNI1	ADNI1	018_S_0057	018	m06	2006-08-18	LMCI	77.3	Male	20	Not Hisp/Latino	White	Married	1	1.06073988669698	NA	NA	NA	NA	NA	NA	1.5	16	24	6	25	20	6	3	50	NA	13	173	2	NA	NA	NA	NA	NA	NA	NA	NA	NA	NA	NA	NA	NA	NA
336	57	ADNI1	ADNI1	018_S_0057	018	m12	2007-01-05	LMCI	77.3	Male	20	Not Hisp/Latino	White	Married	1	1.02777646627625	NA	NA	NA	388.6	268	28.04	3	31	41	10	22	12	0	2	100	3	23	180	10	NA	NA	NA	NA	NA	NA	NA	NA	NA	NA	NA	NA	NA	NA
337	57	ADNI1	ADNI1	018_S_0057	018	m18	2007-08-21	LMCI	77.3	Male	20	Not Hisp/Latino	White	Married	1	0.951281731746992	NA	NA	NA	NA	NA	NA	4	33	48	10	23	8	3	3	100	NA	9	300	13	NA	NA	NA	NA	NA	NA	NA	NA	NA	NA	NA	NA	NA	NA
338	57	ADNI1	ADNI1	018_S_0057	018	m24	2008-02-01	LMCI	77.3	Male	20	Not Hisp/Latino	White	Married	1	0.939051395811264	2.1475	NA	NA	NA	NA	NA	5	29.67	41.67	8	20	5	0	1	100	0	13	300	16	NA	NA	NA	NA	NA	NA	NA	NA	NA	NA	NA	NA	NA	NA
339	57	ADNI1	ADNI1	018_S_0057	018	m30	2008-09-05	LMCI	77.3	Male	20	Not Hisp/Latino	White	Married	1	NA	NA	NA	NA	NA	NA	NA	NA	NA	NA	NA	NA	NA	NA	NA	NA	NA	NA	NA	NA	NA	NA	NA	NA	NA	NA	NA	NA	NA	NA	NA	NA	NA	NA
340	57	ADNI1	ADNI1	018_S_0057	018	m36	2009-04-03	LMCI	77.3	Male	20	Not Hisp/Latino	White	Married	1	NA	NA	NA	NA	NA	NA	NA	14	NA	NA	10	14	2	1	1	100	0	5	300	28	NA	NA	NA	NA	NA	NA	NA	NA	NA	NA	NA	NA	NA	NA
341	58	ADNI1	ADNI1	023_S_0058	023	bl	2005-12-12	CN	70.1	Male	16	Not Hisp/Latino	White	Married	1	NA	NA	NA	NA	NA	NA	NA	0	4.67	9.67	4	30	44	6	1	9.09090909090909	16	45	77	0	NA	NA	NA	NA	NA	NA	NA	NA	NA	NA	NA	NA	NA	NA
342	58	ADNI1	ADNI1	023_S_0058	023	m06	2006-06-13	CN	70.1	Male	16	Not Hisp/Latino	White	Married	1	NA	NA	NA	NA	NA	NA	NA	0	8.67	12.67	4	28	42	6	3	27.2727272727273	NA	40	67	0	NA	NA	NA	NA	NA	NA	NA	NA	NA	NA	NA	NA	NA	NA
343	58	ADNI1	ADNI1	023_S_0058	023	m12	2006-12-19	CN	70.1	Male	16	Not Hisp/Latino	White	Married	1	NA	NA	NA	NA	NA	NA	NA	0	5.67	9.67	4	30	35	2	1	12.5	16	47	49	0	NA	NA	NA	NA	NA	NA	NA	NA	NA	NA	NA	NA	NA	NA
344	58	ADNI1	ADNI1	023_S_0058	023	m18	2007-06-08	CN	70.1	Male	16	Not Hisp/Latino	White	Married	1	NA	NA	NA	NA	NA	NA	NA	NA	NA	NA	NA	NA	NA	NA	NA	NA	NA	NA	NA	NA	NA	NA	NA	NA	NA	NA	NA	NA	NA	NA	NA	NA	NA	NA
345	58	ADNI1	ADNI1	023_S_0058	023	m24	2007-12-06	CN	70.1	Male	16	Not Hisp/Latino	White	Married	1	NA	NA	NA	NA	NA	NA	NA	0	7.67	12.67	5	29	42	4	4	40	15	45	53	0	NA	NA	NA	NA	NA	NA	NA	NA	NA	NA	NA	NA	NA	NA
346	58	ADNI1	ADNI1	023_S_0058	023	m30	2008-07-16	CN	70.1	Male	16	Not Hisp/Latino	White	Married	1	NA	NA	NA	NA	NA	NA	NA	NA	NA	NA	NA	NA	NA	NA	NA	NA	NA	NA	NA	NA	NA	NA	NA	NA	NA	NA	NA	NA	NA	NA	NA	NA	NA	NA
347	58	ADNI1	ADNI1	023_S_0058	023	m36	2008-12-09	CN	70.1	Male	16	Not Hisp/Latino	White	Married	1	NA	NA	NA	NA	NA	NA	NA	0	4	7	3	29	41	7	1	9.09090909090909	14	38	58	0	NA	NA	NA	NA	NA	NA	NA	NA	NA	NA	NA	NA	NA	NA
348	58	ADNI1	ADNI1	023_S_0058	023	m42	2009-07-02	CN	70.1	Male	16	Not Hisp/Latino	White	Married	1	NA	NA	NA	NA	NA	NA	NA	NA	NA	NA	NA	NA	NA	NA	NA	NA	NA	NA	NA	NA	NA	NA	NA	NA	NA	NA	NA	NA	NA	NA	NA	NA	NA	NA
349	58	ADNI1	ADNI1	023_S_0058	023	m48	2010-03-19	CN	70.1	Male	16	Not Hisp/Latino	White	Married	1	NA	NA	NA	NA	NA	NA	NA	0	9	14	5	30	42	4	0	0	17	43	55	0	NA	NA	NA	NA	NA	NA	NA	NA	NA	NA	NA	NA	NA	NA
350	58	ADNI1	ADNI1	023_S_0058	023	m54	2010-10-25	CN	70.1	Male	16	Not Hisp/Latino	White	Married	1	NA	NA	NA	NA	NA	NA	NA	NA	NA	NA	NA	NA	NA	NA	NA	NA	NA	NA	NA	NA	NA	NA	NA	NA	NA	NA	NA	NA	NA	NA	NA	NA	NA	NA
351	58	ADNI2	ADNI1	023_S_0058	023	m60	2011-04-27	CN	70.1	Male	16	Not Hisp/Latino	White	Married	1	1.19932875783257	NA	0.9804	NA	NA	NA	NA	0	5	10	5	29	36	3	4	44.4444444444444	14	NA	47	0	27	1.25	1	1	1	1	1	1.05128205128205	1	1	1	1	1	1
352	58	ADNI2	ADNI1	023_S_0058	023	m66	2012-01-12	CN	70.1	Male	16	Not Hisp/Latino	White	Married	1	NA	NA	NA	NA	NA	NA	NA	NA	NA	NA	NA	NA	NA	NA	NA	NA	NA	NA	NA	NA	NA	NA	NA	NA	NA	NA	NA	NA	NA	NA	NA	NA	NA	NA
353	58	ADNI2	ADNI1	023_S_0058	023	m72	2012-04-02	CN	70.1	Male	16	Not Hisp/Latino	White	Married	1	NA	NA	NA	NA	NA	NA	NA	0	6	10	4	29	44	3	5	50	17	NA	46	0	22	1.75	1	1	1	1	1	1.15384615384615	1.875	1.66666666666667	1	1.6	1.16666666666667	1.5
354	58	ADNI2	ADNI1	023_S_0058	023	m78	2012-07-18	CN	70.1	Male	16	Not Hisp/Latino	White	Married	1	NA	NA	NA	NA	NA	NA	NA	NA	NA	NA	NA	NA	NA	NA	NA	NA	NA	NA	NA	NA	NA	NA	NA	NA	NA	NA	NA	NA	NA	NA	NA	NA	NA	NA
355	58	ADNI2	ADNI1	023_S_0058	023	m90	2013-06-25	CN	70.1	Male	16	Not Hisp/Latino	White	Married	1	NA	NA	NA	NA	NA	NA	NA	NA	NA	NA	NA	NA	NA	NA	NA	NA	NA	NA	NA	NA	NA	NA	NA	NA	NA	NA	NA	NA	NA	NA	NA	NA	NA	NA
356	58	ADNI2	ADNI1	023_S_0058	023	m96	2013-12-04	CN	70.1	Male	16	Not Hisp/Latino	White	Married	1	1.116528084356	NA	0.9972	NA	NA	NA	NA	0	8	14	6	29	47	6	5	41.6666666666667	14	NA	50	0	24	1.375	1	1	1	1	1	1.07692307692308	1.5	1.44444444444444	1	1.6	1	1
357	59	ADNI1	ADNI1	067_S_0059	067	bl	2005-12-22	CN	70.9	Female	13	Not Hisp/Latino	Black	Widowed	0	NA	NA	NA	NA	1605	186.4	16.69	0	7	10	3	29	47	7	1	9.09090909090909	9	48	105	0	NA	NA	NA	NA	NA	NA	NA	NA	NA	NA	NA	NA	NA	NA
358	59	ADNI1	ADNI1	067_S_0059	067	m06	2006-07-07	CN	70.9	Female	13	Not Hisp/Latino	Black	Widowed	0	NA	NA	NA	NA	NA	NA	NA	0	3.33	4.33	1	29	55	6	0	0	NA	48	81	0	NA	NA	NA	NA	NA	NA	NA	NA	NA	NA	NA	NA	NA	NA
360	59	ADNI1	ADNI1	067_S_0059	067	m12	2006-12-12	CN	70.9	Female	13	Not Hisp/Latino	Black	Widowed	0	NA	NA	NA	NA	1410	164	14.66	0.5	4.33	5.33	1	26	62	6	2	13.3333333333333	13	52	102	0	NA	NA	NA	NA	NA	NA	NA	NA	NA	NA	NA	NA	NA	NA
365	59	ADNI1	ADNI1	067_S_0059	067	m18	2007-06-27	CN	70.9	Female	13	Not Hisp/Latino	Black	Widowed	0	NA	NA	NA	NA	NA	NA	NA	NA	NA	NA	NA	NA	NA	NA	NA	NA	NA	NA	NA	NA	NA	NA	NA	NA	NA	NA	NA	NA	NA	NA	NA	NA	NA	NA
367	59	ADNI1	ADNI1	067_S_0059	067	m30	2008-06-09	CN	70.9	Female	13	Not Hisp/Latino	Black	Widowed	0	NA	NA	NA	NA	NA	NA	NA	NA	NA	NA	NA	NA	NA	NA	NA	NA	NA	NA	NA	NA	NA	NA	NA	NA	NA	NA	NA	NA	NA	NA	NA	NA	NA	NA
368	59	ADNI1	ADNI1	067_S_0059	067	m36	2008-12-09	CN	70.9	Female	13	Not Hisp/Latino	Black	Widowed	0	NA	NA	NA	NA	NA	NA	NA	0.5	5.67	7.67	2	30	42	9	2	16.6666666666667	13	38	145	0	NA	NA	NA	NA	NA	NA	NA	NA	NA	NA	NA	NA	NA	NA
369	59	ADNI1	ADNI1	067_S_0059	067	m42	2009-06-12	CN	70.9	Female	13	Not Hisp/Latino	Black	Widowed	0	NA	NA	NA	NA	NA	NA	NA	NA	NA	NA	NA	NA	NA	NA	NA	NA	NA	NA	NA	NA	NA	NA	NA	NA	NA	NA	NA	NA	NA	NA	NA	NA	NA	NA
370	59	ADNI1	ADNI1	067_S_0059	067	m48	2010-05-07	CN	70.9	Female	13	Not Hisp/Latino	Black	Widowed	0	NA	NA	NA	NA	NA	NA	NA	0.5	12.33	15.33	3	29	43	9	5	45.4545454545455	13	39	88	0	NA	NA	NA	NA	NA	NA	NA	NA	NA	NA	NA	NA	NA	NA
371	59	ADNIGO	ADNI1	067_S_0059	067	m60	2010-12-10	CN	70.9	Female	13	Not Hisp/Latino	Black	Widowed	0	1.34056967190362	NA	0.9936	NA	1616	180.1	16.22	0	7	9	2	27	28	6	7	87.5	10	NA	96	0	20	1.125	1.22222222222222	1.14285714285714	1	1	1	1.1025641025641	1	1	1	1	1	1
372	59	ADNIGO	ADNI1	067_S_0059	067	m66	2011-06-21	CN	70.9	Female	13	Not Hisp/Latino	Black	Widowed	0	NA	NA	NA	NA	NA	NA	NA	NA	NA	NA	NA	NA	NA	NA	NA	NA	NA	NA	NA	NA	NA	NA	NA	NA	NA	NA	NA	NA	NA	NA	NA	NA	NA	NA
373	59	ADNI2	ADNI1	067_S_0059	067	m72	2011-12-16	CN	70.9	Female	13	Not Hisp/Latino	Black	Widowed	0	NA	NA	NA	NA	NA	NA	NA	0.5	8	12	4	29	33	5	5	50	9	NA	85	0	23	1	1.33333333333333	1.16666666666667	1	1.33333333333333	1.25	1.18421052631579	1	1.11111111111111	1.14285714285714	1	1.33333333333333	1
374	59	ADNI2	ADNI1	067_S_0059	067	m78	2012-06-28	CN	70.9	Female	13	Not Hisp/Latino	Black	Widowed	0	NA	NA	NA	NA	NA	NA	NA	NA	NA	NA	NA	NA	NA	NA	NA	NA	NA	NA	NA	NA	NA	NA	NA	NA	NA	NA	NA	NA	NA	NA	NA	NA	NA	NA
375	59	ADNI2	ADNI1	067_S_0059	067	m84	2012-12-07	CN	70.9	Female	13	Not Hisp/Latino	Black	Widowed	0	1.42028627890525	NA	0.9699	NA	NA	NA	NA	0.5	6	10	4	29	56	5	5	35.7142857142857	9	NA	113	0	18	1	1.28571428571429	1.28571428571429	1	1.33333333333333	1	1.16216216216216	1.125	1.33333333333333	1.14285714285714	1.4	1.16666666666667	1.25
376	59	ADNI2	ADNI1	067_S_0059	067	m90	2013-07-02	CN	70.9	Female	13	Not Hisp/Latino	Black	Widowed	0	NA	NA	NA	NA	NA	NA	NA	NA	NA	NA	NA	NA	NA	NA	NA	NA	NA	NA	NA	NA	NA	NA	NA	NA	NA	NA	NA	NA	NA	NA	NA	NA	NA	NA
377	59	ADNI2	ADNI1	067_S_0059	067	m96	2013-12-13	CN	70.9	Female	13	Not Hisp/Latino	Black	Widowed	0	NA	NA	NA	NA	NA	NA	NA	0	6	10	4	28	58	6	2	14.2857142857143	13	NA	NA	0	20	1	1.33333333333333	1.14285714285714	1	1	1	1.1025641025641	1.5	1.22222222222222	1.42857142857143	1.2	1	1
359	59	ADNI2	ADNI1	067_S_0059	067	m108	2014-12-15	CN	70.9	Female	13	Not Hisp/Latino	Black	Widowed	0	NA	NA	0.983	NA	NA	NA	NA	0	6	8	2	27	51	6	1	7.69230769230769	14	NA	105	0	23	1.125	1.22222222222222	1.42857142857143	1	1	1	1.15384615384615	1	1	1	1	1	1
361	59	ADNI2	ADNI1	067_S_0059	067	m120	2016-01-20	CN	70.9	Female	13	Not Hisp/Latino	Black	Widowed	0	NA	NA	NA	NA	NA	NA	NA	0	6	7	1	27	49	5	2	16.6666666666667	15	NA	NA	0	23	1.125	1.22222222222222	1.42857142857143	1.2	1	1.25	1.20512820512821	1.625	1.55555555555556	1.42857142857143	1.2	1	1
362	59	ADNI3	ADNI1	067_S_0059	067	m144	2017-12-12	CN	70.9	Female	13	Not Hisp/Latino	Black	Widowed	0	NA	NA	0.9898	NA	NA	NA	NA	0	12	20	8	28	31	1	4	66.6666666666667	13	NA	102	0	18	1.125	1.33333333333333	1.16666666666667	1	1.16666666666667	1	1.15789473684211	1	1.11111111111111	1.16666666666667	1	1	1
363	59	ADNI3	ADNI1	067_S_0059	067	m156	2018-12-17	CN	70.9	Female	13	Not Hisp/Latino	Black	Widowed	0	NA	NA	NA	NA	NA	NA	NA	NA	NA	NA	NA	NA	NA	NA	NA	NA	NA	NA	NA	NA	NA	NA	NA	NA	NA	NA	NA	NA	NA	NA	NA	NA	NA	NA
364	59	ADNI3	ADNI1	067_S_0059	067	m168	2019-12-20	CN	70.9	Female	13	Not Hisp/Latino	Black	Widowed	0	NA	NA	1.0194	NA	NA	NA	NA	0	9.33	13.33	4	30	39	5	1	10	12	NA	102	0	20	1	1.11111111111111	1	1	1	1.5	1.07894736842105	1	1	1	1	1	1
366	59	ADNI3	ADNI1	067_S_0059	067	m186	2021-06-30	CN	70.9	Female	13	Not Hisp/Latino	Black	Widowed	0	NA	NA	NA	NA	NA	NA	NA	0	NA	NA	NA	NA	NA	NA	NA	NA	NA	NA	NA	0	NA	1	1.11111111111111	1	1	1	1	1.02631578947368	1.125	1.11111111111111	1	1	1	1
378	60	ADNI1	ADNI1	099_S_0060	099	bl	2006-01-09	LMCI	70	Male	20	Not Hisp/Latino	White	Married	1	NA	NA	NA	NA	NA	NA	NA	1	14	19	5	27	32	4	3	42.8571428571429	1	36	61	2	NA	NA	NA	NA	NA	NA	NA	NA	NA	NA	NA	NA	NA	NA
379	60	ADNI1	ADNI1	099_S_0060	099	m06	2006-07-24	LMCI	70	Male	20	Not Hisp/Latino	White	Married	1	NA	NA	NA	NA	NA	NA	NA	3	9.33	16.33	7	25	27	1	4	66.6666666666667	NA	31	68	9	NA	NA	NA	NA	NA	NA	NA	NA	NA	NA	NA	NA	NA	NA
380	60	ADNI1	ADNI1	099_S_0060	099	m12	2007-01-11	LMCI	70	Male	20	Not Hisp/Latino	White	Married	1	NA	NA	NA	NA	NA	NA	NA	2	11.67	20.67	9	26	30	6	3	33.3333333333333	2	36	65	10	NA	NA	NA	NA	NA	NA	NA	NA	NA	NA	NA	NA	NA	NA
381	60	ADNI1	ADNI1	099_S_0060	099	m18	2007-07-12	LMCI	70	Male	20	Not Hisp/Latino	White	Married	1	NA	NA	NA	NA	NA	NA	NA	3.5	11.33	15.33	4	24	27	-1	0	0	NA	36	101	11	NA	NA	NA	NA	NA	NA	NA	NA	NA	NA	NA	NA	NA	NA
382	61	ADNI1	ADNI1	023_S_0061	023	bl	2005-12-15	CN	77	Female	15	Not Hisp/Latino	Black	Widowed	0	NA	NA	NA	NA	1288	247	22.08	0	3	5	2	29	34	3	2	25	6	41	87	0	NA	NA	NA	NA	NA	NA	NA	NA	NA	NA	NA	NA	NA	NA
383	61	ADNI1	ADNI1	023_S_0061	023	m06	2006-06-15	CN	77	Female	15	Not Hisp/Latino	Black	Widowed	0	NA	NA	NA	NA	NA	NA	NA	0	10.67	14.67	4	29	30	3	0	0	NA	45	91	0	NA	NA	NA	NA	NA	NA	NA	NA	NA	NA	NA	NA	NA	NA
385	61	ADNI1	ADNI1	023_S_0061	023	m12	2006-12-07	CN	77	Female	15	Not Hisp/Latino	Black	Widowed	0	NA	NA	NA	NA	929.8	249.2	22.39	0	10	13	3	28	39	5	2	22.2222222222222	12	38	66	0	NA	NA	NA	NA	NA	NA	NA	NA	NA	NA	NA	NA	NA	NA
387	61	ADNI1	ADNI1	023_S_0061	023	m18	2007-06-21	CN	77	Female	15	Not Hisp/Latino	Black	Widowed	0	NA	NA	NA	NA	NA	NA	NA	NA	NA	NA	NA	NA	NA	NA	NA	NA	NA	NA	NA	NA	NA	NA	NA	NA	NA	NA	NA	NA	NA	NA	NA	NA	NA	NA
388	61	ADNI1	ADNI1	023_S_0061	023	m24	2007-12-13	CN	77	Female	15	Not Hisp/Latino	Black	Widowed	0	NA	NA	NA	NA	995.7	250.5	22.52	0.5	5	11	6	27	31	5	3	37.5	7	44	59	0	NA	NA	NA	NA	NA	NA	NA	NA	NA	NA	NA	NA	NA	NA
389	61	ADNI1	ADNI1	023_S_0061	023	m30	2008-06-24	CN	77	Female	15	Not Hisp/Latino	Black	Widowed	0	NA	NA	NA	NA	NA	NA	NA	NA	NA	NA	NA	NA	NA	NA	NA	NA	NA	NA	NA	NA	NA	NA	NA	NA	NA	NA	NA	NA	NA	NA	NA	NA	NA	NA
390	61	ADNI1	ADNI1	023_S_0061	023	m36	2008-12-19	CN	77	Female	15	Not Hisp/Latino	Black	Widowed	0	NA	NA	NA	NA	NA	NA	NA	0.5	6.67	9.67	3	28	36	4	7	77.7777777777778	7	48	55	0	NA	NA	NA	NA	NA	NA	NA	NA	NA	NA	NA	NA	NA	NA
391	61	ADNI1	ADNI1	023_S_0061	023	m42	2009-06-24	CN	77	Female	15	Not Hisp/Latino	Black	Widowed	0	NA	NA	NA	NA	NA	NA	NA	NA	NA	NA	NA	NA	NA	NA	NA	NA	NA	NA	NA	NA	NA	NA	NA	NA	NA	NA	NA	NA	NA	NA	NA	NA	NA	NA
392	61	ADNI1	ADNI1	023_S_0061	023	m48	2010-02-25	CN	77	Female	15	Not Hisp/Latino	Black	Widowed	0	NA	NA	NA	NA	1018	291.6	26.13	0.5	9.67	16.67	7	26	32	2	2	28.5714285714286	6	43	108	0	NA	NA	NA	NA	NA	NA	NA	NA	NA	NA	NA	NA	NA	NA
393	61	ADNI1	ADNI1	023_S_0061	023	m54	2010-11-04	CN	77	Female	15	Not Hisp/Latino	Black	Widowed	0	NA	NA	NA	NA	NA	NA	NA	NA	NA	NA	NA	NA	NA	NA	NA	NA	NA	NA	NA	NA	NA	NA	NA	NA	NA	NA	NA	NA	NA	NA	NA	NA	NA	NA
394	61	ADNIGO	ADNI1	023_S_0061	023	m60	2011-02-07	CN	77	Female	15	Not Hisp/Latino	Black	Widowed	0	1.36145053390118	NA	1.3743	NA	884	297.4	26.82	0.5	15	22	7	27	38	5	5	55.5555555555556	10	NA	75	0	19	1	1	1	1	1	1	1	1.25	1	1	1	1	1
395	61	ADNIGO	ADNI1	023_S_0061	023	m66	2011-08-11	CN	77	Female	15	Not Hisp/Latino	Black	Widowed	0	NA	NA	NA	NA	NA	NA	NA	NA	NA	NA	NA	NA	NA	NA	NA	NA	NA	NA	NA	NA	NA	NA	NA	NA	NA	NA	NA	NA	NA	NA	NA	NA	NA	NA
396	61	ADNI2	ADNI1	023_S_0061	023	m72	2012-02-07	CN	77	Female	15	Not Hisp/Latino	Black	Widowed	0	NA	NA	NA	NA	NA	NA	NA	0.5	12	20	8	26	26	3	4	57.1428571428571	5	NA	76	0	18	1	1	1	1	1	1	1	1.71428571428571	1.33333333333333	1.71428571428571	1.4	1.2	2.25
397	61	ADNI2	ADNI1	023_S_0061	023	m78	2012-06-25	CN	77	Female	15	Not Hisp/Latino	Black	Widowed	0	NA	NA	NA	NA	NA	NA	NA	NA	NA	NA	NA	NA	NA	NA	NA	NA	NA	NA	NA	NA	NA	NA	NA	NA	NA	NA	NA	NA	NA	NA	NA	NA	NA	NA
398	61	ADNI2	ADNI1	023_S_0061	023	m84	2013-02-06	CN	77	Female	15	Not Hisp/Latino	Black	Widowed	0	1.17465596916809	NA	1.3172	NA	934.1	327.9	30.99	1.5	19	29	10	25	32	4	4	50	2	NA	84	2	19	1.375	1.55555555555556	1.28571428571429	1.2	1	1.25	1.30769230769231	2	1.33333333333333	1.57142857142857	1.6	1.4	1.25
399	61	ADNI2	ADNI1	023_S_0061	023	m90	2013-06-21	CN	77	Female	15	Not Hisp/Latino	Black	Widowed	0	NA	NA	NA	NA	NA	NA	NA	NA	NA	NA	NA	NA	NA	NA	NA	NA	NA	NA	NA	NA	NA	NA	NA	NA	NA	NA	NA	NA	NA	NA	NA	NA	NA	NA
400	61	ADNI2	ADNI1	023_S_0061	023	m96	2013-12-16	CN	77	Female	15	Not Hisp/Latino	Black	Widowed	0	NA	NA	NA	NA	NA	NA	NA	4.5	21	29	8	25	33	1	3	42.8571428571429	2	NA	106	9	19	1.25	1.11111111111111	1.14285714285714	1.2	1.16666666666667	1.25	1.17948717948718	2.625	2.44444444444444	2.57142857142857	2.4	2	2.75
384	61	ADNI2	ADNI1	023_S_0061	023	m108	2015-02-10	CN	77	Female	15	Not Hisp/Latino	Black	Widowed	0	NA	NA	1.3869	NA	837.3	322.7	30.27	1.5	25	36	10	24	23	3	3	50	1	NA	83	2	17	1.375	1.33333333333333	1.28571428571429	1	1	1	1.21052631578947	3.125	1.88888888888889	2.5	2	1.66666666666667	1.75
386	61	ADNI2	ADNI1	023_S_0061	023	m120	2016-02-18	CN	77	Female	15	Not Hisp/Latino	Black	Widowed	0	NA	NA	NA	NA	NA	NA	NA	3.5	25	35	10	24	26	-2	2	50	0	NA	221	12	12	1.625	1.44444444444444	1.71428571428571	1.4	1.16666666666667	1.25	1.46153846153846	3	2	3.16666666666667	2.4	2.33333333333333	3.25
401	66	ADNI1	ADNI1	022_S_0066	022	bl	2005-12-07	CN	74.5	Male	18	Not Hisp/Latino	White	Married	0	NA	NA	NA	NA	1477	182.7	15.97	0	3.33	5.33	2	30	48	9	3	23.0769230769231	16	56	37	0	NA	NA	NA	NA	NA	NA	NA	NA	NA	NA	NA	NA	NA	NA
402	66	ADNI1	ADNI1	022_S_0066	022	m06	2006-06-02	CN	74.5	Male	18	Not Hisp/Latino	White	Married	0	1.48253458946182	NA	NA	NA	NA	NA	NA	0	1.67	4.67	3	30	55	7	3	21.4285714285714	NA	58	47	0	NA	NA	NA	NA	NA	NA	NA	NA	NA	NA	NA	NA	NA	NA
403	66	ADNI1	ADNI1	022_S_0066	022	m12	2006-12-01	CN	74.5	Male	18	Not Hisp/Latino	White	Married	0	1.24474261913134	NA	NA	NA	1343	195.6	16.71	0	2.67	3.67	1	30	52	6	2	14.2857142857143	17	53	35	0	NA	NA	NA	NA	NA	NA	NA	NA	NA	NA	NA	NA	NA	NA
404	66	ADNI1	ADNI1	022_S_0066	022	m18	2007-06-11	CN	74.5	Male	18	Not Hisp/Latino	White	Married	0	NA	NA	NA	NA	NA	NA	NA	NA	NA	NA	NA	NA	NA	NA	NA	NA	NA	NA	NA	NA	NA	NA	NA	NA	NA	NA	NA	NA	NA	NA	NA	NA	NA	NA
405	66	ADNI1	ADNI1	022_S_0066	022	m24	2007-12-14	CN	74.5	Male	18	Not Hisp/Latino	White	Married	0	1.12894829947965	NA	NA	NA	NA	NA	NA	0	4.67	5.67	1	28	52	9	2	14.2857142857143	17	56	46	0	NA	NA	NA	NA	NA	NA	NA	NA	NA	NA	NA	NA	NA	NA
406	66	ADNI1	ADNI1	022_S_0066	022	m30	2008-06-06	CN	74.5	Male	18	Not Hisp/Latino	White	Married	0	NA	NA	NA	NA	NA	NA	NA	NA	NA	NA	NA	NA	NA	NA	NA	NA	NA	NA	NA	NA	NA	NA	NA	NA	NA	NA	NA	NA	NA	NA	NA	NA	NA	NA
407	66	ADNI1	ADNI1	022_S_0066	022	m36	2009-02-06	CN	74.5	Male	18	Not Hisp/Latino	White	Married	0	1.2803825738572	NA	NA	NA	NA	NA	NA	0	9.67	9.67	0	29	46	7	3	25	NA	61	56	0	NA	NA	NA	NA	NA	NA	NA	NA	NA	NA	NA	NA	NA	NA
408	67	ADNI1	ADNI1	010_S_0067	010	bl	2006-01-18	CN	74.5	Male	17	Not Hisp/Latino	White	Married	0	1.0874321704761	NA	NA	NA	NA	NA	NA	0	5.67	9.67	4	27	49	8	2	15.3846153846154	18	57	55	0	NA	NA	NA	NA	NA	NA	NA	NA	NA	NA	NA	NA	NA	NA
409	67	ADNI1	ADNI1	010_S_0067	010	m06	2006-08-14	CN	74.5	Male	17	Not Hisp/Latino	White	Married	0	1.20444137852996	NA	NA	NA	NA	NA	NA	0	4.33	5.33	1	30	37	7	4	40	NA	53	52	0	NA	NA	NA	NA	NA	NA	NA	NA	NA	NA	NA	NA	NA	NA
410	67	ADNI1	ADNI1	010_S_0067	010	m12	2007-01-23	CN	74.5	Male	17	Not Hisp/Latino	White	Married	0	1.03624218293951	NA	NA	NA	NA	NA	NA	0	5	8	3	30	52	5	3	25	18	54	45	0	NA	NA	NA	NA	NA	NA	NA	NA	NA	NA	NA	NA	NA	NA
411	67	ADNI1	ADNI1	010_S_0067	010	m18	2007-07-24	CN	74.5	Male	17	Not Hisp/Latino	White	Married	0	NA	NA	NA	NA	NA	NA	NA	NA	NA	NA	NA	NA	NA	NA	NA	NA	NA	NA	NA	NA	NA	NA	NA	NA	NA	NA	NA	NA	NA	NA	NA	NA	NA	NA
412	67	ADNI1	ADNI1	010_S_0067	010	m24	2008-01-22	CN	74.5	Male	17	Not Hisp/Latino	White	Married	0	1.11716616996182	NA	NA	NA	NA	NA	NA	0	4.67	4.67	0	30	53	5	3	25	18	51	51	0	NA	NA	NA	NA	NA	NA	NA	NA	NA	NA	NA	NA	NA	NA
413	67	ADNI1	ADNI1	010_S_0067	010	m30	2008-07-22	CN	74.5	Male	17	Not Hisp/Latino	White	Married	0	NA	NA	NA	NA	NA	NA	NA	NA	NA	NA	NA	NA	NA	NA	NA	NA	NA	NA	NA	NA	NA	NA	NA	NA	NA	NA	NA	NA	NA	NA	NA	NA	NA	NA
414	68	ADNI1	ADNI1	007_S_0068	007	bl	2005-12-14	CN	74.4	Female	12	Not Hisp/Latino	White	Married	0	NA	NA	NA	NA	NA	NA	NA	0	2	4	1	30	41	8	4	36.3636363636364	14	61	58	0	NA	NA	NA	NA	NA	NA	NA	NA	NA	NA	NA	NA	NA	NA
415	68	ADNI1	ADNI1	007_S_0068	007	m06	2006-06-19	CN	74.4	Female	12	Not Hisp/Latino	White	Married	0	NA	NA	NA	NA	NA	NA	NA	0	2.67	5.67	2	30	40	7	5	50	NA	44	53	0	NA	NA	NA	NA	NA	NA	NA	NA	NA	NA	NA	NA	NA	NA
416	68	ADNI1	ADNI1	007_S_0068	007	m12	2006-11-29	CN	74.4	Female	12	Not Hisp/Latino	White	Married	0	NA	NA	NA	NA	NA	NA	NA	0	5.67	8.67	2	28	42	8	5	38.4615384615385	14	56	53	0	NA	NA	NA	NA	NA	NA	NA	NA	NA	NA	NA	NA	NA	NA
417	68	ADNI1	ADNI1	007_S_0068	007	m18	2007-06-21	CN	74.4	Female	12	Not Hisp/Latino	White	Married	0	NA	NA	NA	NA	NA	NA	NA	NA	NA	NA	NA	NA	NA	NA	NA	NA	NA	NA	NA	NA	NA	NA	NA	NA	NA	NA	NA	NA	NA	NA	NA	NA	NA	NA
418	68	ADNI1	ADNI1	007_S_0068	007	m24	2007-12-10	CN	74.4	Female	12	Not Hisp/Latino	White	Married	0	NA	NA	NA	NA	NA	NA	NA	0	1	2	1	29	57	6	5	35.7142857142857	13	55	46	0	NA	NA	NA	NA	NA	NA	NA	NA	NA	NA	NA	NA	NA	NA
419	68	ADNI1	ADNI1	007_S_0068	007	m30	2008-06-17	CN	74.4	Female	12	Not Hisp/Latino	White	Married	0	NA	NA	NA	NA	NA	NA	NA	NA	NA	NA	NA	NA	NA	NA	NA	NA	NA	NA	NA	NA	NA	NA	NA	NA	NA	NA	NA	NA	NA	NA	NA	NA	NA	NA
420	68	ADNI1	ADNI1	007_S_0068	007	m36	2008-12-01	CN	74.4	Female	12	Not Hisp/Latino	White	Married	0	NA	NA	NA	NA	NA	NA	NA	0	2	4	2	28	46	11	7	50	7	59	52	0	NA	NA	NA	NA	NA	NA	NA	NA	NA	NA	NA	NA	NA	NA
421	68	ADNI1	ADNI1	007_S_0068	007	m48	2010-01-18	CN	74.4	Female	12	Not Hisp/Latino	White	Married	0	NA	NA	NA	NA	NA	NA	NA	0	2.67	5.67	3	29	63	4	6	42.8571428571429	13	61	55	0	NA	NA	NA	NA	NA	NA	NA	NA	NA	NA	NA	NA	NA	NA
422	68	ADNIGO	ADNI1	007_S_0068	007	m60	2011-01-10	CN	74.4	Female	12	Not Hisp/Latino	White	Married	0	NA	NA	NA	NA	NA	NA	NA	0	5	9	3	30	55	6	7	53.8461538461538	11	NA	64	0	26	1	1	1.14285714285714	1	1.16666666666667	1	1.05128205128205	1	1	1	1	1	1
423	69	ADNI1	ADNI1	100_S_0069	100	bl	2006-01-17	CN	72.9	Male	16	Not Hisp/Latino	White	Never married	0	NA	NA	NA	NA	NA	NA	NA	0	8.33	15.33	6	28	33	1	4	57.1428571428571	13	37	80	0	NA	NA	NA	NA	NA	NA	NA	NA	NA	NA	NA	NA	NA	NA
424	69	ADNI1	ADNI1	100_S_0069	100	m06	2006-07-11	CN	72.9	Male	16	Not Hisp/Latino	White	Never married	0	NA	NA	NA	NA	NA	NA	NA	0	5.67	8.67	2	28	35	7	5	50	NA	42	53	0	NA	NA	NA	NA	NA	NA	NA	NA	NA	NA	NA	NA	NA	NA
426	69	ADNI1	ADNI1	100_S_0069	100	m12	2007-01-11	CN	72.9	Male	16	Not Hisp/Latino	White	Never married	0	NA	NA	NA	NA	NA	NA	NA	0	6.33	13.33	6	30	42	2	6	66.6666666666667	14	42	56	0	NA	NA	NA	NA	NA	NA	NA	NA	NA	NA	NA	NA	NA	NA
431	69	ADNI1	ADNI1	100_S_0069	100	m18	2007-07-19	CN	72.9	Male	16	Not Hisp/Latino	White	Never married	0	NA	NA	NA	NA	NA	NA	NA	NA	NA	NA	NA	NA	NA	NA	NA	NA	NA	NA	NA	NA	NA	NA	NA	NA	NA	NA	NA	NA	NA	NA	NA	NA	NA	NA
432	69	ADNI1	ADNI1	100_S_0069	100	m24	2008-01-08	CN	72.9	Male	16	Not Hisp/Latino	White	Never married	0	NA	NA	NA	NA	NA	NA	NA	0	7.33	10.33	2	30	34	4	9	100	12	42	57	0	NA	NA	NA	NA	NA	NA	NA	NA	NA	NA	NA	NA	NA	NA
433	69	ADNI1	ADNI1	100_S_0069	100	m30	2008-07-07	CN	72.9	Male	16	Not Hisp/Latino	White	Never married	0	NA	NA	NA	NA	NA	NA	NA	NA	NA	NA	NA	NA	NA	NA	NA	NA	NA	NA	NA	NA	NA	NA	NA	NA	NA	NA	NA	NA	NA	NA	NA	NA	NA	NA
434	69	ADNI1	ADNI1	100_S_0069	100	m36	2009-01-14	CN	72.9	Male	16	Not Hisp/Latino	White	Never married	0	NA	NA	NA	NA	NA	NA	NA	0	10.33	16.33	6	30	25	1	2	40	11	43	60	0	NA	NA	NA	NA	NA	NA	NA	NA	NA	NA	NA	NA	NA	NA
435	69	ADNIGO	ADNI1	100_S_0069	100	m60	2011-01-18	CN	72.9	Male	16	Not Hisp/Latino	White	Never married	0	1.35076777394576	NA	0.9904	NA	NA	NA	NA	0	8	12	3	30	38	2	6	66.6666666666667	16	NA	41	0	23	1.625	1.77777777777778	1	1	1.33333333333333	1.75	1.43589743589744	1	1	1	1	1	1
436	69	ADNIGO	ADNI1	100_S_0069	100	m66	2011-07-21	CN	72.9	Male	16	Not Hisp/Latino	White	Never married	0	NA	NA	NA	NA	NA	NA	NA	NA	NA	NA	NA	NA	NA	NA	NA	NA	NA	NA	NA	NA	NA	NA	NA	NA	NA	NA	NA	NA	NA	NA	NA	NA	NA	NA
437	69	ADNI2	ADNI1	100_S_0069	100	m72	2012-01-09	CN	72.9	Male	16	Not Hisp/Latino	White	Never married	0	NA	NA	NA	NA	NA	NA	NA	0	12	17	4	26	30	5	8	100	11	NA	60	0	23	1.125	1.33333333333333	1	1	1	1	1.1025641025641	1	1	1	1	1	1
438	69	ADNI2	ADNI1	100_S_0069	100	m78	2012-06-27	CN	72.9	Male	16	Not Hisp/Latino	White	Never married	0	NA	NA	NA	NA	NA	NA	NA	NA	NA	NA	NA	NA	NA	NA	NA	NA	NA	NA	NA	NA	NA	NA	NA	NA	NA	NA	NA	NA	NA	NA	NA	NA	NA	NA
439	69	ADNI2	ADNI1	100_S_0069	100	m90	2013-08-23	CN	72.9	Male	16	Not Hisp/Latino	White	Never married	0	NA	NA	NA	NA	NA	NA	NA	NA	NA	NA	NA	NA	NA	NA	NA	NA	NA	NA	NA	NA	NA	NA	NA	NA	NA	NA	NA	NA	NA	NA	NA	NA	NA	NA
440	69	ADNI2	ADNI1	100_S_0069	100	m96	2014-01-28	CN	72.9	Male	16	Not Hisp/Latino	White	Never married	0	1.27252651844441	NA	0.9592	NA	NA	NA	NA	0	12	16	3	28	31	4	6	75	15	NA	46	0	24	1	1.22222222222222	1	1	1.5	1	1.12820512820513	1	1	1	1	1	1
425	69	ADNI2	ADNI1	100_S_0069	100	m108	2015-01-30	CN	72.9	Male	16	Not Hisp/Latino	White	Never married	0	NA	NA	NA	NA	NA	NA	NA	0	5	10	3	29	37	4	4	40	18	NA	52	0	25	1.875	1.88888888888889	2	1.6	2	2	1.8974358974359	1.5	1	1	1.2	1.16666666666667	1
427	69	ADNI2	ADNI1	100_S_0069	100	m120	2016-01-19	CN	72.9	Male	16	Not Hisp/Latino	White	Never married	0	NA	NA	0.9521	NA	NA	NA	NA	0	16	19	2	29	30	2	7	100	15	NA	64	0	26	1.25	2	1.28571428571429	1.4	1.83333333333333	2	1.61538461538462	1.125	1	1	1	1	1
428	69	ADNI3	ADNI1	100_S_0069	100	m144	2018-01-23	CN	72.9	Male	16	Not Hisp/Latino	White	Never married	0	1.19920710069785	NA	1.0122	NA	NA	NA	NA	0.5	8	14	4	29	37	4	7	77.7777777777778	20	NA	53	NA	25	2.375	2	1	1.4	1.66666666666667	1.5	1.75675675675676	1.25	1	1	1	1	1
429	69	ADNI3	ADNI1	100_S_0069	100	m156	2019-01-23	CN	72.9	Male	16	Not Hisp/Latino	White	Never married	0	NA	NA	NA	NA	NA	NA	NA	0	12	18	4	30	23	7	7	87.5	13	NA	54	0	24	1.375	1.77777777777778	1.16666666666667	1.2	1.5	1.75	1.47368421052632	1.25	1.11111111111111	1	1	1.33333333333333	1.5
430	69	ADNI3	ADNI1	100_S_0069	100	m168	2020-01-23	CN	72.9	Male	16	Not Hisp/Latino	White	Never married	0	NA	NA	1.0375	NA	NA	NA	NA	0.5	8.67	14.67	4	28	35	6	10	100	14	NA	51	0	23	1.875	2.5	1.33333333333333	1.8	2.16666666666667	2	1.97297297297297	1.5	1	1	1	1	NA
441	70	ADNI1	ADNI1	007_S_0070	007	bl	2006-02-02	CN	74	Male	14	Not Hisp/Latino	White	Married	0	NA	NA	NA	NA	1427	240.7	20.87	0	9.67	14.67	5	27	29	4	2	28.5714285714286	13	55	111	0	NA	NA	NA	NA	NA	NA	NA	NA	NA	NA	NA	NA	NA	NA
442	70	ADNI1	ADNI1	007_S_0070	007	m06	2006-09-01	CN	74	Male	14	Not Hisp/Latino	White	Married	0	NA	NA	NA	NA	NA	NA	NA	0	9.33	16.33	7	26	26	0	0	0	NA	52	87	0	NA	NA	NA	NA	NA	NA	NA	NA	NA	NA	NA	NA	NA	NA
443	70	ADNI1	ADNI1	007_S_0070	007	m12	2007-03-19	CN	74	Male	14	Not Hisp/Latino	White	Married	0	NA	NA	NA	NA	966.9	235.4	21.01	0	6.33	11.33	5	25	27	5	5	62.5	10	46	127	0	NA	NA	NA	NA	NA	NA	NA	NA	NA	NA	NA	NA	NA	NA
444	70	ADNI1	ADNI1	007_S_0070	007	m18	2007-08-16	CN	74	Male	14	Not Hisp/Latino	White	Married	0	NA	NA	NA	NA	NA	NA	NA	NA	NA	NA	NA	NA	NA	NA	NA	NA	NA	NA	NA	NA	NA	NA	NA	NA	NA	NA	NA	NA	NA	NA	NA	NA	NA	NA
445	72	ADNI1	ADNI1	123_S_0072	123	bl	2006-01-17	CN	70.6	Male	16	Not Hisp/Latino	White	Divorced	0	NA	NA	NA	NA	NA	NA	NA	0	5.33	9.33	4	28	44	6	5	41.6666666666667	14	41	80	0	NA	NA	NA	NA	NA	NA	NA	NA	NA	NA	NA	NA	NA	NA
446	72	ADNI1	ADNI1	123_S_0072	123	m06	2006-07-19	CN	70.6	Male	16	Not Hisp/Latino	White	Divorced	0	NA	NA	NA	NA	NA	NA	NA	0	7.33	8.33	1	29	40	4	5	50	NA	38	87	0	NA	NA	NA	NA	NA	NA	NA	NA	NA	NA	NA	NA	NA	NA
447	72	ADNI1	ADNI1	123_S_0072	123	m12	2007-01-18	CN	70.6	Male	16	Not Hisp/Latino	White	Divorced	0	NA	NA	NA	NA	NA	NA	NA	0	1	3	2	30	44	6	6	54.5454545454545	14	39	92	0	NA	NA	NA	NA	NA	NA	NA	NA	NA	NA	NA	NA	NA	NA
451	72	ADNI1	ADNI1	123_S_0072	123	m18	2007-07-17	CN	70.6	Male	16	Not Hisp/Latino	White	Divorced	0	NA	NA	NA	NA	NA	NA	NA	NA	NA	NA	NA	NA	NA	NA	NA	NA	NA	NA	NA	NA	NA	NA	NA	NA	NA	NA	NA	NA	NA	NA	NA	NA	NA	NA
454	72	ADNI1	ADNI1	123_S_0072	123	m24	2008-01-24	CN	70.6	Male	16	Not Hisp/Latino	White	Divorced	0	NA	NA	NA	NA	NA	NA	NA	0	5.33	7.33	2	27	39	4	2	20	11	37	116	0	NA	NA	NA	NA	NA	NA	NA	NA	NA	NA	NA	NA	NA	NA
455	72	ADNI1	ADNI1	123_S_0072	123	m30	2008-07-09	CN	70.6	Male	16	Not Hisp/Latino	White	Divorced	0	NA	NA	NA	NA	NA	NA	NA	NA	NA	NA	NA	NA	NA	NA	NA	NA	NA	NA	NA	NA	NA	NA	NA	NA	NA	NA	NA	NA	NA	NA	NA	NA	NA	NA
456	72	ADNI1	ADNI1	123_S_0072	123	m36	2009-02-10	CN	70.6	Male	16	Not Hisp/Latino	White	Divorced	0	NA	NA	NA	NA	NA	NA	NA	0	6	11	5	29	38	7	5	45.4545454545455	18	40	116	0	NA	NA	NA	NA	NA	NA	NA	NA	NA	NA	NA	NA	NA	NA
457	72	ADNI1	ADNI1	123_S_0072	123	m48	2010-01-27	CN	70.6	Male	16	Not Hisp/Latino	White	Divorced	0	NA	NA	NA	NA	NA	NA	NA	0	7.67	11.67	3	28	38	4	3	33.3333333333333	11	43	93	0	NA	NA	NA	NA	NA	NA	NA	NA	NA	NA	NA	NA	NA	NA
458	72	ADNIGO	ADNI1	123_S_0072	123	m60	2011-01-11	CN	70.6	Male	16	Not Hisp/Latino	White	Divorced	0	NA	NA	NA	NA	NA	NA	NA	0	7	10	3	27	38	4	3	33.3333333333333	13	NA	91	0	21	1.375	1.33333333333333	1	1	1.16666666666667	1	1.17948717948718	1.125	1.11111111111111	1	1	1	1
459	72	ADNIGO	ADNI1	123_S_0072	123	m66	2011-07-07	CN	70.6	Male	16	Not Hisp/Latino	White	Divorced	0	NA	NA	NA	NA	NA	NA	NA	NA	NA	NA	NA	NA	NA	NA	NA	NA	NA	NA	NA	NA	NA	NA	NA	NA	NA	NA	NA	NA	NA	NA	NA	NA	NA	NA
460	72	ADNI2	ADNI1	123_S_0072	123	m72	2012-01-10	CN	70.6	Male	16	Not Hisp/Latino	White	Divorced	0	NA	NA	NA	NA	NA	NA	NA	0.5	9	14	4	28	32	4	4	50	15	NA	115	0	22	1.25	1.33333333333333	1	1.2	1.33333333333333	1.75	1.28205128205128	1.25	1.11111111111111	1	1.2	1	1
461	72	ADNI2	ADNI1	123_S_0072	123	m78	2012-07-20	CN	70.6	Male	16	Not Hisp/Latino	White	Divorced	0	NA	NA	NA	NA	NA	NA	NA	NA	NA	NA	NA	NA	NA	NA	NA	NA	NA	NA	NA	NA	NA	NA	NA	NA	NA	NA	NA	NA	NA	NA	NA	NA	NA	NA
462	72	ADNI2	ADNI1	123_S_0072	123	m84	2013-01-08	CN	70.6	Male	16	Not Hisp/Latino	White	Divorced	0	NA	NA	NA	NA	NA	NA	NA	0	5	9	4	26	39	7	9	69.2307692307692	14	NA	93	0	20	1.125	1.22222222222222	1	1	1	1	1.07692307692308	1.125	1	1	1	1	1
463	72	ADNI2	ADNI1	123_S_0072	123	m90	2013-07-30	CN	70.6	Male	16	Not Hisp/Latino	White	Divorced	0	NA	NA	NA	NA	NA	NA	NA	NA	NA	NA	NA	NA	NA	NA	NA	NA	NA	NA	NA	NA	NA	NA	NA	NA	NA	NA	NA	NA	NA	NA	NA	NA	NA	NA
464	72	ADNI2	ADNI1	123_S_0072	123	m96	2014-01-22	CN	70.6	Male	16	Not Hisp/Latino	White	Divorced	0	NA	NA	NA	NA	NA	NA	NA	0	8	15	7	28	33	5	4	44.4444444444444	9	NA	100	0	19	1	1	1	1	1	1	1	1.125	1	1	1	1	1
448	72	ADNI2	ADNI1	123_S_0072	123	m120	2016-03-02	CN	70.6	Male	16	Not Hisp/Latino	White	Divorced	0	NA	NA	NA	NA	NA	NA	NA	0	9	12	2	27	32	1	5	71.4285714285714	11	NA	97	0	26	1	1	1	1	1	1	1	1	1	1	1	1	1
449	72	ADNI3	ADNI1	123_S_0072	123	m144	2017-10-24	CN	70.6	Male	16	Not Hisp/Latino	White	Divorced	0	NA	NA	NA	NA	NA	NA	NA	0	10.33	18.33	8	28	32	2	6	85.7142857142857	10	NA	120	0	24	1	1	1	1	1	1	1	1.25	1	1	1	1.16666666666667	1.25
450	72	ADNI3	ADNI1	123_S_0072	123	m162	2019-10-16	CN	70.6	Male	16	Not Hisp/Latino	White	Divorced	0	NA	NA	NA	NA	NA	NA	NA	0	5	9	3	28	34	2	3	42.8571428571429	16	NA	130	0	25	1	1.11111111111111	1	1	1	1	1.02631578947368	1.125	1	1	1	1	1
452	72	ADNI3	ADNI1	123_S_0072	123	m186	2021-10-12	CN	70.6	Male	16	Not Hisp/Latino	White	Divorced	0	NA	NA	NA	NA	NA	NA	NA	0	7.33	14.33	6	29	35	4	4	50	14	NA	97	0	23	1	1	1	1	1	1	1	1.375	1	1	1	1	1
453	72	ADNI3	ADNI1	123_S_0072	123	m204	2022-11-30	CN	70.6	Male	16	Not Hisp/Latino	White	Divorced	0	NA	NA	NA	NA	NA	NA	NA	NA	NA	NA	NA	NA	NA	NA	NA	NA	NA	NA	NA	NA	NA	NA	NA	NA	NA	NA	NA	NA	NA	NA	NA	NA	NA	NA
465	74	ADNI1	ADNI1	027_S_0074	027	bl	2006-01-04	CN	78.2	Male	20	Not Hisp/Latino	White	Married	0	1.28121523630742	NA	NA	NA	NA	NA	NA	0	7	11	4	30	37	6	5	45.4545454545455	13	42	100	0	NA	NA	NA	NA	NA	NA	NA	NA	NA	NA	NA	NA	NA	NA
466	74	ADNI1	ADNI1	027_S_0074	027	m06	2006-07-07	CN	78.2	Male	20	Not Hisp/Latino	White	Married	0	1.33030112722878	NA	NA	NA	NA	NA	NA	0	4.67	5.67	1	30	55	10	4	26.6666666666667	NA	50	50	0	NA	NA	NA	NA	NA	NA	NA	NA	NA	NA	NA	NA	NA	NA
468	74	ADNI1	ADNI1	027_S_0074	027	m12	2007-01-12	CN	78.2	Male	20	Not Hisp/Latino	White	Married	0	1.24158703236917	NA	NA	NA	NA	NA	NA	0	7	11	4	30	44	10	1	7.69230769230769	20	46	57	0	NA	NA	NA	NA	NA	NA	NA	NA	NA	NA	NA	NA	NA	NA
473	74	ADNI1	ADNI1	027_S_0074	027	m18	2007-06-27	CN	78.2	Male	20	Not Hisp/Latino	White	Married	0	NA	NA	NA	NA	NA	NA	NA	NA	NA	NA	NA	NA	NA	NA	NA	NA	NA	NA	NA	NA	NA	NA	NA	NA	NA	NA	NA	NA	NA	NA	NA	NA	NA	NA
476	74	ADNI1	ADNI1	027_S_0074	027	m24	2008-01-09	CN	78.2	Male	20	Not Hisp/Latino	White	Married	0	1.29725749164714	NA	NA	NA	NA	NA	NA	0	4.33	8.33	3	30	35	5	3	33.3333333333333	20	46	74	0	NA	NA	NA	NA	NA	NA	NA	NA	NA	NA	NA	NA	NA	NA
477	74	ADNI1	ADNI1	027_S_0074	027	m30	2008-07-11	CN	78.2	Male	20	Not Hisp/Latino	White	Married	0	NA	NA	NA	NA	NA	NA	NA	NA	NA	NA	NA	NA	NA	NA	NA	NA	NA	NA	NA	NA	NA	NA	NA	NA	NA	NA	NA	NA	NA	NA	NA	NA	NA	NA
478	74	ADNI1	ADNI1	027_S_0074	027	m36	2009-01-15	CN	78.2	Male	20	Not Hisp/Latino	White	Married	0	1.27005055183775	NA	NA	NA	NA	NA	NA	0	7.67	10.67	3	30	43	5	2	18.1818181818182	20	44	62	0	NA	NA	NA	NA	NA	NA	NA	NA	NA	NA	NA	NA	NA	NA
479	74	ADNI1	ADNI1	027_S_0074	027	m42	2009-07-07	CN	78.2	Male	20	Not Hisp/Latino	White	Married	0	NA	NA	NA	NA	NA	NA	NA	NA	NA	NA	NA	NA	NA	NA	NA	NA	NA	NA	NA	NA	NA	NA	NA	NA	NA	NA	NA	NA	NA	NA	NA	NA	NA	NA
480	74	ADNI1	ADNI1	027_S_0074	027	m48	2010-01-07	CN	78.2	Male	20	Not Hisp/Latino	White	Married	0	1.30250996210614	NA	NA	NA	NA	NA	NA	0	5.67	8.67	3	30	36	7	3	30	15	45	59	0	NA	NA	NA	NA	NA	NA	NA	NA	NA	NA	NA	NA	NA	NA
481	74	ADNI1	ADNI1	027_S_0074	027	m54	2010-11-24	CN	78.2	Male	20	Not Hisp/Latino	White	Married	0	NA	NA	NA	NA	NA	NA	NA	NA	NA	NA	NA	NA	NA	NA	NA	NA	NA	NA	NA	NA	NA	NA	NA	NA	NA	NA	NA	NA	NA	NA	NA	NA	NA	NA
482	74	ADNIGO	ADNI1	027_S_0074	027	m60	2010-12-27	CN	78.2	Male	20	Not Hisp/Latino	White	Married	0	1.35881873062448	NA	1.0666	NA	NA	NA	NA	0	5	9	4	30	48	8	4	30.7692307692308	18	NA	78	0	25	1.125	1.22222222222222	1	1	1	1.25	1.1025641025641	1.25	1.11111111111111	1	1	1	1
483	74	ADNIGO	ADNI1	027_S_0074	027	m66	2011-06-22	CN	78.2	Male	20	Not Hisp/Latino	White	Married	0	NA	NA	NA	NA	NA	NA	NA	NA	NA	NA	NA	NA	NA	NA	NA	NA	NA	NA	NA	NA	NA	NA	NA	NA	NA	NA	NA	NA	NA	NA	NA	NA	NA	NA
484	74	ADNIGO	ADNI1	027_S_0074	027	m72	2012-01-05	CN	78.2	Male	20	Not Hisp/Latino	White	Married	0	NA	NA	NA	NA	NA	NA	NA	0	4	6	2	30	42	5	2	18.1818181818182	15	NA	73	0	28	1.125	1.33333333333333	1	1	1	1.25	1.12820512820513	1.375	1	1	1	1	1
485	74	ADNIGO	ADNI1	027_S_0074	027	m78	2012-07-12	CN	78.2	Male	20	Not Hisp/Latino	White	Married	0	NA	NA	NA	NA	NA	NA	NA	NA	NA	NA	NA	NA	NA	NA	NA	NA	NA	NA	NA	NA	NA	NA	NA	NA	NA	NA	NA	NA	NA	NA	NA	NA	NA	NA
486	74	ADNI2	ADNI1	027_S_0074	027	m84	2012-12-11	CN	78.2	Male	20	Not Hisp/Latino	White	Married	0	1.32512393730111	NA	1.0896	NA	NA	NA	NA	0	3	6	3	30	47	7	2	18.1818181818182	18	NA	84	0	24	1.875	1.33333333333333	1.14285714285714	1	1.16666666666667	2	1.41025641025641	1	1	1	1	1	1.25
487	74	ADNI2	ADNI1	027_S_0074	027	m90	2013-06-25	CN	78.2	Male	20	Not Hisp/Latino	White	Married	0	NA	NA	NA	NA	NA	NA	NA	NA	NA	NA	NA	NA	NA	NA	NA	NA	NA	NA	NA	NA	NA	NA	NA	NA	NA	NA	NA	NA	NA	NA	NA	NA	NA	NA
488	74	ADNI2	ADNI1	027_S_0074	027	m96	2014-01-16	CN	78.2	Male	20	Not Hisp/Latino	White	Married	0	NA	NA	NA	NA	NA	NA	NA	0	3	5	2	30	30	2	1	14.2857142857143	18	NA	63	0	25	1.25	1.11111111111111	1	1	1	1.25	1.1025641025641	1	1	1	1	1	1.25
467	74	ADNI2	ADNI1	027_S_0074	027	m108	2015-02-05	CN	78.2	Male	20	Not Hisp/Latino	White	Married	0	NA	NA	0.9957	NA	NA	NA	NA	0	9	13	3	29	48	9	1	7.69230769230769	17	NA	162	0	25	1.25	1.22222222222222	1	1	1	1.5	1.15384615384615	1.375	1.11111111111111	1	1	1	1
469	74	ADNI3	ADNI1	027_S_0074	027	m132	2017-01-17	CN	78.2	Male	20	Not Hisp/Latino	White	Married	0	NA	NA	1.102	NA	NA	NA	NA	0	8.33	11.33	3	30	31	0	0	0	20	NA	68	1	24	1.125	1.11111111111111	1	1.2	1	1.5	1.13157894736842	1.375	1.44444444444444	1.16666666666667	1.4	1.16666666666667	1.5
470	74	ADNI3	ADNI1	027_S_0074	027	m144	2018-02-06	CN	78.2	Male	20	Not Hisp/Latino	White	Married	0	NA	NA	NA	NA	NA	NA	NA	NA	NA	NA	NA	NA	NA	NA	NA	NA	NA	NA	NA	NA	NA	NA	NA	NA	NA	NA	NA	NA	NA	NA	NA	NA	NA	NA
471	74	ADNI3	ADNI1	027_S_0074	027	m156	2019-01-22	CN	78.2	Male	20	Not Hisp/Latino	White	Married	0	NA	NA	1.0211	NA	NA	NA	NA	0	8.67	13.67	5	30	34	2	3	37.5	20	NA	83	0	27	1.125	1.11111111111111	1	1	1	1	1.05263157894737	1.125	1.11111111111111	1	1	1	1
472	74	ADNI3	ADNI1	027_S_0074	027	m168	2020-01-30	CN	78.2	Male	20	Not Hisp/Latino	White	Married	0	NA	NA	NA	NA	NA	NA	NA	NA	NA	NA	NA	NA	NA	NA	NA	NA	NA	NA	NA	NA	NA	NA	NA	NA	NA	NA	NA	NA	NA	NA	NA	NA	NA	NA
474	74	ADNI3	ADNI1	027_S_0074	027	m180	2021-01-11	CN	78.2	Male	20	Not Hisp/Latino	White	Married	0	NA	NA	1.0066	NA	NA	NA	NA	0	4.33	12.33	7	29	35	8	5	41.6666666666667	20	NA	69	0	24	1.375	1.11111111111111	1.16666666666667	1	1	1.75	1.21052631578947	1.125	1	1	1	1	1.25
475	74	ADNI3	ADNI1	027_S_0074	027	m192	2022-01-24	CN	78.2	Male	20	Not Hisp/Latino	White	Married	0	NA	NA	NA	NA	NA	NA	NA	NA	NA	NA	NA	NA	NA	NA	NA	NA	NA	NA	NA	NA	NA	NA	NA	NA	NA	NA	NA	NA	NA	NA	NA	NA	NA	NA
489	76	ADNI1	ADNI1	067_S_0076	067	bl	2006-01-12	AD	78.3	Male	12	Not Hisp/Latino	White	Married	1	NA	NA	NA	NA	503.5	438.1	44.86	4	14.67	24.67	9	25	22	1	4	80	0	35	140	7	NA	NA	NA	NA	NA	NA	NA	NA	NA	NA	NA	NA	NA	NA
490	76	ADNI1	ADNI1	067_S_0076	067	m06	2006-07-14	AD	78.3	Male	12	Not Hisp/Latino	White	Married	1	NA	NA	NA	NA	NA	NA	NA	4	9.67	20.67	10	25	23	2	4	80	NA	26	159	14	NA	NA	NA	NA	NA	NA	NA	NA	NA	NA	NA	NA	NA	NA
491	76	ADNI1	ADNI1	067_S_0076	067	m12	2007-01-23	AD	78.3	Male	12	Not Hisp/Latino	White	Married	1	NA	NA	NA	NA	552.1	478.8	50.21	4	15	26	9	26	26	1	5	100	1	35	126	20	NA	NA	NA	NA	NA	NA	NA	NA	NA	NA	NA	NA	NA	NA
492	76	ADNI1	ADNI1	067_S_0076	067	m18	2007-07-26	AD	78.3	Male	12	Not Hisp/Latino	White	Married	1	NA	NA	NA	NA	NA	NA	NA	NA	NA	NA	NA	NA	NA	NA	NA	NA	NA	NA	NA	NA	NA	NA	NA	NA	NA	NA	NA	NA	NA	NA	NA	NA	NA	NA
493	76	ADNI1	ADNI1	067_S_0076	067	m24	2008-10-22	AD	78.3	Male	12	Not Hisp/Latino	White	Married	1	NA	NA	NA	NA	NA	NA	NA	4.5	15	28	10	23	22	-1	4	100	2	29	174	13	NA	NA	NA	NA	NA	NA	NA	NA	NA	NA	NA	NA	NA	NA
494	77	ADNI1	ADNI1	067_S_0077	067	bl	2006-02-08	LMCI	79.7	Male	18	Not Hisp/Latino	Asian	Married	0	NA	NA	NA	NA	792.7	664.6	65.4	0.5	19	27	7	28	18	3	5	100	1	35	157	3	NA	NA	NA	NA	NA	NA	NA	NA	NA	NA	NA	NA	NA	NA
495	77	ADNI1	ADNI1	067_S_0077	067	m06	2006-08-21	LMCI	79.7	Male	18	Not Hisp/Latino	Asian	Married	0	NA	NA	NA	NA	NA	NA	NA	1	25	34	8	26	13	5	5	100	NA	33	261	6	NA	NA	NA	NA	NA	NA	NA	NA	NA	NA	NA	NA	NA	NA
496	77	ADNI1	ADNI1	067_S_0077	067	m12	2007-02-23	LMCI	79.7	Male	18	Not Hisp/Latino	Asian	Married	0	NA	NA	NA	NA	668.6	686.5	64.91	2.5	24.67	34.67	10	25	17	0	2	66.6666666666667	1	33	173	18	NA	NA	NA	NA	NA	NA	NA	NA	NA	NA	NA	NA	NA	NA
497	77	ADNI1	ADNI1	067_S_0077	067	m18	2007-08-30	LMCI	79.7	Male	18	Not Hisp/Latino	Asian	Married	0	NA	NA	NA	NA	NA	NA	NA	5	26.67	36.67	9	21	NA	NA	NA	NA	NA	25	186	20	NA	NA	NA	NA	NA	NA	NA	NA	NA	NA	NA	NA	NA	NA
498	77	ADNI1	ADNI1	067_S_0077	067	m24	2008-06-23	LMCI	79.7	Male	18	Not Hisp/Latino	Asian	Married	0	NA	NA	NA	NA	NA	NA	NA	5	25	35	9	19	15	-1	2	100	0	33	300	17	NA	NA	NA	NA	NA	NA	NA	NA	NA	NA	NA	NA	NA	NA
499	77	ADNI1	ADNI1	067_S_0077	067	m30	2008-10-15	LMCI	79.7	Male	18	Not Hisp/Latino	Asian	Married	0	NA	NA	NA	NA	NA	NA	NA	NA	NA	NA	NA	NA	NA	NA	NA	NA	NA	NA	NA	NA	NA	NA	NA	NA	NA	NA	NA	NA	NA	NA	NA	NA	NA	NA
500	77	ADNI1	ADNI1	067_S_0077	067	m36	2009-01-29	LMCI	79.7	Male	18	Not Hisp/Latino	Asian	Married	0	NA	NA	NA	NA	NA	NA	NA	9	NA	NA	10	21	NA	NA	NA	NA	0	NA	0	23	NA	NA	NA	NA	NA	NA	NA	NA	NA	NA	NA	NA	NA	NA
501	78	ADNI1	ADNI1	023_S_0078	023	bl	2006-01-12	LMCI	76	Female	18	Not Hisp/Latino	White	Married	1	NA	NA	NA	NA	NA	NA	NA	3	17.33	26.33	8	24	13	3	4	100	8	25	187	9	NA	NA	NA	NA	NA	NA	NA	NA	NA	NA	NA	NA	NA	NA
502	78	ADNI1	ADNI1	023_S_0078	023	m06	2006-07-11	LMCI	76	Female	18	Not Hisp/Latino	White	Married	1	NA	NA	NA	NA	NA	NA	NA	6	30.67	41.67	8	16	13	4	4	100	NA	19	300	20	NA	NA	NA	NA	NA	NA	NA	NA	NA	NA	NA	NA	NA	NA
503	78	ADNI1	ADNI1	023_S_0078	023	m12	2007-01-11	LMCI	76	Female	18	Not Hisp/Latino	White	Married	1	NA	NA	NA	NA	NA	NA	NA	11	42.33	57.33	10	13	8	0	2	100	0	0	NA	26	NA	NA	NA	NA	NA	NA	NA	NA	NA	NA	NA	NA	NA	NA
504	78	ADNI1	ADNI1	023_S_0078	023	m18	2007-07-24	LMCI	76	Female	18	Not Hisp/Latino	White	Married	1	NA	NA	NA	NA	NA	NA	NA	16	57	72	10	9	3	1	1	100	NA	NA	NA	28	NA	NA	NA	NA	NA	NA	NA	NA	NA	NA	NA	NA	NA	NA
505	80	ADNI1	ADNI1	018_S_0080	018	bl	2006-01-13	LMCI	85	Male	18	Not Hisp/Latino	White	Married	1	1.15744724185168	NA	NA	NA	NA	NA	NA	1.5	14	21	7	27	23	4	3	42.8571428571429	1	48	81	1	NA	NA	NA	NA	NA	NA	NA	NA	NA	NA	NA	NA	NA	NA
506	80	ADNI1	ADNI1	018_S_0080	018	m06	2006-07-19	LMCI	85	Male	18	Not Hisp/Latino	White	Married	1	1.21625419182602	NA	NA	NA	NA	NA	NA	2	14.33	22.33	8	26	20	2	3	75	NA	46	89	6	NA	NA	NA	NA	NA	NA	NA	NA	NA	NA	NA	NA	NA	NA
507	80	ADNI1	ADNI1	018_S_0080	018	m12	2007-01-09	LMCI	85	Male	18	Not Hisp/Latino	White	Married	1	1.23180337138974	NA	NA	NA	NA	NA	NA	2	11	19	8	29	25	3	3	60	0	45	67	1	NA	NA	NA	NA	NA	NA	NA	NA	NA	NA	NA	NA	NA	NA
508	80	ADNI1	ADNI1	018_S_0080	018	m18	2007-07-26	LMCI	85	Male	18	Not Hisp/Latino	White	Married	1	NA	NA	NA	NA	NA	NA	NA	1	13.33	22.33	9	26	21	5	5	83.3333333333333	NA	45	51	2	NA	NA	NA	NA	NA	NA	NA	NA	NA	NA	NA	NA	NA	NA
509	80	ADNI1	ADNI1	018_S_0080	018	m24	2008-01-17	LMCI	85	Male	18	Not Hisp/Latino	White	Married	1	NA	NA	NA	NA	NA	NA	NA	1	15	23	7	25	23	1	4	100	0	46	78	4	NA	NA	NA	NA	NA	NA	NA	NA	NA	NA	NA	NA	NA	NA
510	80	ADNI1	ADNI1	018_S_0080	018	m30	2008-07-24	LMCI	85	Male	18	Not Hisp/Latino	White	Married	1	NA	NA	NA	NA	NA	NA	NA	NA	NA	NA	NA	NA	NA	NA	NA	NA	NA	NA	NA	NA	NA	NA	NA	NA	NA	NA	NA	NA	NA	NA	NA	NA	NA	NA
511	80	ADNI1	ADNI1	018_S_0080	018	m36	2009-01-30	LMCI	85	Male	18	Not Hisp/Latino	White	Married	1	NA	NA	NA	NA	NA	NA	NA	2	11	21	10	28	15	2	3	100	0	43	103	1	NA	NA	NA	NA	NA	NA	NA	NA	NA	NA	NA	NA	NA	NA
512	80	ADNI1	ADNI1	018_S_0080	018	m48	2010-06-08	LMCI	85	Male	18	Not Hisp/Latino	White	Married	1	NA	NA	NA	NA	NA	NA	NA	5	16.33	26.33	10	25	20	3	5	100	0	43	85	10	NA	NA	NA	NA	NA	NA	NA	NA	NA	NA	NA	NA	NA	NA
513	81	ADNI1	ADNI1	023_S_0081	023	bl	2006-01-25	CN	70.6	Male	18	Not Hisp/Latino	White	Married	1	NA	NA	NA	NA	NA	NA	NA	0	4	5	1	30	57	7	2	14.2857142857143	9	49	75	0	NA	NA	NA	NA	NA	NA	NA	NA	NA	NA	NA	NA	NA	NA
514	81	ADNI1	ADNI1	023_S_0081	023	m06	2006-07-25	CN	70.6	Male	18	Not Hisp/Latino	White	Married	1	NA	NA	NA	NA	NA	NA	NA	0	2.67	3.67	0	30	59	8	4	26.6666666666667	NA	45	98	0	NA	NA	NA	NA	NA	NA	NA	NA	NA	NA	NA	NA	NA	NA
515	81	ADNI1	ADNI1	023_S_0081	023	m12	2007-01-16	CN	70.6	Male	18	Not Hisp/Latino	White	Married	1	NA	NA	NA	NA	NA	NA	NA	0	5.33	6.33	1	28	37	8	3	27.2727272727273	4	48	83	0	NA	NA	NA	NA	NA	NA	NA	NA	NA	NA	NA	NA	NA	NA
516	81	ADNI1	ADNI1	023_S_0081	023	m18	2007-07-13	CN	70.6	Male	18	Not Hisp/Latino	White	Married	1	NA	NA	NA	NA	NA	NA	NA	NA	NA	NA	NA	NA	NA	NA	NA	NA	NA	NA	NA	NA	NA	NA	NA	NA	NA	NA	NA	NA	NA	NA	NA	NA	NA	NA
517	81	ADNI1	ADNI1	023_S_0081	023	m24	2008-01-15	CN	70.6	Male	18	Not Hisp/Latino	White	Married	1	NA	NA	NA	NA	NA	NA	NA	0	1.67	2.67	0	29	53	10	11	73.3333333333333	17	48	69	0	NA	NA	NA	NA	NA	NA	NA	NA	NA	NA	NA	NA	NA	NA
518	81	ADNI1	ADNI1	023_S_0081	023	m30	2008-10-17	CN	70.6	Male	18	Not Hisp/Latino	White	Married	1	NA	NA	NA	NA	NA	NA	NA	NA	NA	NA	NA	NA	NA	NA	NA	NA	NA	NA	NA	NA	NA	NA	NA	NA	NA	NA	NA	NA	NA	NA	NA	NA	NA	NA
519	81	ADNI1	ADNI1	023_S_0081	023	m36	2009-02-10	CN	70.6	Male	18	Not Hisp/Latino	White	Married	1	NA	NA	NA	NA	NA	NA	NA	0	3.33	6.33	3	29	48	7	2	16.6666666666667	14	50	76	0	NA	NA	NA	NA	NA	NA	NA	NA	NA	NA	NA	NA	NA	NA
520	81	ADNI1	ADNI1	023_S_0081	023	m42	2009-08-27	CN	70.6	Male	18	Not Hisp/Latino	White	Married	1	NA	NA	NA	NA	NA	NA	NA	NA	NA	NA	NA	NA	NA	NA	NA	NA	NA	NA	NA	NA	NA	NA	NA	NA	NA	NA	NA	NA	NA	NA	NA	NA	NA	NA
521	81	ADNI1	ADNI1	023_S_0081	023	m48	2010-03-11	CN	70.6	Male	18	Not Hisp/Latino	White	Married	1	NA	NA	NA	NA	NA	NA	NA	0	5	8	3	29	49	6	3	27.2727272727273	18	46	65	0	NA	NA	NA	NA	NA	NA	NA	NA	NA	NA	NA	NA	NA	NA
522	81	ADNI1	ADNI1	023_S_0081	023	m54	2010-11-11	CN	70.6	Male	18	Not Hisp/Latino	White	Married	1	NA	NA	NA	NA	NA	NA	NA	NA	NA	NA	NA	NA	NA	NA	NA	NA	NA	NA	NA	NA	NA	NA	NA	NA	NA	NA	NA	NA	NA	NA	NA	NA	NA	NA
523	83	ADNI1	ADNI1	023_S_0083	023	bl	2006-01-19	AD	73.2	Male	17	Not Hisp/Latino	White	Married	2	NA	NA	NA	NA	314.7	469.6	45.92	2.5	18	28	10	22	18	0	4	100	0	34	123	9	NA	NA	NA	NA	NA	NA	NA	NA	NA	NA	NA	NA	NA	NA
524	83	ADNI1	ADNI1	023_S_0083	023	m06	2006-07-06	AD	73.2	Male	17	Not Hisp/Latino	White	Married	2	NA	NA	NA	NA	NA	NA	NA	4	17	27	9	23	14	0	3	100	NA	40	91	15	NA	NA	NA	NA	NA	NA	NA	NA	NA	NA	NA	NA	NA	NA
525	83	ADNI1	ADNI1	023_S_0083	023	m12	2007-01-09	AD	73.2	Male	17	Not Hisp/Latino	White	Married	2	NA	NA	NA	NA	348.4	533.4	50.9	3	22	32	10	23	15	2	4	100	0	33	91	11	NA	NA	NA	NA	NA	NA	NA	NA	NA	NA	NA	NA	NA	NA
526	83	ADNI1	ADNI1	023_S_0083	023	m18	2007-07-05	AD	73.2	Male	17	Not Hisp/Latino	White	Married	2	NA	NA	NA	NA	NA	NA	NA	NA	NA	NA	NA	NA	NA	NA	NA	NA	NA	NA	NA	NA	NA	NA	NA	NA	NA	NA	NA	NA	NA	NA	NA	NA	NA	NA
527	83	ADNI1	ADNI1	023_S_0083	023	m24	2008-01-31	AD	73.2	Male	17	Not Hisp/Latino	White	Married	2	NA	NA	NA	NA	NA	NA	NA	6	26	37	10	23	15	0	3	100	0	22	177	16	NA	NA	NA	NA	NA	NA	NA	NA	NA	NA	NA	NA	NA	NA
528	84	ADNI1	ADNI1	023_S_0084	023	bl	2006-01-24	AD	75.3	Female	14	Not Hisp/Latino	White	Married	1	NA	NA	NA	NA	479.6	283.2	29.85	2	14	23	9	24	25	3	6	100	0	35	76	10	NA	NA	NA	NA	NA	NA	NA	NA	NA	NA	NA	NA	NA	NA
529	84	ADNI1	ADNI1	023_S_0084	023	m06	2006-07-27	AD	75.3	Female	14	Not Hisp/Latino	White	Married	1	NA	NA	NA	NA	NA	NA	NA	2.5	12.33	20.33	8	26	26	1	5	100	NA	44	65	12	NA	NA	NA	NA	NA	NA	NA	NA	NA	NA	NA	NA	NA	NA
530	84	ADNI1	ADNI1	023_S_0084	023	m12	2007-01-25	AD	75.3	Female	14	Not Hisp/Latino	White	Married	1	NA	NA	NA	NA	528.2	290.8	30.79	3	15.33	24.33	9	25	16	1	4	100	0	36	92	14	NA	NA	NA	NA	NA	NA	NA	NA	NA	NA	NA	NA	NA	NA
531	84	ADNI1	ADNI1	023_S_0084	023	m18	2007-08-03	AD	75.3	Female	14	Not Hisp/Latino	White	Married	1	NA	NA	NA	NA	NA	NA	NA	NA	NA	NA	NA	NA	NA	NA	NA	NA	NA	NA	NA	NA	NA	NA	NA	NA	NA	NA	NA	NA	NA	NA	NA	NA	NA	NA
532	84	ADNI1	ADNI1	023_S_0084	023	m24	2008-01-22	AD	75.3	Female	14	Not Hisp/Latino	White	Married	1	NA	NA	NA	NA	386.5	305.9	30.69	3	17	27	10	28	25	2	6	100	0	34	97	13	NA	NA	NA	NA	NA	NA	NA	NA	NA	NA	NA	NA	NA	NA
533	84	ADNI1	ADNI1	023_S_0084	023	m36	2009-03-19	AD	75.3	Female	14	Not Hisp/Latino	White	Married	1	NA	NA	NA	NA	482.2	295.9	30.55	4.5	16.67	26.67	10	25	20	1	4	100	0	34	143	16	NA	NA	NA	NA	NA	NA	NA	NA	NA	NA	NA	NA	NA	NA
534	84	ADNI1	ADNI1	023_S_0084	023	m42	2009-09-10	AD	75.3	Female	14	Not Hisp/Latino	White	Married	1	NA	NA	NA	NA	NA	NA	NA	NA	NA	NA	NA	NA	NA	NA	NA	NA	NA	NA	NA	NA	NA	NA	NA	NA	NA	NA	NA	NA	NA	NA	NA	NA	NA	NA
535	84	ADNI1	ADNI1	023_S_0084	023	m48	2010-03-25	AD	75.3	Female	14	Not Hisp/Latino	White	Married	1	NA	NA	NA	NA	625.3	314.7	30.65	4	14.33	24.33	10	25	15	0	3	100	0	37	94	12	NA	NA	NA	NA	NA	NA	NA	NA	NA	NA	NA	NA	NA	NA
536	86	ADNI1	ADNI1	136_S_0086	136	bl	2006-05-08	CN	80.3	Female	18	Not Hisp/Latino	White	Widowed	0	NA	NA	NA	NA	950.1	196.8	15.79	0	1.67	1.67	0	30	47	11	0	0	16	60	47	0	NA	NA	NA	NA	NA	NA	NA	NA	NA	NA	NA	NA	NA	NA
537	86	ADNI1	ADNI1	136_S_0086	136	m06	2006-10-30	CN	80.3	Female	18	Not Hisp/Latino	White	Widowed	0	NA	NA	NA	NA	NA	NA	NA	0	2	2	0	30	44	11	2	14.2857142857143	NA	65	58	0	NA	NA	NA	NA	NA	NA	NA	NA	NA	NA	NA	NA	NA	NA
538	86	ADNI1	ADNI1	136_S_0086	136	m12	2007-05-01	CN	80.3	Female	18	Not Hisp/Latino	White	Widowed	0	NA	NA	NA	NA	1156	273.9	16.93	0	1.33	2.33	1	30	56	9	0	0	22	67	52	0	NA	NA	NA	NA	NA	NA	NA	NA	NA	NA	NA	NA	NA	NA
539	86	ADNI1	ADNI1	136_S_0086	136	m18	2007-10-29	CN	80.3	Female	18	Not Hisp/Latino	White	Widowed	0	NA	NA	NA	NA	NA	NA	NA	NA	NA	NA	NA	NA	NA	NA	NA	NA	NA	NA	NA	NA	NA	NA	NA	NA	NA	NA	NA	NA	NA	NA	NA	NA	NA	NA
540	86	ADNI1	ADNI1	136_S_0086	136	m24	2008-05-05	CN	80.3	Female	18	Not Hisp/Latino	White	Widowed	0	NA	NA	NA	NA	NA	NA	NA	NA	7.67	8.67	1	30	51	9	0	0	21	60	44	NA	NA	NA	NA	NA	NA	NA	NA	NA	NA	NA	NA	NA	NA	NA
541	86	ADNI1	ADNI1	136_S_0086	136	m30	2008-11-12	CN	80.3	Female	18	Not Hisp/Latino	White	Widowed	0	NA	NA	NA	NA	NA	NA	NA	NA	NA	NA	NA	NA	NA	NA	NA	NA	NA	NA	NA	NA	NA	NA	NA	NA	NA	NA	NA	NA	NA	NA	NA	NA	NA	NA
542	86	ADNI1	ADNI1	136_S_0086	136	m36	2009-04-28	CN	80.3	Female	18	Not Hisp/Latino	White	Widowed	0	NA	NA	NA	NA	NA	NA	NA	0	1.67	1.67	0	30	52	8	1	7.14285714285714	18	63	45	0	NA	NA	NA	NA	NA	NA	NA	NA	NA	NA	NA	NA	NA	NA
543	86	ADNI1	ADNI1	136_S_0086	136	m42	2010-01-19	CN	80.3	Female	18	Not Hisp/Latino	White	Widowed	0	NA	NA	NA	NA	NA	NA	NA	NA	NA	NA	NA	NA	NA	NA	NA	NA	NA	NA	NA	NA	NA	NA	NA	NA	NA	NA	NA	NA	NA	NA	NA	NA	NA	NA
544	86	ADNI1	ADNI1	136_S_0086	136	m48	2010-06-21	CN	80.3	Female	18	Not Hisp/Latino	White	Widowed	0	NA	NA	NA	NA	NA	NA	NA	0	3.33	4.33	1	30	46	11	0	0	15	63	56	0	NA	NA	NA	NA	NA	NA	NA	NA	NA	NA	NA	NA	NA	NA
545	86	ADNI1	ADNI1	136_S_0086	136	m54	2010-12-02	CN	80.3	Female	18	Not Hisp/Latino	White	Widowed	0	NA	NA	NA	NA	NA	NA	NA	NA	NA	NA	NA	NA	NA	NA	NA	NA	NA	NA	NA	NA	NA	NA	NA	NA	NA	NA	NA	NA	NA	NA	NA	NA	NA	NA
546	87	ADNI1	ADNI1	018_S_0087	018	bl	2006-02-01	LMCI	75.1	Male	14	Not Hisp/Latino	White	Married	0	NA	NA	NA	NA	NA	NA	NA	1.5	18.67	28.67	10	29	23	3	6	100	1	38	54	3	NA	NA	NA	NA	NA	NA	NA	NA	NA	NA	NA	NA	NA	NA
547	87	ADNI1	ADNI1	018_S_0087	018	m06	2006-08-21	LMCI	75.1	Male	14	Not Hisp/Latino	White	Married	0	NA	NA	NA	NA	NA	NA	NA	2.5	15.67	24.67	8	26	19	2	4	100	NA	38	49	0	NA	NA	NA	NA	NA	NA	NA	NA	NA	NA	NA	NA	NA	NA
548	87	ADNI1	ADNI1	018_S_0087	018	m12	2007-02-09	LMCI	75.1	Male	14	Not Hisp/Latino	White	Married	0	NA	NA	NA	NA	NA	NA	NA	2	24.67	33.67	9	23	21	1	5	100	0	55	56	1	NA	NA	NA	NA	NA	NA	NA	NA	NA	NA	NA	NA	NA	NA
549	87	ADNI1	ADNI1	018_S_0087	018	m18	2007-08-01	LMCI	75.1	Male	14	Not Hisp/Latino	White	Married	0	NA	NA	NA	NA	NA	NA	NA	2	17.67	27.67	10	27	15	3	4	100	NA	38	85	8	NA	NA	NA	NA	NA	NA	NA	NA	NA	NA	NA	NA	NA	NA
550	88	ADNI1	ADNI1	123_S_0088	123	bl	2006-02-13	AD	65.6	Male	8	Not Hisp/Latino	White	Married	2	NA	NA	NA	NA	NA	NA	NA	3	24.67	36.67	10	21	15	0	3	100	0	11	300	29	NA	NA	NA	NA	NA	NA	NA	NA	NA	NA	NA	NA	NA	NA
551	88	ADNI1	ADNI1	123_S_0088	123	m06	2006-08-14	AD	65.6	Male	8	Not Hisp/Latino	White	Married	2	NA	NA	NA	NA	NA	NA	NA	3	29	43	10	22	13	1	3	100	NA	14	300	28	NA	NA	NA	NA	NA	NA	NA	NA	NA	NA	NA	NA	NA	NA
552	88	ADNI1	ADNI1	123_S_0088	123	m12	2007-02-12	AD	65.6	Male	8	Not Hisp/Latino	White	Married	2	NA	NA	NA	NA	NA	NA	NA	14	41.33	53.33	10	12	NA	NA	NA	NA	NA	NA	NA	30	NA	NA	NA	NA	NA	NA	NA	NA	NA	NA	NA	NA	NA	NA
553	88	ADNI1	ADNI1	123_S_0088	123	m18	2007-07-31	AD	65.6	Male	8	Not Hisp/Latino	White	Married	2	NA	NA	NA	NA	NA	NA	NA	NA	NA	NA	NA	NA	NA	NA	NA	NA	NA	NA	NA	NA	NA	NA	NA	NA	NA	NA	NA	NA	NA	NA	NA	NA	NA	NA
554	88	ADNI1	ADNI1	123_S_0088	123	m24	2008-03-19	AD	65.6	Male	8	Not Hisp/Latino	White	Married	2	NA	NA	NA	NA	NA	NA	NA	17	70	NA	NA	1	NA	NA	NA	NA	NA	NA	NA	30	NA	NA	NA	NA	NA	NA	NA	NA	NA	NA	NA	NA	NA	NA
555	89	ADNI1	ADNI1	073_S_0089	073	bl	2006-01-31	CN	65.1	Male	20	Not Hisp/Latino	White	Married	0	NA	NA	NA	NA	1414	158.9	14.88	0	2.67	3.67	0	30	54	7	2	15.3846153846154	11	57	117	0	NA	NA	NA	NA	NA	NA	NA	NA	NA	NA	NA	NA	NA	NA
556	89	ADNI1	ADNI1	073_S_0089	073	m06	2006-08-24	CN	65.1	Male	20	Not Hisp/Latino	White	Married	0	NA	NA	NA	NA	NA	NA	NA	0	6.33	9.33	2	30	52	5	2	16.6666666666667	NA	56	35	0	NA	NA	NA	NA	NA	NA	NA	NA	NA	NA	NA	NA	NA	NA
558	89	ADNI1	ADNI1	073_S_0089	073	m12	2007-02-15	CN	65.1	Male	20	Not Hisp/Latino	White	Married	0	NA	NA	NA	NA	1306	170.2	15.52	0	2	2	0	30	54	8	9	64.2857142857143	7	60	43	0	NA	NA	NA	NA	NA	NA	NA	NA	NA	NA	NA	NA	NA	NA
560	89	ADNI1	ADNI1	073_S_0089	073	m18	2007-08-01	CN	65.1	Male	20	Not Hisp/Latino	White	Married	0	NA	NA	NA	NA	NA	NA	NA	NA	NA	NA	NA	NA	NA	NA	NA	NA	NA	NA	NA	NA	NA	NA	NA	NA	NA	NA	NA	NA	NA	NA	NA	NA	NA	NA
564	89	ADNI1	ADNI1	073_S_0089	073	m24	2008-02-06	CN	65.1	Male	20	Not Hisp/Latino	White	Married	0	NA	NA	NA	NA	NA	NA	NA	0	3	5	1	30	53	8	4	28.5714285714286	16	63	47	0	NA	NA	NA	NA	NA	NA	NA	NA	NA	NA	NA	NA	NA	NA
565	89	ADNI1	ADNI1	073_S_0089	073	m30	2008-08-12	CN	65.1	Male	20	Not Hisp/Latino	White	Married	0	NA	NA	NA	NA	NA	NA	NA	NA	NA	NA	NA	NA	NA	NA	NA	NA	NA	NA	NA	NA	NA	NA	NA	NA	NA	NA	NA	NA	NA	NA	NA	NA	NA	NA
566	89	ADNI1	ADNI1	073_S_0089	073	m36	2009-02-05	CN	65.1	Male	20	Not Hisp/Latino	White	Married	0	NA	NA	NA	NA	NA	NA	NA	0	2.33	4.33	2	30	51	7	4	30.7692307692308	16	60	47	0	NA	NA	NA	NA	NA	NA	NA	NA	NA	NA	NA	NA	NA	NA
567	89	ADNI1	ADNI1	073_S_0089	073	m42	2009-07-30	CN	65.1	Male	20	Not Hisp/Latino	White	Married	0	NA	NA	NA	NA	NA	NA	NA	NA	NA	NA	NA	NA	NA	NA	NA	NA	NA	NA	NA	NA	NA	NA	NA	NA	NA	NA	NA	NA	NA	NA	NA	NA	NA	NA
568	89	ADNIGO	ADNI1	073_S_0089	073	m48	2010-09-28	CN	65.1	Male	20	Not Hisp/Latino	White	Married	0	1.43084564774879	NA	0.9992	NA	1278	156.6	14.62	0	4	5	1	30	50	8	3	21.4285714285714	13	NA	55	0	25	1.25	1	1	1	1	1	1.05128205128205	1	1	1	1	1	1
569	89	ADNIGO	ADNI1	073_S_0089	073	m54	2011-05-25	CN	65.1	Male	20	Not Hisp/Latino	White	Married	0	NA	NA	NA	NA	NA	NA	NA	NA	NA	NA	NA	NA	NA	NA	NA	NA	NA	NA	NA	NA	NA	NA	NA	NA	NA	NA	NA	NA	NA	NA	NA	NA	NA	NA
570	89	ADNI2	ADNI1	073_S_0089	073	m72	2011-10-05	CN	65.1	Male	20	Not Hisp/Latino	White	Married	0	NA	NA	NA	NA	NA	NA	NA	0	5	6	1	30	51	5	4	33.3333333333333	14	NA	57	0	27	1.125	1	1	1	1	1	1.02564102564103	1	1	1	1	1	1
571	89	ADNI2	ADNI1	073_S_0089	073	m84	2012-10-09	CN	65.1	Male	20	Not Hisp/Latino	White	Married	0	1.29891569038828	NA	0.975	NA	1314	168.7	16.35	0	2	2	0	30	55	9	3	20	17	NA	40	0	27	1	1	1	1	1	1	1	1.125	1	1	1	1	1.5
572	89	ADNI2	ADNI1	073_S_0089	073	m96	2013-11-22	CN	65.1	Male	20	Not Hisp/Latino	White	Married	0	NA	NA	NA	NA	NA	NA	NA	0	8	11	3	30	54	7	2	14.2857142857143	17	NA	35	0	26	1	1	1	1	1	1	1	1	1	1	1	1	1
557	89	ADNI2	ADNI1	073_S_0089	073	m108	2015-02-18	CN	65.1	Male	20	Not Hisp/Latino	White	Married	0	NA	NA	0.9759	NA	1604	171.3	15.77	0	7	7	0	30	64	7	2	13.3333333333333	15	NA	45	NA	25	1.375	1	1	1	1	1	1.07692307692308	NA	NA	NA	NA	NA	NA
559	89	ADNI3	ADNI1	073_S_0089	073	m162	2019-08-06	CN	65.1	Male	20	Not Hisp/Latino	White	Married	0	NA	NA	0.9879	NA	NA	NA	NA	0	2.67	4.67	2	30	58	7	3	21.4285714285714	15	NA	34	0	29	1.125	1	1.16666666666667	1	1	1	1.05263157894737	1.125	1	1	1	1	1.25
561	89	ADNI3	ADNI1	073_S_0089	073	m180	2021-02-19	CN	65.1	Male	20	Not Hisp/Latino	White	Married	0	NA	NA	NA	NA	NA	NA	NA	NA	NA	NA	NA	NA	NA	NA	NA	NA	NA	NA	NA	NA	NA	NA	NA	NA	NA	NA	NA	NA	NA	NA	NA	NA	NA	NA
562	89	ADNI3	ADNI1	073_S_0089	073	m186	2021-08-11	CN	65.1	Male	20	Not Hisp/Latino	White	Married	0	NA	NA	NA	NA	NA	NA	NA	0	5.33	9.33	4	30	54	7	2	15.3846153846154	18	NA	41	0	29	1	1	1	1	1	1	1	1	1	1	1	1	1
563	89	ADNI3	ADNI1	073_S_0089	073	m198	2022-08-16	CN	65.1	Male	20	Not Hisp/Latino	White	Married	0	NA	NA	NA	NA	NA	NA	NA	NA	NA	NA	NA	NA	NA	NA	NA	NA	NA	NA	NA	NA	NA	NA	NA	NA	NA	NA	NA	NA	NA	NA	NA	NA	NA	NA
573	90	ADNI1	ADNI1	099_S_0090	099	bl	2006-01-24	CN	69.8	Male	20	Not Hisp/Latino	White	Married	2	1.2860735336473	NA	NA	NA	NA	NA	NA	0	5.33	5.33	0	29	60	10	1	6.66666666666667	17	51	82	0	NA	NA	NA	NA	NA	NA	NA	NA	NA	NA	NA	NA	NA	NA
574	90	ADNI1	ADNI1	099_S_0090	099	m06	2006-08-07	CN	69.8	Male	20	Not Hisp/Latino	White	Married	2	1.29001428868649	NA	NA	NA	NA	NA	NA	0	5	5	0	30	60	9	3	20	NA	58	119	0	NA	NA	NA	NA	NA	NA	NA	NA	NA	NA	NA	NA	NA	NA
575	90	ADNI1	ADNI1	099_S_0090	099	m12	2007-02-01	CN	69.8	Male	20	Not Hisp/Latino	White	Married	2	1.28089898237855	NA	NA	NA	NA	NA	NA	0	5.67	6.67	1	30	56	8	4	26.6666666666667	16	55	77	0	NA	NA	NA	NA	NA	NA	NA	NA	NA	NA	NA	NA	NA	NA
576	90	ADNI1	ADNI1	099_S_0090	099	m18	2007-08-07	CN	69.8	Male	20	Not Hisp/Latino	White	Married	2	NA	NA	NA	NA	NA	NA	NA	NA	NA	NA	NA	NA	NA	NA	NA	NA	NA	NA	NA	NA	NA	NA	NA	NA	NA	NA	NA	NA	NA	NA	NA	NA	NA	NA
577	90	ADNI1	ADNI1	099_S_0090	099	m24	2008-02-13	CN	69.8	Male	20	Not Hisp/Latino	White	Married	2	1.30026902145788	NA	NA	NA	NA	NA	NA	0	2	2	0	30	59	7	5	35.7142857142857	16	57	60	0	NA	NA	NA	NA	NA	NA	NA	NA	NA	NA	NA	NA	NA	NA
578	90	ADNI1	ADNI1	099_S_0090	099	m30	2008-07-10	CN	69.8	Male	20	Not Hisp/Latino	White	Married	2	NA	NA	NA	NA	NA	NA	NA	NA	NA	NA	NA	NA	NA	NA	NA	NA	NA	NA	NA	NA	NA	NA	NA	NA	NA	NA	NA	NA	NA	NA	NA	NA	NA	NA
579	90	ADNI1	ADNI1	099_S_0090	099	m36	2009-01-20	CN	69.8	Male	20	Not Hisp/Latino	White	Married	2	1.27769516170602	NA	NA	NA	NA	NA	NA	0	3.67	3.67	0	30	48	12	3	20	19	57	100	0	NA	NA	NA	NA	NA	NA	NA	NA	NA	NA	NA	NA	NA	NA
580	91	ADNI1	ADNI1	123_S_0091	123	bl	2006-01-03	AD	62.4	Male	20	Not Hisp/Latino	White	Married	0	NA	NA	NA	NA	502.6	279.5	30.16	3	11.33	20.33	5	25	28	6	2	20	5	28	300	12	NA	NA	NA	NA	NA	NA	NA	NA	NA	NA	NA	NA	NA	NA
581	91	ADNI1	ADNI1	123_S_0091	123	m06	2006-06-27	AD	62.4	Male	20	Not Hisp/Latino	White	Married	0	NA	NA	NA	NA	NA	NA	NA	2.5	13.33	18.33	3	25	34	6	1	11.1111111111111	NA	27	300	15	NA	NA	NA	NA	NA	NA	NA	NA	NA	NA	NA	NA	NA	NA
582	91	ADNI1	ADNI1	123_S_0091	123	m12	2007-01-16	AD	62.4	Male	20	Not Hisp/Latino	White	Married	0	NA	NA	NA	NA	479.8	225.2	23.09	4	16	21	3	26	39	8	2	18.1818181818182	6	25	300	14	NA	NA	NA	NA	NA	NA	NA	NA	NA	NA	NA	NA	NA	NA
583	91	ADNI1	ADNI1	123_S_0091	123	m18	2007-06-25	AD	62.4	Male	20	Not Hisp/Latino	White	Married	0	NA	NA	NA	NA	NA	NA	NA	NA	NA	NA	NA	NA	NA	NA	NA	NA	NA	NA	NA	NA	NA	NA	NA	NA	NA	NA	NA	NA	NA	NA	NA	NA	NA	NA
584	91	ADNI1	ADNI1	123_S_0091	123	m24	2008-01-14	AD	62.4	Male	20	Not Hisp/Latino	White	Married	0	NA	NA	NA	NA	NA	NA	NA	3	21	27	4	23	22	4	1	16.6666666666667	5	12	252	15	NA	NA	NA	NA	NA	NA	NA	NA	NA	NA	NA	NA	NA	NA
585	93	ADNI1	ADNI1	023_S_0093	023	bl	2006-01-26	AD	77.2	Female	16	Not Hisp/Latino	White	Widowed	1	NA	NA	NA	NA	562.4	218.7	20.76	8	22.67	36.67	10	23	17	1	4	100	0	NA	NA	20	NA	NA	NA	NA	NA	NA	NA	NA	NA	NA	NA	NA	NA	NA
586	93	ADNI1	ADNI1	023_S_0093	023	m06	2006-08-03	AD	77.2	Female	16	Not Hisp/Latino	White	Widowed	1	NA	NA	NA	NA	NA	NA	NA	9	35.33	50.33	10	16	4	0	1	100	NA	5	NA	22	NA	NA	NA	NA	NA	NA	NA	NA	NA	NA	NA	NA	NA	NA
587	93	ADNI1	ADNI1	023_S_0093	023	m12	2007-02-13	AD	77.2	Female	16	Not Hisp/Latino	White	Widowed	1	NA	NA	NA	NA	481	215.2	20.38	15	50.33	65.33	10	5	4	1	1	100	0	0	0	29	NA	NA	NA	NA	NA	NA	NA	NA	NA	NA	NA	NA	NA	NA
588	93	ADNI1	ADNI1	023_S_0093	023	m18	2007-08-03	AD	77.2	Female	16	Not Hisp/Latino	White	Widowed	1	NA	NA	NA	NA	NA	NA	NA	NA	NA	NA	NA	NA	NA	NA	NA	NA	NA	NA	NA	NA	NA	NA	NA	NA	NA	NA	NA	NA	NA	NA	NA	NA	NA	NA
589	93	ADNI1	ADNI1	023_S_0093	023	m24	2008-01-28	AD	77.2	Female	16	Not Hisp/Latino	White	Widowed	1	NA	NA	NA	NA	NA	NA	NA	17	NA	NA	NA	4	NA	NA	NA	NA	NA	NA	NA	28	NA	NA	NA	NA	NA	NA	NA	NA	NA	NA	NA	NA	NA	NA
590	94	ADNI1	ADNI1	123_S_0094	123	bl	2006-01-05	AD	70.7	Female	14	Not Hisp/Latino	White	Married	1	NA	NA	NA	NA	462.4	369.8	36.96	5	26.67	38.67	10	21	23	4	7	100	0	13	300	28	NA	NA	NA	NA	NA	NA	NA	NA	NA	NA	NA	NA	NA	NA
591	94	ADNI1	ADNI1	123_S_0094	123	m06	2006-06-26	AD	70.7	Female	14	Not Hisp/Latino	White	Married	1	NA	NA	NA	NA	NA	NA	NA	5	31	44	10	20	9	1	3	100	NA	8	300	27	NA	NA	NA	NA	NA	NA	NA	NA	NA	NA	NA	NA	NA	NA
592	94	ADNI1	ADNI1	123_S_0094	123	m12	2007-01-23	AD	70.7	Female	14	Not Hisp/Latino	White	Married	1	NA	NA	NA	NA	429.1	383.3	40.13	9	34.33	48.33	10	19	15	4	5	100	0	13	300	25	NA	NA	NA	NA	NA	NA	NA	NA	NA	NA	NA	NA	NA	NA
593	94	ADNI1	ADNI1	123_S_0094	123	m18	2007-06-28	AD	70.7	Female	14	Not Hisp/Latino	White	Married	1	NA	NA	NA	NA	NA	NA	NA	NA	NA	NA	NA	NA	NA	NA	NA	NA	NA	NA	NA	NA	NA	NA	NA	NA	NA	NA	NA	NA	NA	NA	NA	NA	NA	NA
594	94	ADNI1	ADNI1	123_S_0094	123	m24	2008-01-12	AD	70.7	Female	14	Not Hisp/Latino	White	Married	1	NA	NA	NA	NA	NA	NA	NA	7	42.67	56.67	10	17	12	2	4	100	0	3	NA	30	NA	NA	NA	NA	NA	NA	NA	NA	NA	NA	NA	NA	NA	NA
595	95	ADNI1	ADNI1	032_S_0095	032	bl	2006-01-09	CN	71.1	Male	12	Not Hisp/Latino	White	Married	0	1.4483637177377	NA	NA	NA	>1700	368.4	33.02	0	7	8	1	26	37	6	-1	-11.1111111111111	7	34	108	0	NA	NA	NA	NA	NA	NA	NA	NA	NA	NA	NA	NA	NA	NA
596	95	ADNI1	ADNI1	032_S_0095	032	m06	2006-07-06	CN	71.1	Male	12	Not Hisp/Latino	White	Married	0	1.34079147916024	NA	NA	NA	NA	NA	NA	0	4.33	6.33	2	26	35	4	-1	-11.1111111111111	NA	39	116	0	NA	NA	NA	NA	NA	NA	NA	NA	NA	NA	NA	NA	NA	NA
597	95	ADNI1	ADNI1	032_S_0095	032	m12	2007-01-04	CN	71.1	Male	12	Not Hisp/Latino	White	Married	0	1.33508717552212	NA	NA	NA	NA	NA	NA	0	6.67	8.67	2	27	35	8	5	45.4545454545455	10	38	72	0	NA	NA	NA	NA	NA	NA	NA	NA	NA	NA	NA	NA	NA	NA
598	95	ADNI1	ADNI1	032_S_0095	032	m18	2007-07-06	CN	71.1	Male	12	Not Hisp/Latino	White	Married	0	NA	NA	NA	NA	NA	NA	NA	NA	NA	NA	NA	NA	NA	NA	NA	NA	NA	NA	NA	NA	NA	NA	NA	NA	NA	NA	NA	NA	NA	NA	NA	NA	NA	NA
599	95	ADNI1	ADNI1	032_S_0095	032	m24	2008-01-03	CN	71.1	Male	12	Not Hisp/Latino	White	Married	0	NA	NA	NA	NA	NA	NA	NA	0	4	6	2	30	28	6	8	88.8888888888889	12	38	71	0	NA	NA	NA	NA	NA	NA	NA	NA	NA	NA	NA	NA	NA	NA
600	96	ADNI1	ADNI1	022_S_0096	022	bl	2006-01-31	CN	79.6	Male	20	Not Hisp/Latino	White	Married	0	1.37212385996254	NA	NA	NA	915.3	124.9	12.17	0	3	4	1	30	51	8	1	7.14285714285714	18	59	103	0	NA	NA	NA	NA	NA	NA	NA	NA	NA	NA	NA	NA	NA	NA
601	96	ADNI1	ADNI1	022_S_0096	022	m06	2006-07-12	CN	79.6	Male	20	Not Hisp/Latino	White	Married	0	1.11946433227052	NA	NA	NA	NA	NA	NA	0	2.67	3.67	0	29	48	7	2	15.3846153846154	NA	63	65	0	NA	NA	NA	NA	NA	NA	NA	NA	NA	NA	NA	NA	NA	NA
602	96	ADNI1	ADNI1	022_S_0096	022	m12	2007-01-30	CN	79.6	Male	20	Not Hisp/Latino	White	Married	0	1.16539676781753	NA	NA	NA	682	129	11.78	0	3.33	3.33	0	30	50	7	2	16.6666666666667	22	67	58	0	NA	NA	NA	NA	NA	NA	NA	NA	NA	NA	NA	NA	NA	NA
608	96	ADNI1	ADNI1	022_S_0096	022	m18	2007-07-24	CN	79.6	Male	20	Not Hisp/Latino	White	Married	0	NA	NA	NA	NA	NA	NA	NA	NA	NA	NA	NA	NA	NA	NA	NA	NA	NA	NA	NA	NA	NA	NA	NA	NA	NA	NA	NA	NA	NA	NA	NA	NA	NA	NA
611	96	ADNI1	ADNI1	022_S_0096	022	m24	2008-02-29	CN	79.6	Male	20	Not Hisp/Latino	White	Married	0	1.09181252715115	NA	NA	NA	NA	NA	NA	0	2.33	2.33	0	28	56	6	1	7.14285714285714	23	70	55	0	NA	NA	NA	NA	NA	NA	NA	NA	NA	NA	NA	NA	NA	NA
612	96	ADNI1	ADNI1	022_S_0096	022	m30	2008-08-04	CN	79.6	Male	20	Not Hisp/Latino	White	Married	0	NA	NA	NA	NA	NA	NA	NA	NA	NA	NA	NA	NA	NA	NA	NA	NA	NA	NA	NA	NA	NA	NA	NA	NA	NA	NA	NA	NA	NA	NA	NA	NA	NA	NA
613	96	ADNI1	ADNI1	022_S_0096	022	m36	2009-02-10	CN	79.6	Male	20	Not Hisp/Latino	White	Married	0	1.26967478246292	NA	NA	NA	762.8	133.7	12.35	0	0.67	0.67	0	30	55	5	4	33.3333333333333	24	67	61	0	NA	NA	NA	NA	NA	NA	NA	NA	NA	NA	NA	NA	NA	NA
614	96	ADNI1	ADNI1	022_S_0096	022	m42	2009-09-01	CN	79.6	Male	20	Not Hisp/Latino	White	Married	0	NA	NA	NA	NA	NA	NA	NA	NA	NA	NA	NA	NA	NA	NA	NA	NA	NA	NA	NA	NA	NA	NA	NA	NA	NA	NA	NA	NA	NA	NA	NA	NA	NA	NA
615	96	ADNI1	ADNI1	022_S_0096	022	m48	2010-02-12	CN	79.6	Male	20	Not Hisp/Latino	White	Married	0	NA	NA	NA	NA	1033	135.2	12.55	0	3.67	3.67	0	30	58	10	3	20	24	60	52	0	NA	NA	NA	NA	NA	NA	NA	NA	NA	NA	NA	NA	NA	NA
616	96	ADNIGO	ADNI1	022_S_0096	022	m60	2011-01-31	CN	79.6	Male	20	Not Hisp/Latino	White	Married	0	1.1380246579551	NA	0.9533	NA	719.3	138.5	12.5	0	1	2	1	30	49	8	8	66.6666666666667	23	NA	45	0	30	2.5	1.44444444444444	1	1.4	1.16666666666667	1.5	1.53846153846154	1.75	1.11111111111111	1.14285714285714	1.6	1	NA
617	96	ADNIGO	ADNI1	022_S_0096	022	m66	2011-07-15	CN	79.6	Male	20	Not Hisp/Latino	White	Married	0	NA	NA	NA	NA	NA	NA	NA	NA	NA	NA	NA	NA	NA	NA	NA	NA	NA	NA	NA	NA	NA	NA	NA	NA	NA	NA	NA	NA	NA	NA	NA	NA	NA	NA
618	96	ADNI2	ADNI1	022_S_0096	022	m72	2012-02-03	CN	79.6	Male	20	Not Hisp/Latino	White	Married	0	NA	NA	NA	NA	NA	NA	NA	0	2	4	1	30	56	8	1	7.14285714285714	25	NA	51	0	30	2.375	1.22222222222222	1	1	1.33333333333333	1.5	1.43589743589744	1.625	1	1	1.2	1.16666666666667	1
619	96	ADNI2	ADNI1	022_S_0096	022	m78	2012-08-16	CN	79.6	Male	20	Not Hisp/Latino	White	Married	0	NA	NA	NA	NA	NA	NA	NA	NA	NA	NA	NA	NA	NA	NA	NA	NA	NA	NA	NA	NA	NA	NA	NA	NA	NA	NA	NA	NA	NA	NA	NA	NA	NA	NA
620	96	ADNI2	ADNI1	022_S_0096	022	m84	2013-02-07	CN	79.6	Male	20	Not Hisp/Latino	White	Married	0	1.22437666381111	NA	1.0174	NA	850	141.2	13.06	0	3	5	1	30	60	8	2	13.3333333333333	25	NA	51	0	29	2.75	1.55555555555556	1	1.2	1.16666666666667	1.5	1.58974358974359	1.875	1	1	1.2	1	1.5
621	96	ADNI2	ADNI1	022_S_0096	022	m96	2014-01-31	CN	79.6	Male	20	Not Hisp/Latino	White	Married	0	NA	NA	NA	NA	NA	NA	NA	0	1	1	0	30	67	5	2	13.3333333333333	25	NA	65	1	30	3.25	1.66666666666667	1	1	1.33333333333333	1.25	1.69230769230769	1.375	1.11111111111111	1	1.4	1	1.5
603	96	ADNI2	ADNI1	022_S_0096	022	m120	2016-03-07	CN	79.6	Male	20	Not Hisp/Latino	White	Married	0	NA	NA	0.997	NA	642.7	123.1	11.7	0	2	3	1	29	56	11	4	26.6666666666667	24	NA	49	0	30	2.125	1.33333333333333	1	1.4	1	1	1.35897435897436	1.625	1.11111111111111	1	1	1	1.5
604	96	ADNI3	ADNI1	022_S_0096	022	m132	2017-03-06	CN	79.6	Male	20	Not Hisp/Latino	White	Married	0	NA	NA	1.028	NA	NA	NA	NA	0	3.33	3.33	0	30	60	11	5	33.3333333333333	25	NA	34	0	28	2.5	1.88888888888889	1	1.4	1.33333333333333	1	1.63157894736842	1.25	1.11111111111111	1	1	1	1.5
605	96	ADNI3	ADNI1	022_S_0096	022	m144	2018-03-06	CN	79.6	Male	20	Not Hisp/Latino	White	Married	0	NA	NA	NA	NA	NA	NA	NA	NA	NA	NA	NA	NA	NA	NA	NA	NA	NA	NA	NA	NA	NA	NA	NA	NA	NA	NA	NA	NA	NA	NA	NA	NA	NA	NA
606	96	ADNI3	ADNI1	022_S_0096	022	m156	2019-03-05	CN	79.6	Male	20	Not Hisp/Latino	White	Married	0	NA	NA	0.9799	NA	NA	NA	NA	0.5	3.33	4.33	0	30	67	7	2	13.3333333333333	24	NA	47	0	30	2	1.66666666666667	1	1	1	1.5	1.42105263157895	1.625	1	1	1.2	1	1.5
607	96	ADNI3	ADNI1	022_S_0096	022	m168	2020-03-16	CN	79.6	Male	20	Not Hisp/Latino	White	Married	0	NA	NA	NA	NA	NA	NA	NA	NA	NA	NA	NA	NA	NA	NA	NA	NA	NA	NA	NA	NA	NA	NA	NA	NA	NA	NA	NA	NA	NA	NA	NA	NA	NA	NA
609	96	ADNI3	ADNI1	022_S_0096	022	m180	2021-02-23	CN	79.6	Male	20	Not Hisp/Latino	White	Married	0	NA	NA	0.9858	NA	NA	NA	NA	0	2.67	5.67	2	29	58	4	3	25	25	NA	74	0	28	2.125	1.33333333333333	1	1.8	1.33333333333333	2	1.57894736842105	1.25	1.11111111111111	1	1.2	1	NA
610	96	ADNI3	ADNI1	022_S_0096	022	m192	2022-03-10	CN	79.6	Male	20	Not Hisp/Latino	White	Married	0	NA	NA	NA	NA	NA	NA	NA	NA	NA	NA	NA	NA	NA	NA	NA	NA	NA	NA	NA	NA	NA	NA	NA	NA	NA	NA	NA	NA	NA	NA	NA	NA	NA	NA
622	97	ADNI1	ADNI1	020_S_0097	020	bl	2006-02-22	CN	72.8	Female	14	Not Hisp/Latino	White	Never married	0	1.39338177433672	NA	NA	NA	776.6	216.6	18.06	0	1.67	2.67	1	30	57	10	-1	-7.14285714285714	12	52	68	0	NA	NA	NA	NA	NA	NA	NA	NA	NA	NA	NA	NA	NA	NA
623	97	ADNI1	ADNI1	020_S_0097	020	m06	2006-09-19	CN	72.8	Female	14	Not Hisp/Latino	White	Never married	0	1.32971380562166	NA	NA	NA	NA	NA	NA	0	3.33	3.33	0	29	59	3	-2	-15.3846153846154	NA	54	68	0	NA	NA	NA	NA	NA	NA	NA	NA	NA	NA	NA	NA	NA	NA
624	97	ADNI1	ADNI1	020_S_0097	020	m12	2007-03-12	CN	72.8	Female	14	Not Hisp/Latino	White	Never married	0	1.37262383963849	NA	NA	NA	711.4	208.9	17.64	0	3.67	3.67	0	30	58	8	0	0	17	55	75	0	NA	NA	NA	NA	NA	NA	NA	NA	NA	NA	NA	NA	NA	NA
625	97	ADNI1	ADNI1	020_S_0097	020	m18	2007-10-03	CN	72.8	Female	14	Not Hisp/Latino	White	Never married	0	NA	NA	NA	NA	NA	NA	NA	NA	NA	NA	NA	NA	NA	NA	NA	NA	NA	NA	NA	NA	NA	NA	NA	NA	NA	NA	NA	NA	NA	NA	NA	NA	NA	NA
626	97	ADNI1	ADNI1	020_S_0097	020	m24	2008-03-27	CN	72.8	Female	14	Not Hisp/Latino	White	Never married	0	1.2940860586119	NA	NA	NA	NA	NA	NA	0.5	2.33	3.33	1	30	63	5	1	7.14285714285714	16	51	70	0	NA	NA	NA	NA	NA	NA	NA	NA	NA	NA	NA	NA	NA	NA
627	97	ADNI1	ADNI1	020_S_0097	020	m30	2008-10-10	CN	72.8	Female	14	Not Hisp/Latino	White	Never married	0	NA	NA	NA	NA	NA	NA	NA	NA	NA	NA	NA	NA	NA	NA	NA	NA	NA	NA	NA	NA	NA	NA	NA	NA	NA	NA	NA	NA	NA	NA	NA	NA	NA	NA
628	97	ADNI1	ADNI1	020_S_0097	020	m36	2009-04-14	CN	72.8	Female	14	Not Hisp/Latino	White	Never married	0	NA	NA	NA	NA	NA	NA	NA	0	3.33	3.33	0	29	64	5	2	14.2857142857143	19	55	70	0	NA	NA	NA	NA	NA	NA	NA	NA	NA	NA	NA	NA	NA	NA
629	98	ADNI1	ADNI1	067_S_0098	067	bl	2006-03-29	LMCI	84.4	Female	16	Not Hisp/Latino	White	Divorced	1	NA	NA	NA	NA	NA	NA	NA	2	10.67	17.67	6	26	25	4	5	55.5555555555556	7	38	167	4	NA	NA	NA	NA	NA	NA	NA	NA	NA	NA	NA	NA	NA	NA
630	98	ADNI1	ADNI1	067_S_0098	067	m06	2007-01-09	LMCI	84.4	Female	16	Not Hisp/Latino	White	Divorced	1	NA	NA	NA	NA	NA	NA	NA	2.5	17.33	25.33	6	26	26	0	1	20	NA	42	80	12	NA	NA	NA	NA	NA	NA	NA	NA	NA	NA	NA	NA	NA	NA
631	98	ADNI1	ADNI1	067_S_0098	067	m12	2007-04-04	LMCI	84.4	Female	16	Not Hisp/Latino	White	Divorced	1	NA	NA	NA	NA	NA	NA	NA	2.5	7.67	16.67	7	27	31	2	-7	-100	7	38	146	14	NA	NA	NA	NA	NA	NA	NA	NA	NA	NA	NA	NA	NA	NA
632	98	ADNI1	ADNI1	067_S_0098	067	m24	2008-06-11	LMCI	84.4	Female	16	Not Hisp/Latino	White	Divorced	1	NA	NA	NA	NA	NA	NA	NA	NA	15	23	6	25	26	3	5	83.3333333333333	6	40	256	NA	NA	NA	NA	NA	NA	NA	NA	NA	NA	NA	NA	NA	NA	NA
633	98	ADNI1	ADNI1	067_S_0098	067	m30	2008-10-29	LMCI	84.4	Female	16	Not Hisp/Latino	White	Divorced	1	NA	NA	NA	NA	NA	NA	NA	NA	NA	NA	NA	NA	NA	NA	NA	NA	NA	NA	NA	NA	NA	NA	NA	NA	NA	NA	NA	NA	NA	NA	NA	NA	NA	NA
634	98	ADNI1	ADNI1	067_S_0098	067	m36	2009-04-02	LMCI	84.4	Female	16	Not Hisp/Latino	White	Divorced	1	NA	NA	NA	NA	NA	NA	NA	8	22	31	8	23	NA	NA	NA	NA	5	34	NA	14	NA	NA	NA	NA	NA	NA	NA	NA	NA	NA	NA	NA	NA	NA
635	101	ADNI1	ADNI1	007_S_0101	007	bl	2006-01-04	LMCI	73.6	Male	18	Not Hisp/Latino	White	Married	2	1.21601897822772	NA	NA	NA	453.2	153.1	14.62	0.5	7	11	4	27	24	3	5	71.4285714285714	8	49	50	0	NA	NA	NA	NA	NA	NA	NA	NA	NA	NA	NA	NA	NA	NA
636	101	ADNI1	ADNI1	007_S_0101	007	m06	2006-07-06	LMCI	73.6	Male	18	Not Hisp/Latino	White	Married	2	1.1806914449084	NA	NA	NA	NA	NA	NA	1.5	7.67	13.67	6	29	30	5	5	55.5555555555556	NA	43	57	3	NA	NA	NA	NA	NA	NA	NA	NA	NA	NA	NA	NA	NA	NA
638	101	ADNI1	ADNI1	007_S_0101	007	m12	2007-01-29	LMCI	73.6	Male	18	Not Hisp/Latino	White	Married	2	1.23318805036395	NA	NA	NA	411.8	151.3	14.19	1.5	10	17	7	27	27	2	3	50	5	42	48	4	NA	NA	NA	NA	NA	NA	NA	NA	NA	NA	NA	NA	NA	NA
639	101	ADNI1	ADNI1	007_S_0101	007	m18	2007-07-11	LMCI	73.6	Male	18	Not Hisp/Latino	White	Married	2	1.2298900779476	NA	NA	NA	NA	NA	NA	2	9.33	14.33	5	28	30	3	5	71.4285714285714	NA	42	51	4	NA	NA	NA	NA	NA	NA	NA	NA	NA	NA	NA	NA	NA	NA
640	101	ADNI1	ADNI1	007_S_0101	007	m24	2007-12-12	LMCI	73.6	Male	18	Not Hisp/Latino	White	Married	2	1.17437623169679	2.3575	NA	NA	NA	NA	NA	3.5	6.67	11.67	4	28	27	1	6	100	10	40	55	8	NA	NA	NA	NA	NA	NA	NA	NA	NA	NA	NA	NA	NA	NA
641	101	ADNI1	ADNI1	007_S_0101	007	m30	2008-07-18	LMCI	73.6	Male	18	Not Hisp/Latino	White	Married	2	NA	NA	NA	NA	NA	NA	NA	NA	NA	NA	NA	NA	NA	NA	NA	NA	NA	NA	NA	NA	NA	NA	NA	NA	NA	NA	NA	NA	NA	NA	NA	NA	NA	NA
642	101	ADNI1	ADNI1	007_S_0101	007	m36	2008-12-23	LMCI	73.6	Male	18	Not Hisp/Latino	White	Married	2	1.1628248695761	2.1275	NA	NA	NA	NA	NA	3.5	17	23	6	25	24	2	3	50	6	37	66	8	NA	NA	NA	NA	NA	NA	NA	NA	NA	NA	NA	NA	NA	NA
643	101	ADNI1	ADNI1	007_S_0101	007	m48	2010-01-28	LMCI	73.6	Male	18	Not Hisp/Latino	White	Married	2	NA	NA	NA	NA	NA	NA	NA	3.5	12.33	20.33	7	26	25	4	5	71.4285714285714	9	38	59	6	NA	NA	NA	NA	NA	NA	NA	NA	NA	NA	NA	NA	NA	NA
644	101	ADNI2	ADNI1	007_S_0101	007	m72	2012-02-16	LMCI	73.6	Male	18	Not Hisp/Latino	White	Married	2	0.932946827587299	NA	1.4038	NA	NA	NA	NA	5	17	24	7	25	21	0	2	50	8	NA	56	10	16	2.125	2.22222222222222	1.28571428571429	1.4	1.33333333333333	2	1.76923076923077	3.5	2.77777777777778	1.28571428571429	3.2	3.5	3
645	101	ADNI2	ADNI1	007_S_0101	007	m84	2013-03-25	LMCI	73.6	Male	18	Not Hisp/Latino	White	Married	2	NA	NA	NA	NA	NA	NA	NA	7	17	31	10	24	17	1	2	50	6	NA	130	18	18	NA	NA	NA	NA	NA	NA	NA	4	3.625	2.28571428571429	3.8	3.83333333333333	3.25
646	101	ADNI2	ADNI1	007_S_0101	007	m90	2013-06-27	LMCI	73.6	Male	18	Not Hisp/Latino	White	Married	2	NA	NA	NA	NA	NA	NA	NA	NA	NA	NA	NA	NA	NA	NA	NA	NA	NA	NA	NA	NA	NA	NA	NA	NA	NA	NA	NA	NA	NA	NA	NA	NA	NA	NA
637	101	ADNI2	ADNI1	007_S_0101	007	m108	2014-11-18	LMCI	73.6	Male	18	Not Hisp/Latino	White	Married	2	NA	NA	NA	NA	NA	NA	NA	9	NA	NA	NA	NA	NA	NA	NA	NA	NA	NA	NA	20	NA	NA	NA	NA	NA	NA	NA	NA	4	3.77777777777778	3.2	4	4	3.75
647	102	ADNI1	ADNI1	130_S_0102	130	bl	2006-01-13	LMCI	70.3	Female	20	Not Hisp/Latino	White	Married	1	NA	NA	NA	NA	539.3	270.8	27.85	1.5	16.67	24.67	6	25	22	1	4	66.6666666666667	7	31	170	NA	NA	NA	NA	NA	NA	NA	NA	NA	NA	NA	NA	NA	NA	NA
648	102	ADNI1	ADNI1	130_S_0102	130	m06	2006-07-13	LMCI	70.3	Female	20	Not Hisp/Latino	White	Married	1	NA	NA	NA	NA	NA	NA	NA	1.5	16	24	6	20	20	0	3	75	NA	32	100	5	NA	NA	NA	NA	NA	NA	NA	NA	NA	NA	NA	NA	NA	NA
649	102	ADNI1	ADNI1	130_S_0102	130	m12	2007-01-12	LMCI	70.3	Female	20	Not Hisp/Latino	White	Married	1	NA	NA	NA	NA	482.2	266	25.87	3.5	27.67	35.67	6	13	6	2	1	33.3333333333333	1	27	300	5	NA	NA	NA	NA	NA	NA	NA	NA	NA	NA	NA	NA	NA	NA
650	102	ADNI1	ADNI1	130_S_0102	130	m18	2007-07-13	LMCI	70.3	Female	20	Not Hisp/Latino	White	Married	1	NA	NA	NA	NA	NA	NA	NA	4	30.33	40.33	8	10	12	4	5	100	NA	37	300	10	NA	NA	NA	NA	NA	NA	NA	NA	NA	NA	NA	NA	NA	NA
651	102	ADNI1	ADNI1	130_S_0102	130	m24	2008-01-18	LMCI	70.3	Female	20	Not Hisp/Latino	White	Married	1	NA	NA	NA	NA	NA	NA	NA	3.5	37.33	49.33	9	8	8	0	1	100	2	15	300	11	NA	NA	NA	NA	NA	NA	NA	NA	NA	NA	NA	NA	NA	NA
652	102	ADNI1	ADNI1	130_S_0102	130	m30	2008-07-21	LMCI	70.3	Female	20	Not Hisp/Latino	White	Married	1	NA	NA	NA	NA	NA	NA	NA	NA	NA	NA	NA	NA	NA	NA	NA	NA	NA	NA	NA	NA	NA	NA	NA	NA	NA	NA	NA	NA	NA	NA	NA	NA	NA	NA
653	102	ADNI1	ADNI1	130_S_0102	130	m36	2009-01-12	LMCI	70.3	Female	20	Not Hisp/Latino	White	Married	1	NA	NA	NA	NA	NA	NA	NA	8	53	67	10	5	2	1	1	100	0	18	300	17	NA	NA	NA	NA	NA	NA	NA	NA	NA	NA	NA	NA	NA	NA
654	103	ADNI1	ADNI1	018_S_0103	018	bl	2006-02-02	LMCI	87.3	Male	18	Not Hisp/Latino	White	Widowed	1	NA	NA	NA	NA	210.9	142.1	14.58	1.5	18.67	26.67	8	24	14	4	4	100	3	33	166	2	NA	NA	NA	NA	NA	NA	NA	NA	NA	NA	NA	NA	NA	NA
655	103	ADNI1	ADNI1	018_S_0103	018	m06	2006-08-08	LMCI	87.3	Male	18	Not Hisp/Latino	White	Widowed	1	NA	NA	NA	NA	NA	NA	NA	5.5	31	44	10	18	3	-1	0	NA	NA	12	300	15	NA	NA	NA	NA	NA	NA	NA	NA	NA	NA	NA	NA	NA	NA
656	106	ADNI1	ADNI1	123_S_0106	123	bl	2006-02-01	CN	73.2	Female	15	Not Hisp/Latino	White	Widowed	0	NA	NA	NA	NA	431.4	200	18.52	0	8	12	4	30	42	9	4	33.3333333333333	13	46	69	0	NA	NA	NA	NA	NA	NA	NA	NA	NA	NA	NA	NA	NA	NA
657	106	ADNI1	ADNI1	123_S_0106	123	m06	2006-08-01	CN	73.2	Female	15	Not Hisp/Latino	White	Widowed	0	NA	NA	NA	NA	NA	NA	NA	0	5.67	9.67	3	30	37	7	3	30	NA	48	70	0	NA	NA	NA	NA	NA	NA	NA	NA	NA	NA	NA	NA	NA	NA
659	106	ADNI1	ADNI1	123_S_0106	123	m12	2007-01-30	CN	73.2	Female	15	Not Hisp/Latino	White	Widowed	0	NA	NA	NA	NA	611.8	215.9	18.87	0	5.67	7.67	2	29	44	9	2	16.6666666666667	17	51	65	0	NA	NA	NA	NA	NA	NA	NA	NA	NA	NA	NA	NA	NA	NA
664	106	ADNI1	ADNI1	123_S_0106	123	m18	2007-08-01	CN	73.2	Female	15	Not Hisp/Latino	White	Widowed	0	NA	NA	NA	NA	NA	NA	NA	NA	NA	NA	NA	NA	NA	NA	NA	NA	NA	NA	NA	NA	NA	NA	NA	NA	NA	NA	NA	NA	NA	NA	NA	NA	NA	NA
665	106	ADNI1	ADNI1	123_S_0106	123	m24	2008-02-06	CN	73.2	Female	15	Not Hisp/Latino	White	Widowed	0	NA	NA	NA	NA	554.4	231.7	21.61	0	5	8	2	28	34	6	3	30	12	47	58	0	NA	NA	NA	NA	NA	NA	NA	NA	NA	NA	NA	NA	NA	NA
666	106	ADNI1	ADNI1	123_S_0106	123	m30	2008-08-12	CN	73.2	Female	15	Not Hisp/Latino	White	Widowed	0	NA	NA	NA	NA	NA	NA	NA	NA	NA	NA	NA	NA	NA	NA	NA	NA	NA	NA	NA	NA	NA	NA	NA	NA	NA	NA	NA	NA	NA	NA	NA	NA	NA	NA
667	106	ADNI1	ADNI1	123_S_0106	123	m36	2009-01-20	CN	73.2	Female	15	Not Hisp/Latino	White	Widowed	0	NA	NA	NA	NA	NA	NA	NA	2	8.33	17.33	8	30	38	6	4	40	13	41	50	0	NA	NA	NA	NA	NA	NA	NA	NA	NA	NA	NA	NA	NA	NA
668	106	ADNI1	ADNI1	123_S_0106	123	m48	2010-01-21	CN	73.2	Female	15	Not Hisp/Latino	White	Widowed	0	NA	NA	NA	NA	710.1	256.9	24.78	0.5	8	13	5	29	26	7	1	12.5	16	34	65	0	NA	NA	NA	NA	NA	NA	NA	NA	NA	NA	NA	NA	NA	NA
669	106	ADNIGO	ADNI1	123_S_0106	123	m60	2011-01-24	CN	73.2	Female	15	Not Hisp/Latino	White	Widowed	0	1.28649853903394	NA	1.2821	NA	707.2	259.1	24.04	1	12	18	5	26	28	3	3	37.5	12	NA	61	0	23	2.875	2.66666666666667	1	1.4	1.33333333333333	2	1.97435897435897	1.875	1	1	1.4	1	1
670	106	ADNIGO	ADNI1	123_S_0106	123	m66	2011-07-27	CN	73.2	Female	15	Not Hisp/Latino	White	Widowed	0	NA	NA	NA	NA	NA	NA	NA	NA	NA	NA	NA	NA	NA	NA	NA	NA	NA	NA	NA	NA	NA	NA	NA	NA	NA	NA	NA	NA	NA	NA	NA	NA	NA	NA
671	106	ADNI2	ADNI1	123_S_0106	123	m72	2012-01-25	CN	73.2	Female	15	Not Hisp/Latino	White	Widowed	0	NA	NA	NA	NA	NA	NA	NA	1	14	21	5	29	26	2	5	71.4285714285714	10	NA	50	10	22	1.625	1.88888888888889	1.14285714285714	1.4	1.16666666666667	1.5	1.48717948717949	3	1.57142857142857	1	2	2.33333333333333	2
672	106	ADNI2	ADNI1	123_S_0106	123	m78	2012-08-13	CN	73.2	Female	15	Not Hisp/Latino	White	Widowed	0	NA	NA	NA	NA	NA	NA	NA	NA	NA	NA	NA	NA	NA	NA	NA	NA	NA	NA	NA	NA	NA	NA	NA	NA	NA	NA	NA	NA	NA	NA	NA	NA	NA	NA
673	106	ADNI2	ADNI1	123_S_0106	123	m84	2013-01-22	CN	73.2	Female	15	Not Hisp/Latino	White	Widowed	0	1.26761653724744	NA	1.2828	NA	627.4	308.9	30.99	3.5	11	22	6	26	29	3	2	28.5714285714286	7	NA	76	13	20	2.125	1.88888888888889	1.16666666666667	1.4	1	1.75	1.60526315789474	2.5	1.22222222222222	1.4	1.75	2	NA
674	106	ADNI2	ADNI1	123_S_0106	123	m96	2014-01-28	CN	73.2	Female	15	Not Hisp/Latino	White	Widowed	0	NA	NA	NA	NA	NA	NA	NA	4	19	30	10	27	22	2	5	100	5	NA	126	14	23	2.125	1.88888888888889	1.14285714285714	1.4	1.16666666666667	2	1.64102564102564	2.375	1.33333333333333	1.8	2.5	2.16666666666667	1.66666666666667
658	106	ADNI2	ADNI1	123_S_0106	123	m108	2015-02-04	CN	73.2	Female	15	Not Hisp/Latino	White	Widowed	0	NA	NA	1.345	NA	692.8	381	36.72	3	18	30	10	24	11	0	2	100	0	NA	155	18	19	2	1.77777777777778	1.42857142857143	1.4	1.33333333333333	1.75	1.64102564102564	2.42857142857143	1.55555555555556	NA	1.75	2.4	2.33333333333333
660	106	ADNI2	ADNI1	123_S_0106	123	m120	2016-02-29	CN	73.2	Female	15	Not Hisp/Latino	White	Widowed	0	NA	NA	NA	NA	NA	NA	NA	4	22	34	10	25	8	1	2	100	0	NA	300	16	23	2.25	2.125	2.42857142857143	1.8	1.66666666666667	2	2.07894736842105	3	2.55555555555556	2.85714285714286	3.2	3.16666666666667	3
661	106	ADNI3	ADNI1	123_S_0106	123	m138	2017-06-28	CN	73.2	Female	15	Not Hisp/Latino	White	Widowed	0	NA	NA	NA	NA	NA	NA	NA	11	NA	NA	10	13	6	1	2	100	0	NA	300	24	10	3.6	NA	2	2.75	1	1	2.04	3.625	3.33333333333333	3.66666666666667	3.6	3.66666666666667	3.75
662	106	ADNI3	ADNI1	123_S_0106	123	m150	2018-10-11	CN	73.2	Female	15	Not Hisp/Latino	White	Widowed	0	NA	NA	NA	NA	NA	NA	NA	15	NA	NA	10	7	4	0	0	NA	0	NA	300	28	5	NA	NA	NA	NA	NA	NA	NA	4	2.75	3.2	3.5	3.66666666666667	3.5
663	106	ADNI3	ADNI1	123_S_0106	123	m162	2019-10-09	CN	73.2	Female	15	Not Hisp/Latino	White	Widowed	0	NA	NA	NA	NA	NA	NA	NA	18	50	65	10	13	1	0	NA	NA	NA	NA	NA	29	4	NA	NA	NA	NA	NA	NA	NA	3.875	3.11111111111111	3.83333333333333	3.6	3.83333333333333	4
675	107	ADNI1	ADNI1	136_S_0107	136	bl	2006-02-27	LMCI	60.7	Female	19	Not Hisp/Latino	White	Married	0	NA	NA	NA	NA	1652	198.9	16.31	0.5	2	3	1	28	50	10	3	21.4285714285714	8	52	41	0	NA	NA	NA	NA	NA	NA	NA	NA	NA	NA	NA	NA	NA	NA
676	107	ADNI1	ADNI1	136_S_0107	136	m06	2006-08-28	LMCI	60.7	Female	19	Not Hisp/Latino	White	Married	0	NA	NA	NA	NA	NA	NA	NA	0.5	5.67	8.67	3	28	43	8	4	30.7692307692308	NA	59	49	0	NA	NA	NA	NA	NA	NA	NA	NA	NA	NA	NA	NA	NA	NA
677	107	ADNI1	ADNI1	136_S_0107	136	m12	2007-02-26	LMCI	60.7	Female	19	Not Hisp/Latino	White	Married	0	NA	NA	NA	NA	NA	NA	NA	0.5	5.67	8.67	3	30	33	7	9	90	12	62	38	1	NA	NA	NA	NA	NA	NA	NA	NA	NA	NA	NA	NA	NA	NA
678	107	ADNI1	ADNI1	136_S_0107	136	m18	2007-09-10	LMCI	60.7	Female	19	Not Hisp/Latino	White	Married	0	NA	NA	NA	NA	NA	NA	NA	0.5	7.33	10.33	3	29	37	3	5	62.5	NA	64	53	0	NA	NA	NA	NA	NA	NA	NA	NA	NA	NA	NA	NA	NA	NA
679	107	ADNI1	ADNI1	136_S_0107	136	m24	2008-02-25	LMCI	60.7	Female	19	Not Hisp/Latino	White	Married	0	NA	NA	NA	NA	NA	NA	NA	0.5	7.33	11.33	4	30	43	9	5	35.7142857142857	12	65	44	1	NA	NA	NA	NA	NA	NA	NA	NA	NA	NA	NA	NA	NA	NA
680	107	ADNI1	ADNI1	136_S_0107	136	m30	2008-09-02	LMCI	60.7	Female	19	Not Hisp/Latino	White	Married	0	NA	NA	NA	NA	NA	NA	NA	NA	NA	NA	NA	NA	NA	NA	NA	NA	NA	NA	NA	NA	NA	NA	NA	NA	NA	NA	NA	NA	NA	NA	NA	NA	NA	NA
681	107	ADNI1	ADNI1	136_S_0107	136	m36	2009-06-02	LMCI	60.7	Female	19	Not Hisp/Latino	White	Married	0	NA	NA	NA	NA	NA	NA	NA	0.5	4	8	4	28	33	5	7	70	12	68	41	0	NA	NA	NA	NA	NA	NA	NA	NA	NA	NA	NA	NA	NA	NA
682	107	ADNI1	ADNI1	136_S_0107	136	m42	2010-01-11	LMCI	60.7	Female	19	Not Hisp/Latino	White	Married	0	NA	NA	NA	NA	NA	NA	NA	NA	NA	NA	NA	NA	NA	NA	NA	NA	NA	NA	NA	NA	NA	NA	NA	NA	NA	NA	NA	NA	NA	NA	NA	NA	NA	NA
683	107	ADNI1	ADNI1	136_S_0107	136	m48	2010-06-29	LMCI	60.7	Female	19	Not Hisp/Latino	White	Married	0	NA	NA	NA	NA	NA	NA	NA	0.5	8	11	3	29	38	8	11	100	10	66	42	2	NA	NA	NA	NA	NA	NA	NA	NA	NA	NA	NA	NA	NA	NA
684	107	ADNI1	ADNI1	136_S_0107	136	m54	2010-12-02	LMCI	60.7	Female	19	Not Hisp/Latino	White	Married	0	NA	NA	NA	NA	NA	NA	NA	NA	NA	NA	NA	NA	NA	NA	NA	NA	NA	NA	NA	NA	NA	NA	NA	NA	NA	NA	NA	NA	NA	NA	NA	NA	NA	NA
685	107	ADNI2	ADNI1	136_S_0107	136	m60	2011-06-08	LMCI	60.7	Female	19	Not Hisp/Latino	White	Married	0	1.36284825977698	NA	0.9479	NA	NA	NA	NA	0.5	7	11	4	28	41	9	6	46.1538461538462	14	NA	42	0	25	2.75	1.66666666666667	1.14285714285714	1	1.33333333333333	1	1.58974358974359	1.5	1.11111111111111	1	1	1	1.5
686	107	ADNI2	ADNI1	136_S_0107	136	m66	2012-01-29	LMCI	60.7	Female	19	Not Hisp/Latino	White	Married	0	NA	NA	NA	NA	NA	NA	NA	NA	NA	NA	NA	NA	NA	NA	NA	NA	NA	NA	NA	NA	NA	NA	NA	NA	NA	NA	NA	NA	NA	NA	NA	NA	NA	NA
687	107	ADNI2	ADNI1	136_S_0107	136	m72	2012-09-06	LMCI	60.7	Female	19	Not Hisp/Latino	White	Married	0	NA	NA	NA	NA	NA	NA	NA	0.5	8	13	5	29	43	6	3	25	12	NA	60	0	25	2.625	1.22222222222222	1.28571428571429	1	1.5	1	1.51282051282051	1	1	1	1	1	1.25
688	107	ADNI2	ADNI1	136_S_0107	136	m90	2013-09-10	LMCI	60.7	Female	19	Not Hisp/Latino	White	Married	0	NA	NA	NA	NA	NA	NA	NA	NA	NA	NA	NA	NA	NA	NA	NA	NA	NA	NA	NA	NA	NA	NA	NA	NA	NA	NA	NA	NA	NA	NA	NA	NA	NA	NA
689	107	ADNI2	ADNI1	136_S_0107	136	m96	2014-09-02	LMCI	60.7	Female	19	Not Hisp/Latino	White	Married	0	NA	NA	NA	NA	NA	NA	NA	1.5	NA	NA	NA	NA	NA	NA	NA	NA	NA	NA	NA	0	NA	2.125	1.66666666666667	1.14285714285714	1	1.83333333333333	1.5	1.58974358974359	1.5	1.22222222222222	1	1.4	1	1.5
690	108	ADNI1	ADNI1	123_S_0108	123	bl	2006-02-14	LMCI	78.2	Male	18	Not Hisp/Latino	White	Married	1	NA	NA	NA	NA	NA	NA	NA	2	13	21	8	27	19	1	4	100	3	36	96	11	NA	NA	NA	NA	NA	NA	NA	NA	NA	NA	NA	NA	NA	NA
691	108	ADNI1	ADNI1	123_S_0108	123	m06	2006-08-08	LMCI	78.2	Male	18	Not Hisp/Latino	White	Married	1	NA	NA	NA	NA	NA	NA	NA	2.5	20	28	7	29	20	2	5	100	NA	37	106	8	NA	NA	NA	NA	NA	NA	NA	NA	NA	NA	NA	NA	NA	NA
692	108	ADNI1	ADNI1	123_S_0108	123	m12	2007-02-22	LMCI	78.2	Male	18	Not Hisp/Latino	White	Married	1	NA	NA	NA	NA	NA	NA	NA	2.5	10.67	19.67	8	28	13	0	3	100	1	34	96	17	NA	NA	NA	NA	NA	NA	NA	NA	NA	NA	NA	NA	NA	NA
693	108	ADNI1	ADNI1	123_S_0108	123	m18	2007-08-09	LMCI	78.2	Male	18	Not Hisp/Latino	White	Married	1	NA	NA	NA	NA	NA	NA	NA	2.5	16.33	26.33	10	25	14	0	2	100	NA	29	84	16	NA	NA	NA	NA	NA	NA	NA	NA	NA	NA	NA	NA	NA	NA
694	108	ADNI1	ADNI1	123_S_0108	123	m24	2008-02-26	LMCI	78.2	Male	18	Not Hisp/Latino	White	Married	1	NA	NA	NA	NA	NA	NA	NA	3	15.67	25.67	10	27	11	0	3	100	0	32	158	18	NA	NA	NA	NA	NA	NA	NA	NA	NA	NA	NA	NA	NA	NA
695	108	ADNI1	ADNI1	123_S_0108	123	m30	2008-08-25	LMCI	78.2	Male	18	Not Hisp/Latino	White	Married	1	NA	NA	NA	NA	NA	NA	NA	NA	NA	NA	NA	NA	NA	NA	NA	NA	NA	NA	NA	NA	NA	NA	NA	NA	NA	NA	NA	NA	NA	NA	NA	NA	NA	NA
696	108	ADNI1	ADNI1	123_S_0108	123	m36	2009-02-12	LMCI	78.2	Male	18	Not Hisp/Latino	White	Married	1	NA	NA	NA	NA	NA	NA	NA	5	22	32	9	24	11	1	2	100	0	23	209	20	NA	NA	NA	NA	NA	NA	NA	NA	NA	NA	NA	NA	NA	NA
697	108	ADNI1	ADNI1	123_S_0108	123	m48	2010-02-25	LMCI	78.2	Male	18	Not Hisp/Latino	White	Married	1	NA	NA	NA	NA	NA	NA	NA	5	28.33	41.33	10	16	14	2	4	100	0	16	300	24	NA	NA	NA	NA	NA	NA	NA	NA	NA	NA	NA	NA	NA	NA
698	108	ADNIGO	ADNI1	123_S_0108	123	m60	2011-02-15	LMCI	78.2	Male	18	Not Hisp/Latino	White	Married	1	NA	NA	NA	NA	NA	NA	NA	8	32	45	10	13	7	1	2	100	1	NA	NA	25	10	NA	NA	NA	NA	NA	NA	NA	3.75	3.88888888888889	3.85714285714286	4	3.5	4
699	108	ADNIGO	ADNI1	123_S_0108	123	m66	2011-08-23	LMCI	78.2	Male	18	Not Hisp/Latino	White	Married	1	NA	NA	NA	NA	NA	NA	NA	NA	NA	NA	NA	NA	NA	NA	NA	NA	NA	NA	NA	NA	NA	NA	NA	NA	NA	NA	NA	NA	NA	NA	NA	NA	NA	NA
700	108	ADNI2	ADNI1	123_S_0108	123	m72	2012-02-07	LMCI	78.2	Male	18	Not Hisp/Latino	White	Married	1	NA	NA	NA	NA	NA	NA	NA	15	50	65	10	6	2	-2	0	NA	0	NA	NA	30	1	NA	NA	NA	NA	NA	NA	NA	4	4	4	4	4	4
701	108	ADNI2	ADNI1	123_S_0108	123	m78	2012-08-07	LMCI	78.2	Male	18	Not Hisp/Latino	White	Married	1	NA	NA	NA	NA	NA	NA	NA	NA	NA	NA	NA	NA	NA	NA	NA	NA	NA	NA	NA	NA	NA	NA	NA	NA	NA	NA	NA	NA	NA	NA	NA	NA	NA	NA
702	109	ADNI1	ADNI1	068_S_0109	068	bl	2006-01-27	AD	70.1	Female	16	Not Hisp/Latino	White	Married	1	NA	NA	NA	NA	NA	NA	NA	3	11.67	21.67	7	25	14	1	2	66.6666666666667	4	15	165	7	NA	NA	NA	NA	NA	NA	NA	NA	NA	NA	NA	NA	NA	NA
703	109	ADNI1	ADNI1	068_S_0109	068	m06	2006-07-28	AD	70.1	Female	16	Not Hisp/Latino	White	Married	1	NA	NA	NA	NA	NA	NA	NA	5	18.67	32.67	10	23	8	0	1	50	NA	30	300	14	NA	NA	NA	NA	NA	NA	NA	NA	NA	NA	NA	NA	NA	NA
704	109	ADNI1	ADNI1	068_S_0109	068	m12	2007-02-02	AD	70.1	Female	16	Not Hisp/Latino	White	Married	1	NA	NA	NA	NA	NA	NA	NA	10	31.33	42.33	9	21	10	4	4	100	1	24	300	24	NA	NA	NA	NA	NA	NA	NA	NA	NA	NA	NA	NA	NA	NA
705	109	ADNI1	ADNI1	068_S_0109	068	m18	2007-08-13	AD	70.1	Female	16	Not Hisp/Latino	White	Married	1	NA	NA	NA	NA	NA	NA	NA	NA	NA	NA	NA	NA	NA	NA	NA	NA	NA	NA	NA	NA	NA	NA	NA	NA	NA	NA	NA	NA	NA	NA	NA	NA	NA	NA
706	109	ADNI1	ADNI1	068_S_0109	068	m24	2008-03-07	AD	70.1	Female	16	Not Hisp/Latino	White	Married	1	NA	NA	NA	NA	NA	NA	NA	12	41.67	54.67	10	12	9	0	2	100	0	20	NA	26	NA	NA	NA	NA	NA	NA	NA	NA	NA	NA	NA	NA	NA	NA
707	110	ADNI1	ADNI1	067_S_0110	067	bl	2006-03-06	AD	82.6	Female	10	Not Hisp/Latino	White	Widowed	0	NA	NA	NA	NA	NA	NA	NA	4	19	28	9	23	21	2	5	100	0	45	98	5	NA	NA	NA	NA	NA	NA	NA	NA	NA	NA	NA	NA	NA	NA
708	110	ADNI1	ADNI1	067_S_0110	067	m06	2006-08-28	AD	82.6	Female	10	Not Hisp/Latino	White	Widowed	0	NA	NA	NA	NA	NA	NA	NA	4.5	18.33	27.33	9	21	28	2	6	100	NA	51	87	11	NA	NA	NA	NA	NA	NA	NA	NA	NA	NA	NA	NA	NA	NA
709	110	ADNI1	ADNI1	067_S_0110	067	m12	2007-03-06	AD	82.6	Female	10	Not Hisp/Latino	White	Widowed	0	NA	NA	NA	NA	NA	NA	NA	4	13.33	22.33	9	23	23	1	5	100	0	48	161	12	NA	NA	NA	NA	NA	NA	NA	NA	NA	NA	NA	NA	NA	NA
710	110	ADNI1	ADNI1	067_S_0110	067	m18	2007-09-14	AD	82.6	Female	10	Not Hisp/Latino	White	Widowed	0	NA	NA	NA	NA	NA	NA	NA	NA	NA	NA	NA	NA	NA	NA	NA	NA	NA	NA	NA	NA	NA	NA	NA	NA	NA	NA	NA	NA	NA	NA	NA	NA	NA	NA
711	110	ADNI1	ADNI1	067_S_0110	067	m24	2009-01-20	AD	82.6	Female	10	Not Hisp/Latino	White	Widowed	0	NA	NA	NA	NA	NA	NA	NA	11	24.33	34.33	10	21	10	-4	0	NA	0	35	NA	12	NA	NA	NA	NA	NA	NA	NA	NA	NA	NA	NA	NA	NA	NA
712	111	ADNI1	ADNI1	099_S_0111	099	bl	2006-01-31	LMCI	75.8	Female	16	Not Hisp/Latino	White	Married	1	NA	NA	NA	NA	580.2	374.6	38.64	2.5	12.67	25.67	10	24	23	2	5	100	1	31	300	11	NA	NA	NA	NA	NA	NA	NA	NA	NA	NA	NA	NA	NA	NA
713	111	ADNI1	ADNI1	099_S_0111	099	m06	2006-08-21	LMCI	75.8	Female	16	Not Hisp/Latino	White	Married	1	NA	NA	NA	NA	NA	NA	NA	3.5	16	30	10	16	16	2	4	100	NA	27	0	17	NA	NA	NA	NA	NA	NA	NA	NA	NA	NA	NA	NA	NA	NA
714	111	ADNI1	ADNI1	099_S_0111	099	m12	2007-02-08	LMCI	75.8	Female	16	Not Hisp/Latino	White	Married	1	NA	NA	NA	NA	498.5	384.4	38.15	3.5	15.33	28.33	9	18	15	1	3	100	1	26	300	18	NA	NA	NA	NA	NA	NA	NA	NA	NA	NA	NA	NA	NA	NA
715	112	ADNI1	ADNI1	127_S_0112	127	bl	2006-02-01	LMCI	70.6	Male	18	Not Hisp/Latino	White	Married	1	1.17220543296749	NA	NA	NA	498.6	235.6	24.43	1.5	6	9	2	30	50	9	1	7.14285714285714	8	46	59	0	NA	NA	NA	NA	NA	NA	NA	NA	NA	NA	NA	NA	NA	NA
716	112	ADNI1	ADNI1	127_S_0112	127	m06	2006-07-27	LMCI	70.6	Male	18	Not Hisp/Latino	White	Married	1	1.16589611064135	NA	NA	NA	NA	NA	NA	0.5	4	8	3	29	43	2	0	0	NA	41	68	0	NA	NA	NA	NA	NA	NA	NA	NA	NA	NA	NA	NA	NA	NA
718	112	ADNI1	ADNI1	127_S_0112	127	m12	2007-02-07	LMCI	70.6	Male	18	Not Hisp/Latino	White	Married	1	1.1234426940459	NA	NA	NA	464.4	253.7	26.55	0.5	4.67	7.67	2	28	60	5	-1	-7.69230769230769	6	48	57	1	NA	NA	NA	NA	NA	NA	NA	NA	NA	NA	NA	NA	NA	NA
722	112	ADNI1	ADNI1	127_S_0112	127	m18	2007-07-30	LMCI	70.6	Male	18	Not Hisp/Latino	White	Married	1	1.14809153388077	NA	NA	NA	NA	NA	NA	0.5	4.33	8.33	3	28	50	4	4	33.3333333333333	NA	43	63	0	NA	NA	NA	NA	NA	NA	NA	NA	NA	NA	NA	NA	NA	NA
723	112	ADNI1	ADNI1	127_S_0112	127	m24	2008-01-29	LMCI	70.6	Male	18	Not Hisp/Latino	White	Married	1	1.10683606676696	2.0725	NA	NA	394.8	262.7	26.91	0.5	2.67	3.67	0	29	63	8	1	6.66666666666667	11	48	78	0	NA	NA	NA	NA	NA	NA	NA	NA	NA	NA	NA	NA	NA	NA
724	112	ADNI1	ADNI1	127_S_0112	127	m30	2008-07-25	LMCI	70.6	Male	18	Not Hisp/Latino	White	Married	1	NA	NA	NA	NA	NA	NA	NA	NA	NA	NA	NA	NA	NA	NA	NA	NA	NA	NA	NA	NA	NA	NA	NA	NA	NA	NA	NA	NA	NA	NA	NA	NA	NA	NA
725	112	ADNI1	ADNI1	127_S_0112	127	m36	2009-01-23	LMCI	70.6	Male	18	Not Hisp/Latino	White	Married	1	1.21296601288964	2.19	NA	NA	369	246.5	26.24	0.5	3.33	5.33	1	29	NA	NA	NA	NA	13	48	68	0	NA	NA	NA	NA	NA	NA	NA	NA	NA	NA	NA	NA	NA	NA
726	112	ADNI1	ADNI1	127_S_0112	127	m42	2009-08-07	LMCI	70.6	Male	18	Not Hisp/Latino	White	Married	1	NA	NA	NA	NA	NA	NA	NA	NA	NA	NA	NA	NA	NA	NA	NA	NA	NA	NA	NA	NA	NA	NA	NA	NA	NA	NA	NA	NA	NA	NA	NA	NA	NA	NA
727	112	ADNI1	ADNI1	127_S_0112	127	m48	2010-01-28	LMCI	70.6	Male	18	Not Hisp/Latino	White	Married	1	NA	NA	NA	NA	418.9	255.5	27.18	1.5	3.33	5.33	1	30	48	6	5	38.4615384615385	10	46	100	2	NA	NA	NA	NA	NA	NA	NA	NA	NA	NA	NA	NA	NA	NA
728	112	ADNI1	ADNI1	127_S_0112	127	m54	2010-08-27	LMCI	70.6	Male	18	Not Hisp/Latino	White	Married	1	NA	NA	NA	NA	NA	NA	NA	NA	NA	NA	NA	NA	NA	NA	NA	NA	NA	NA	NA	NA	NA	NA	NA	NA	NA	NA	NA	NA	NA	NA	NA	NA	NA	NA
729	112	ADNIGO	ADNI1	127_S_0112	127	m60	2011-01-21	LMCI	70.6	Male	18	Not Hisp/Latino	White	Married	1	1.1595645766881	NA	1.3331	NA	499.7	257.6	28.32	1	5	7	1	30	43	6	4	36.3636363636364	7	NA	79	5	29	1.75	1	1.14285714285714	1	1.5	1	1.25641025641026	2	1.66666666666667	2	2.4	2.6	2.66666666666667
730	112	ADNIGO	ADNI1	127_S_0112	127	m66	2011-08-15	LMCI	70.6	Male	18	Not Hisp/Latino	White	Married	1	NA	NA	NA	NA	NA	NA	NA	NA	NA	NA	NA	NA	NA	NA	NA	NA	NA	NA	NA	NA	NA	NA	NA	NA	NA	NA	NA	NA	NA	NA	NA	NA	NA	NA
731	112	ADNI2	ADNI1	127_S_0112	127	m72	2012-01-18	LMCI	70.6	Male	18	Not Hisp/Latino	White	Married	1	NA	NA	NA	NA	NA	NA	NA	0	4	8	2	29	41	8	3	25	9	NA	82	1	29	1.875	1.22222222222222	1	1	2.33333333333333	2	1.54054054054054	2	1.22222222222222	1.42857142857143	1.8	1.83333333333333	NA
732	112	ADNI2	ADNI1	127_S_0112	127	m78	2012-07-25	LMCI	70.6	Male	18	Not Hisp/Latino	White	Married	1	NA	NA	NA	NA	NA	NA	NA	NA	NA	NA	NA	NA	NA	NA	NA	NA	NA	NA	NA	NA	NA	NA	NA	NA	NA	NA	NA	NA	NA	NA	NA	NA	NA	NA
733	112	ADNI2	ADNI1	127_S_0112	127	m84	2013-01-23	LMCI	70.6	Male	18	Not Hisp/Latino	White	Married	1	1.10234799856456	NA	1.3526	NA	461.8	253.5	26.82	1.5	NA	NA	NA	30	NA	NA	NA	NA	NA	NA	78	4	27	1.625	1.11111111111111	1	1	1.2	1	1.18421052631579	3	2	2.83333333333333	2.4	2.75	NA
734	112	ADNI2	ADNI1	127_S_0112	127	m90	2013-07-23	LMCI	70.6	Male	18	Not Hisp/Latino	White	Married	1	NA	NA	NA	NA	NA	NA	NA	NA	NA	NA	NA	NA	NA	NA	NA	NA	NA	NA	NA	NA	NA	NA	NA	NA	NA	NA	NA	NA	NA	NA	NA	NA	NA	NA
735	112	ADNI2	ADNI1	127_S_0112	127	m96	2014-01-23	LMCI	70.6	Male	18	Not Hisp/Latino	White	Married	1	NA	NA	NA	NA	NA	NA	NA	1	6	12	4	27	52	5	8	66.6666666666667	5	NA	73	4	24	2.25	1	1	1	2.33333333333333	1	1.46153846153846	3.125	2.125	2.5	3.4	3.2	NA
717	112	ADNI2	ADNI1	127_S_0112	127	m108	2015-05-19	LMCI	70.6	Male	18	Not Hisp/Latino	White	Married	1	NA	NA	1.4335	NA	388.9	247.6	26.41	2.5	14	22	6	29	39	0	8	100	2	NA	72	17	24	1.5	1.22222222222222	1	1	1	1	1.15384615384615	3.625	2.875	3.66666666666667	3.8	3.66666666666667	3.5
719	112	ADNI2	ADNI1	127_S_0112	127	m120	2016-02-05	LMCI	70.6	Male	18	Not Hisp/Latino	White	Married	1	NA	NA	NA	NA	NA	NA	NA	6	13	21	6	25	34	1	7	100	3	NA	103	19	21	1.125	1	1	1	1	1	1.02777777777778	3.25	2.55555555555556	3.42857142857143	4	4	3.25
720	112	ADNI3	ADNI1	127_S_0112	127	m138	2017-07-07	LMCI	70.6	Male	18	Not Hisp/Latino	White	Married	1	0.868197501615893	NA	1.4382	NA	NA	NA	NA	11	18.67	30.67	10	19	21	1	4	100	1	NA	103	29	20	1.5	1	1	1	1.16666666666667	NA	1.14705882352941	3.875	3.57142857142857	4	4	4	4
721	112	ADNI3	ADNI1	127_S_0112	127	m150	2018-07-18	LMCI	70.6	Male	18	Not Hisp/Latino	White	Married	1	NA	NA	NA	NA	NA	NA	NA	10	19.67	31.67	10	20	24	3	5	100	0	NA	113	26	17	2.25	1.71428571428571	1	NA	NA	1.33333333333333	1.69230769230769	4	3.88888888888889	4	4	4	4
736	113	ADNI1	ADNI1	123_S_0113	123	bl	2006-03-15	CN	75.2	Male	20	Not Hisp/Latino	White	Married	0	NA	NA	NA	NA	NA	NA	NA	0	4	6	2	28	45	6	3	25	17	44	93	0	NA	NA	NA	NA	NA	NA	NA	NA	NA	NA	NA	NA	NA	NA
737	113	ADNI1	ADNI1	123_S_0113	123	m06	2006-09-13	CN	75.2	Male	20	Not Hisp/Latino	White	Married	0	NA	NA	NA	NA	NA	NA	NA	0	5.67	9.67	3	30	47	8	7	58.3333333333333	NA	40	121	0	NA	NA	NA	NA	NA	NA	NA	NA	NA	NA	NA	NA	NA	NA
739	113	ADNI1	ADNI1	123_S_0113	123	m12	2007-03-12	CN	75.2	Male	20	Not Hisp/Latino	White	Married	0	NA	NA	NA	NA	NA	NA	NA	0	4.67	7.67	3	29	49	11	3	21.4285714285714	10	44	68	0	NA	NA	NA	NA	NA	NA	NA	NA	NA	NA	NA	NA	NA	NA
740	113	ADNI1	ADNI1	123_S_0113	123	m18	2007-09-13	CN	75.2	Male	20	Not Hisp/Latino	White	Married	0	NA	NA	NA	NA	NA	NA	NA	NA	NA	NA	NA	NA	NA	NA	NA	NA	NA	NA	NA	NA	NA	NA	NA	NA	NA	NA	NA	NA	NA	NA	NA	NA	NA	NA
741	113	ADNI1	ADNI1	123_S_0113	123	m24	2008-03-17	CN	75.2	Male	20	Not Hisp/Latino	White	Married	0	NA	NA	NA	NA	NA	NA	NA	0	5	8	2	30	51	7	1	7.69230769230769	15	41	79	0	NA	NA	NA	NA	NA	NA	NA	NA	NA	NA	NA	NA	NA	NA
742	113	ADNI1	ADNI1	123_S_0113	123	m30	2008-09-29	CN	75.2	Male	20	Not Hisp/Latino	White	Married	0	NA	NA	NA	NA	NA	NA	NA	NA	NA	NA	NA	NA	NA	NA	NA	NA	NA	NA	NA	NA	NA	NA	NA	NA	NA	NA	NA	NA	NA	NA	NA	NA	NA	NA
743	113	ADNI1	ADNI1	123_S_0113	123	m36	2009-03-11	CN	75.2	Male	20	Not Hisp/Latino	White	Married	0	NA	NA	NA	NA	NA	NA	NA	0	3.33	6.33	2	30	46	3	3	27.2727272727273	14	42	71	0	NA	NA	NA	NA	NA	NA	NA	NA	NA	NA	NA	NA	NA	NA
744	113	ADNI1	ADNI1	123_S_0113	123	m48	2010-04-08	CN	75.2	Male	20	Not Hisp/Latino	White	Married	0	NA	NA	NA	NA	NA	NA	NA	0	3.67	6.67	3	30	40	7	1	9.09090909090909	16	40	108	0	NA	NA	NA	NA	NA	NA	NA	NA	NA	NA	NA	NA	NA	NA
745	113	ADNIGO	ADNI1	123_S_0113	123	m60	2011-03-09	CN	75.2	Male	20	Not Hisp/Latino	White	Married	0	1.28600886552031	NA	0.8963	NA	NA	NA	NA	0	4	8	3	30	42	3	5	50	18	NA	108	0	27	1.375	1.11111111111111	1.14285714285714	1.2	1.33333333333333	1.5	1.25641025641026	1.5	1.11111111111111	1.14285714285714	1	1.5	1
746	113	ADNIGO	ADNI1	123_S_0113	123	m66	2011-12-22	CN	75.2	Male	20	Not Hisp/Latino	White	Married	0	NA	NA	NA	NA	NA	NA	NA	NA	NA	NA	NA	NA	NA	NA	NA	NA	NA	NA	NA	NA	NA	NA	NA	NA	NA	NA	NA	NA	NA	NA	NA	NA	NA	NA
747	113	ADNI2	ADNI1	123_S_0113	123	m72	2012-03-08	CN	75.2	Male	20	Not Hisp/Latino	White	Married	0	NA	NA	NA	NA	NA	NA	NA	0	6	11	3	28	48	7	5	38.4615384615385	15	NA	98	0	24	1.625	1.11111111111111	1.42857142857143	1	1.83333333333333	2.25	1.48717948717949	1.5	1.22222222222222	1	1.2	1.66666666666667	1.75
748	113	ADNI2	ADNI1	123_S_0113	123	m78	2012-10-12	CN	75.2	Male	20	Not Hisp/Latino	White	Married	0	NA	NA	NA	NA	NA	NA	NA	NA	NA	NA	NA	NA	NA	NA	NA	NA	NA	NA	NA	NA	NA	NA	NA	NA	NA	NA	NA	NA	NA	NA	NA	NA	NA	NA
749	113	ADNI2	ADNI1	123_S_0113	123	m84	2013-03-05	CN	75.2	Male	20	Not Hisp/Latino	White	Married	0	1.29593537612752	NA	0.8849	NA	NA	NA	NA	0.5	4	11	4	30	41	7	4	33.3333333333333	12	NA	151	0	24	2.375	1.66666666666667	2	1.2	2.16666666666667	2.75	2	1.375	1.11111111111111	1.14285714285714	1	1.33333333333333	1.25
750	113	ADNI2	ADNI1	123_S_0113	123	m90	2013-09-30	CN	75.2	Male	20	Not Hisp/Latino	White	Married	0	NA	NA	NA	NA	NA	NA	NA	NA	NA	NA	NA	NA	NA	NA	NA	NA	NA	NA	NA	NA	NA	NA	NA	NA	NA	NA	NA	NA	NA	NA	NA	NA	NA	NA
751	113	ADNI2	ADNI1	123_S_0113	123	m96	2014-03-04	CN	75.2	Male	20	Not Hisp/Latino	White	Married	0	NA	NA	NA	NA	NA	NA	NA	0	9	16	5	30	49	9	13	100	13	NA	110	0	28	2	1.66666666666667	1.71428571428571	1.6	2.5	2.5	1.94871794871795	1.25	1.11111111111111	1.28571428571429	1	1.16666666666667	1
738	113	ADNI2	ADNI1	123_S_0113	123	m108	2016-05-25	CN	75.2	Male	20	Not Hisp/Latino	White	Married	0	NA	NA	NA	NA	NA	NA	NA	0	8	15	4	30	42	4	2	20	16	NA	240	8	23	1.875	1.77777777777778	1.57142857142857	1.6	1.66666666666667	2.5	1.79487179487179	1.75	1.22222222222222	1.28571428571429	1.4	1.83333333333333	1
752	116	ADNI1	ADNI1	027_S_0116	027	bl	2006-02-15	LMCI	78.4	Male	18	Not Hisp/Latino	White	Married	0	NA	NA	NA	NA	NA	NA	NA	0.5	11.33	15.33	4	30	30	4	8	100	8	47	77	1	NA	NA	NA	NA	NA	NA	NA	NA	NA	NA	NA	NA	NA	NA
753	116	ADNI1	ADNI1	027_S_0116	027	m06	2006-08-30	LMCI	78.4	Male	18	Not Hisp/Latino	White	Married	0	NA	NA	NA	NA	NA	NA	NA	0.5	9.67	13.67	4	29	28	4	5	71.4285714285714	NA	47	52	2	NA	NA	NA	NA	NA	NA	NA	NA	NA	NA	NA	NA	NA	NA
754	116	ADNI1	ADNI1	027_S_0116	027	m12	2007-02-06	LMCI	78.4	Male	18	Not Hisp/Latino	White	Married	0	NA	NA	NA	NA	NA	NA	NA	0.5	6.33	11.33	5	30	32	4	5	55.5555555555556	14	45	65	0	NA	NA	NA	NA	NA	NA	NA	NA	NA	NA	NA	NA	NA	NA
755	116	ADNI1	ADNI1	027_S_0116	027	m18	2007-08-08	LMCI	78.4	Male	18	Not Hisp/Latino	White	Married	0	NA	NA	NA	NA	NA	NA	NA	0.5	8.33	13.33	5	29	27	2	6	100	NA	43	62	1	NA	NA	NA	NA	NA	NA	NA	NA	NA	NA	NA	NA	NA	NA
756	116	ADNI1	ADNI1	027_S_0116	027	m24	2008-02-13	LMCI	78.4	Male	18	Not Hisp/Latino	White	Married	0	NA	NA	NA	NA	NA	NA	NA	0.5	6.67	11.67	5	30	34	6	6	60	11	44	64	0	NA	NA	NA	NA	NA	NA	NA	NA	NA	NA	NA	NA	NA	NA
757	116	ADNI1	ADNI1	027_S_0116	027	m30	2008-08-18	LMCI	78.4	Male	18	Not Hisp/Latino	White	Married	0	NA	NA	NA	NA	NA	NA	NA	NA	NA	NA	NA	NA	NA	NA	NA	NA	NA	NA	NA	NA	NA	NA	NA	NA	NA	NA	NA	NA	NA	NA	NA	NA	NA	NA
758	116	ADNI1	ADNI1	027_S_0116	027	m36	2009-02-26	LMCI	78.4	Male	18	Not Hisp/Latino	White	Married	0	NA	NA	NA	NA	NA	NA	NA	1.5	14.33	17.33	3	30	28	5	6	75	11	43	62	0	NA	NA	NA	NA	NA	NA	NA	NA	NA	NA	NA	NA	NA	NA
759	116	ADNI1	ADNI1	027_S_0116	027	m42	2009-08-17	LMCI	78.4	Male	18	Not Hisp/Latino	White	Married	0	NA	NA	NA	NA	NA	NA	NA	NA	NA	NA	NA	NA	NA	NA	NA	NA	NA	NA	NA	NA	NA	NA	NA	NA	NA	NA	NA	NA	NA	NA	NA	NA	NA	NA
760	116	ADNI1	ADNI1	027_S_0116	027	m48	2010-02-17	LMCI	78.4	Male	18	Not Hisp/Latino	White	Married	0	NA	NA	NA	NA	NA	NA	NA	0.5	10.67	13.67	3	29	32	5	4	44.4444444444444	11	49	44	0	NA	NA	NA	NA	NA	NA	NA	NA	NA	NA	NA	NA	NA	NA
761	116	ADNI1	ADNI1	027_S_0116	027	m54	2010-11-18	LMCI	78.4	Male	18	Not Hisp/Latino	White	Married	0	NA	NA	NA	NA	NA	NA	NA	NA	NA	NA	NA	NA	NA	NA	NA	NA	NA	NA	NA	NA	NA	NA	NA	NA	NA	NA	NA	NA	NA	NA	NA	NA	NA	NA
762	116	ADNIGO	ADNI1	027_S_0116	027	m60	2011-02-10	LMCI	78.4	Male	18	Not Hisp/Latino	White	Married	0	NA	NA	NA	NA	NA	NA	NA	2	9	14	5	30	30	5	5	55.5555555555556	9	NA	68	3	23	3.75	2.55555555555556	1.57142857142857	2.4	2.5	3.25	2.66666666666667	2	1.22222222222222	1	1.2	1.5	2.75
763	116	ADNIGO	ADNI1	027_S_0116	027	m66	2011-08-10	LMCI	78.4	Male	18	Not Hisp/Latino	White	Married	0	NA	NA	NA	NA	NA	NA	NA	NA	NA	NA	NA	NA	NA	NA	NA	NA	NA	NA	NA	NA	NA	NA	NA	NA	NA	NA	NA	NA	NA	NA	NA	NA	NA	NA
764	116	ADNIGO	ADNI1	027_S_0116	027	m72	2012-02-06	LMCI	78.4	Male	18	Not Hisp/Latino	White	Married	0	NA	NA	NA	NA	NA	NA	NA	2.5	9	14	5	30	34	3	-1	-12.5	10	NA	69	1	25	4	2.88888888888889	1.42857142857143	2	1	3	2.46153846153846	2.25	1.33333333333333	1	1.2	1	1.25
765	116	ADNIGO	ADNI1	027_S_0116	027	m78	2012-08-20	LMCI	78.4	Male	18	Not Hisp/Latino	White	Married	0	NA	NA	NA	NA	NA	NA	NA	NA	NA	NA	NA	NA	NA	NA	NA	NA	NA	NA	NA	NA	NA	NA	NA	NA	NA	NA	NA	NA	NA	NA	NA	NA	NA	NA
766	116	ADNI2	ADNI1	027_S_0116	027	m84	2013-02-07	LMCI	78.4	Male	18	Not Hisp/Latino	White	Married	0	NA	NA	NA	NA	NA	NA	NA	3.5	12	18	6	29	27	4	6	85.7142857142857	7	NA	71	1	25	3.5	2.22222222222222	1.71428571428571	1.8	1.5	1.75	2.17948717948718	2.25	1.33333333333333	1	2.2	1.5	1
767	116	ADNI2	ADNI1	027_S_0116	027	m90	2013-08-16	LMCI	78.4	Male	18	Not Hisp/Latino	White	Married	0	NA	NA	NA	NA	NA	NA	NA	NA	NA	NA	NA	NA	NA	NA	NA	NA	NA	NA	NA	NA	NA	NA	NA	NA	NA	NA	NA	NA	NA	NA	NA	NA	NA	NA
768	116	ADNI2	ADNI1	027_S_0116	027	m96	2014-03-19	LMCI	78.4	Male	18	Not Hisp/Latino	White	Married	0	NA	NA	NA	NA	NA	NA	NA	3	20	27	7	29	28	4	7	100	6	NA	83	8	23	2.875	2.33333333333333	1.71428571428571	2.2	2.25	2.25	2.2972972972973	2.5	1.44444444444444	1	2.4	1.33333333333333	1
769	118	ADNI1	ADNI1	027_S_0118	027	bl	2006-02-10	CN	80.4	Male	20	Not Hisp/Latino	White	Married	0	NA	NA	NA	NA	1467	195.3	16.23	0	6.33	12.33	5	29	27	5	3	42.8571428571429	12	47	87	1	NA	NA	NA	NA	NA	NA	NA	NA	NA	NA	NA	NA	NA	NA
770	118	ADNI1	ADNI1	027_S_0118	027	m06	2006-08-14	CN	80.4	Male	20	Not Hisp/Latino	White	Married	0	NA	NA	NA	NA	NA	NA	NA	0	5.67	8.67	3	29	20	4	5	71.4285714285714	NA	47	86	1	NA	NA	NA	NA	NA	NA	NA	NA	NA	NA	NA	NA	NA	NA
771	118	ADNI1	ADNI1	027_S_0118	027	m12	2007-02-08	CN	80.4	Male	20	Not Hisp/Latino	White	Married	0	NA	NA	NA	NA	1297	196.2	16.9	0.5	8.33	13.33	3	30	36	2	1	14.2857142857143	11	40	74	0	NA	NA	NA	NA	NA	NA	NA	NA	NA	NA	NA	NA	NA	NA
772	118	ADNI1	ADNI1	027_S_0118	027	m18	2007-08-13	CN	80.4	Male	20	Not Hisp/Latino	White	Married	0	NA	NA	NA	NA	NA	NA	NA	NA	NA	NA	NA	NA	NA	NA	NA	NA	NA	NA	NA	NA	NA	NA	NA	NA	NA	NA	NA	NA	NA	NA	NA	NA	NA	NA
773	118	ADNI1	ADNI1	027_S_0118	027	m24	2008-02-04	CN	80.4	Male	20	Not Hisp/Latino	White	Married	0	NA	NA	NA	NA	NA	NA	NA	0	5.33	10.33	5	29	32	7	6	60	9	43	52	0	NA	NA	NA	NA	NA	NA	NA	NA	NA	NA	NA	NA	NA	NA
774	118	ADNI1	ADNI1	027_S_0118	027	m30	2008-08-11	CN	80.4	Male	20	Not Hisp/Latino	White	Married	0	NA	NA	NA	NA	NA	NA	NA	NA	NA	NA	NA	NA	NA	NA	NA	NA	NA	NA	NA	NA	NA	NA	NA	NA	NA	NA	NA	NA	NA	NA	NA	NA	NA	NA
775	118	ADNI1	ADNI1	027_S_0118	027	m36	2009-02-09	CN	80.4	Male	20	Not Hisp/Latino	White	Married	0	NA	NA	NA	NA	NA	NA	NA	0	6	12	5	25	22	3	5	83.3333333333333	13	37	63	0	NA	NA	NA	NA	NA	NA	NA	NA	NA	NA	NA	NA	NA	NA
776	118	ADNI1	ADNI1	027_S_0118	027	m42	2009-08-18	CN	80.4	Male	20	Not Hisp/Latino	White	Married	0	NA	NA	NA	NA	NA	NA	NA	NA	NA	NA	NA	NA	NA	NA	NA	NA	NA	NA	NA	NA	NA	NA	NA	NA	NA	NA	NA	NA	NA	NA	NA	NA	NA	NA
777	118	ADNI1	ADNI1	027_S_0118	027	m48	2010-02-15	CN	80.4	Male	20	Not Hisp/Latino	White	Married	0	NA	NA	NA	NA	873.2	154.4	14.4	0.5	6	15	6	27	30	7	4	44.4444444444444	11	24	66	0	NA	NA	NA	NA	NA	NA	NA	NA	NA	NA	NA	NA	NA	NA
778	118	ADNI1	ADNI1	027_S_0118	027	m54	2010-11-17	CN	80.4	Male	20	Not Hisp/Latino	White	Married	0	NA	NA	NA	NA	NA	NA	NA	NA	NA	NA	NA	NA	NA	NA	NA	NA	NA	NA	NA	NA	NA	NA	NA	NA	NA	NA	NA	NA	NA	NA	NA	NA	NA	NA
779	118	ADNIGO	ADNI1	027_S_0118	027	m60	2011-02-10	CN	80.4	Male	20	Not Hisp/Latino	White	Married	0	1.08830553083741	NA	1.0548	NA	1338	181	16.17	0.5	6	14	4	25	25	4	3	42.8571428571429	7	NA	99	2	21	1.5	1.44444444444444	1.14285714285714	1.2	1.5	1.5	1.38461538461538	1	1	1	1	1.33333333333333	1
780	118	ADNIGO	ADNI1	027_S_0118	027	m66	2011-08-10	CN	80.4	Male	20	Not Hisp/Latino	White	Married	0	NA	NA	NA	NA	NA	NA	NA	NA	NA	NA	NA	NA	NA	NA	NA	NA	NA	NA	NA	NA	NA	NA	NA	NA	NA	NA	NA	NA	NA	NA	NA	NA	NA	NA
781	118	ADNIGO	ADNI1	027_S_0118	027	m72	2012-02-13	CN	80.4	Male	20	Not Hisp/Latino	White	Married	0	NA	NA	NA	NA	NA	NA	NA	0.5	12	22	6	28	39	4	9	100	8	NA	164	2	20	2	2.125	1.28571428571429	1.6	NA	2	1.8	1.125	1	1.28571428571429	1	1.33333333333333	1
782	118	ADNIGO	ADNI1	027_S_0118	027	m78	2012-08-22	CN	80.4	Male	20	Not Hisp/Latino	White	Married	0	NA	NA	NA	NA	NA	NA	NA	NA	NA	NA	NA	NA	NA	NA	NA	NA	NA	NA	NA	NA	NA	NA	NA	NA	NA	NA	NA	NA	NA	NA	NA	NA	NA	NA
783	120	ADNI1	ADNI1	027_S_0120	027	bl	2006-02-16	CN	72	Male	20	Not Hisp/Latino	White	Married	1	1.1609315301568	NA	NA	NA	1226	167.3	14.38	0	9.33	13.33	4	30	29	1	-5	-100	12	57	49	0	NA	NA	NA	NA	NA	NA	NA	NA	NA	NA	NA	NA	NA	NA
784	120	ADNI1	ADNI1	027_S_0120	027	m06	2006-08-02	CN	72	Male	20	Not Hisp/Latino	White	Married	1	1.19085554611794	NA	NA	NA	NA	NA	NA	0	7.33	9.33	2	29	35	8	2	18.1818181818182	NA	53	59	0	NA	NA	NA	NA	NA	NA	NA	NA	NA	NA	NA	NA	NA	NA
786	120	ADNI1	ADNI1	027_S_0120	027	m12	2007-02-16	CN	72	Male	20	Not Hisp/Latino	White	Married	1	1.21438467288753	NA	NA	NA	NA	NA	NA	0	9	13	4	28	33	7	1	10	10	51	75	0	NA	NA	NA	NA	NA	NA	NA	NA	NA	NA	NA	NA	NA	NA
789	120	ADNI1	ADNI1	027_S_0120	027	m18	2007-08-20	CN	72	Male	20	Not Hisp/Latino	White	Married	1	NA	NA	NA	NA	NA	NA	NA	NA	NA	NA	NA	NA	NA	NA	NA	NA	NA	NA	NA	NA	NA	NA	NA	NA	NA	NA	NA	NA	NA	NA	NA	NA	NA	NA
790	120	ADNI1	ADNI1	027_S_0120	027	m24	2008-02-06	CN	72	Male	20	Not Hisp/Latino	White	Married	1	1.20177009675338	NA	NA	NA	NA	NA	NA	0	8.67	11.67	3	29	40	10	2	16.6666666666667	14	51	79	0	NA	NA	NA	NA	NA	NA	NA	NA	NA	NA	NA	NA	NA	NA
791	120	ADNI1	ADNI1	027_S_0120	027	m30	2008-08-19	CN	72	Male	20	Not Hisp/Latino	White	Married	1	NA	NA	NA	NA	NA	NA	NA	NA	NA	NA	NA	NA	NA	NA	NA	NA	NA	NA	NA	NA	NA	NA	NA	NA	NA	NA	NA	NA	NA	NA	NA	NA	NA	NA
792	120	ADNI1	ADNI1	027_S_0120	027	m36	2009-02-23	CN	72	Male	20	Not Hisp/Latino	White	Married	1	1.18490158819027	NA	NA	NA	NA	NA	NA	0	6	9	3	29	45	6	1	9.09090909090909	14	59	74	0	NA	NA	NA	NA	NA	NA	NA	NA	NA	NA	NA	NA	NA	NA
793	120	ADNI1	ADNI1	027_S_0120	027	m42	2009-08-19	CN	72	Male	20	Not Hisp/Latino	White	Married	1	NA	NA	NA	NA	NA	NA	NA	NA	NA	NA	NA	NA	NA	NA	NA	NA	NA	NA	NA	NA	NA	NA	NA	NA	NA	NA	NA	NA	NA	NA	NA	NA	NA	NA
794	120	ADNI1	ADNI1	027_S_0120	027	m48	2010-02-24	CN	72	Male	20	Not Hisp/Latino	White	Married	1	1.16251858367585	NA	NA	NA	NA	NA	NA	0	8.67	11.67	3	28	43	8	4	33.3333333333333	15	46	94	0	NA	NA	NA	NA	NA	NA	NA	NA	NA	NA	NA	NA	NA	NA
795	120	ADNI1	ADNI1	027_S_0120	027	m54	2010-11-17	CN	72	Male	20	Not Hisp/Latino	White	Married	1	NA	NA	NA	NA	NA	NA	NA	NA	NA	NA	NA	NA	NA	NA	NA	NA	NA	NA	NA	NA	NA	NA	NA	NA	NA	NA	NA	NA	NA	NA	NA	NA	NA	NA
796	120	ADNIGO	ADNI1	027_S_0120	027	m60	2011-02-24	CN	72	Male	20	Not Hisp/Latino	White	Married	1	1.31840817884427	NA	1.0387	NA	NA	NA	NA	0	8	11	3	28	38	9	5	41.6666666666667	16	NA	72	0	26	2.375	1.88888888888889	1.14285714285714	1	1	1.75	1.58974358974359	1.25	1.11111111111111	1	1	1	1
797	120	ADNIGO	ADNI1	027_S_0120	027	m66	2011-08-17	CN	72	Male	20	Not Hisp/Latino	White	Married	1	NA	NA	NA	NA	NA	NA	NA	NA	NA	NA	NA	NA	NA	NA	NA	NA	NA	NA	NA	NA	NA	NA	NA	NA	NA	NA	NA	NA	NA	NA	NA	NA	NA	NA
798	120	ADNIGO	ADNI1	027_S_0120	027	m72	2012-03-16	CN	72	Male	20	Not Hisp/Latino	White	Married	1	NA	NA	NA	NA	NA	NA	NA	0	8	12	4	30	48	7	12	100	18	NA	72	0	28	3	1.55555555555556	1.42857142857143	1.4	1	2	1.76923076923077	1	1	1	1	1	1
799	120	ADNIGO	ADNI1	027_S_0120	027	m78	2012-08-20	CN	72	Male	20	Not Hisp/Latino	White	Married	1	NA	NA	NA	NA	NA	NA	NA	NA	NA	NA	NA	NA	NA	NA	NA	NA	NA	NA	NA	NA	NA	NA	NA	NA	NA	NA	NA	NA	NA	NA	NA	NA	NA	NA
800	120	ADNI2	ADNI1	027_S_0120	027	m84	2013-02-22	CN	72	Male	20	Not Hisp/Latino	White	Married	1	1.25013620572035	NA	1.0859	NA	NA	NA	NA	0	6	9	3	30	35	8	3	27.2727272727273	14	NA	60	0	23	2.625	1.55555555555556	1.42857142857143	1.4	1	2.25	1.71794871794872	1	1	1	1	1	1
801	120	ADNI2	ADNI1	027_S_0120	027	m90	2013-09-06	CN	72	Male	20	Not Hisp/Latino	White	Married	1	NA	NA	NA	NA	NA	NA	NA	NA	NA	NA	NA	NA	NA	NA	NA	NA	NA	NA	NA	NA	NA	NA	NA	NA	NA	NA	NA	NA	NA	NA	NA	NA	NA	NA
802	120	ADNI2	ADNI1	027_S_0120	027	m96	2014-02-24	CN	72	Male	20	Not Hisp/Latino	White	Married	1	NA	NA	NA	NA	NA	NA	NA	0	9	12	3	30	47	11	7	50	16	NA	76	0	24	2.625	1.88888888888889	1.85714285714286	1.6	1	1.25	1.79487179487179	1	1	1	1	1	1
785	120	ADNI2	ADNI1	027_S_0120	027	m108	2015-02-24	CN	72	Male	20	Not Hisp/Latino	White	Married	1	NA	NA	1.1426	NA	NA	NA	NA	0	10	13	3	30	37	9	12	100	14	NA	73	0	24	2.75	2.22222222222222	1.71428571428571	1.4	1	2	1.92307692307692	1.125	1	1	1	1	1
787	120	ADNI3	ADNI1	027_S_0120	027	m132	2017-03-29	CN	72	Male	20	Not Hisp/Latino	White	Married	1	NA	NA	1.1745	NA	NA	NA	NA	0	11	15	4	29	40	7	4	36.3636363636364	16	NA	73	0	20	2.125	1.33333333333333	1.33333333333333	1	1	1.75	1.44736842105263	1.375	1.33333333333333	1	1.6	1	1.5
788	120	ADNI3	ADNI1	027_S_0120	027	m144	2018-03-21	CN	72	Male	20	Not Hisp/Latino	White	Married	1	NA	NA	NA	NA	NA	NA	NA	NA	NA	NA	NA	NA	NA	NA	NA	NA	NA	NA	NA	NA	NA	NA	NA	NA	NA	NA	NA	NA	NA	NA	NA	NA	NA	NA
803	123	ADNI1	ADNI1	131_S_0123	131	bl	2006-02-07	CN	73.3	Male	20	Not Hisp/Latino	White	Married	0	1.28635592724919	NA	NA	NA	1566	290.1	26.3	0	4	5	1	30	50	4	-2	-20	22	49	61	0	NA	NA	NA	NA	NA	NA	NA	NA	NA	NA	NA	NA	NA	NA
804	123	ADNI1	ADNI1	131_S_0123	131	m06	2006-08-17	CN	73.3	Male	20	Not Hisp/Latino	White	Married	0	1.31367945180273	NA	NA	NA	NA	NA	NA	0	4.33	10.33	4	30	46	5	2	18.1818181818182	NA	49	81	0	NA	NA	NA	NA	NA	NA	NA	NA	NA	NA	NA	NA	NA	NA
806	123	ADNI1	ADNI1	131_S_0123	131	m12	2007-02-01	CN	73.3	Male	20	Not Hisp/Latino	White	Married	0	1.26478481737962	NA	NA	NA	1553	293.8	26.48	0	14	15	1	30	46	5	5	41.6666666666667	19	47	58	0	NA	NA	NA	NA	NA	NA	NA	NA	NA	NA	NA	NA	NA	NA
808	123	ADNI1	ADNI1	131_S_0123	131	m18	2007-09-07	CN	73.3	Male	20	Not Hisp/Latino	White	Married	0	NA	NA	NA	NA	NA	NA	NA	NA	NA	NA	NA	NA	NA	NA	NA	NA	NA	NA	NA	NA	NA	NA	NA	NA	NA	NA	NA	NA	NA	NA	NA	NA	NA	NA
809	123	ADNI1	ADNI1	131_S_0123	131	m24	2008-03-20	CN	73.3	Male	20	Not Hisp/Latino	White	Married	0	1.19711159943381	NA	NA	NA	NA	NA	NA	0	4.67	7.67	3	29	51	7	2	14.2857142857143	19	45	80	0	NA	NA	NA	NA	NA	NA	NA	NA	NA	NA	NA	NA	NA	NA
810	123	ADNI1	ADNI1	131_S_0123	131	m30	2008-09-09	CN	73.3	Male	20	Not Hisp/Latino	White	Married	0	NA	NA	NA	NA	NA	NA	NA	NA	NA	NA	NA	NA	NA	NA	NA	NA	NA	NA	NA	NA	NA	NA	NA	NA	NA	NA	NA	NA	NA	NA	NA	NA	NA	NA
811	123	ADNI1	ADNI1	131_S_0123	131	m36	2009-02-05	CN	73.3	Male	20	Not Hisp/Latino	White	Married	0	1.27074430803162	NA	NA	NA	NA	NA	NA	0.5	1.33	1.33	0	29	37	5	3	30	24	46	68	0	NA	NA	NA	NA	NA	NA	NA	NA	NA	NA	NA	NA	NA	NA
812	123	ADNI1	ADNI1	131_S_0123	131	m42	2009-08-13	CN	73.3	Male	20	Not Hisp/Latino	White	Married	0	NA	NA	NA	NA	NA	NA	NA	NA	NA	NA	NA	NA	NA	NA	NA	NA	NA	NA	NA	NA	NA	NA	NA	NA	NA	NA	NA	NA	NA	NA	NA	NA	NA	NA
813	123	ADNI1	ADNI1	131_S_0123	131	m48	2010-02-01	CN	73.3	Male	20	Not Hisp/Latino	White	Married	0	1.23754125965834	NA	NA	NA	1460	315.5	30.01	0.5	3.67	5.67	2	30	45	7	2	16.6666666666667	24	46	63	4	NA	NA	NA	NA	NA	NA	NA	NA	NA	NA	NA	NA	NA	NA
814	123	ADNIGO	ADNI1	131_S_0123	131	m60	2011-03-08	CN	73.3	Male	20	Not Hisp/Latino	White	Married	0	NA	NA	1.0541	NA	NA	NA	NA	1	4	6	2	30	46	2	-2	-20	22	NA	65	9	28	1.5	1	1	1.2	1.16666666666667	1.25	1.17948717948718	1.625	1.875	1	1.25	1.16666666666667	1.5
815	123	ADNIGO	ADNI1	131_S_0123	131	m66	2011-08-08	CN	73.3	Male	20	Not Hisp/Latino	White	Married	0	NA	NA	NA	NA	NA	NA	NA	NA	NA	NA	NA	NA	NA	NA	NA	NA	NA	NA	NA	NA	NA	NA	NA	NA	NA	NA	NA	NA	NA	NA	NA	NA	NA	NA
816	123	ADNI2	ADNI1	131_S_0123	131	m72	2012-02-23	CN	73.3	Male	20	Not Hisp/Latino	White	Married	0	NA	NA	NA	NA	NA	NA	NA	1.5	3	6	3	27	46	3	6	54.5454545454545	17	NA	82	5	23	1.875	1.25	NA	1.5	1	NA	1.4	2.625	2.625	1.6	1.66666666666667	2.4	NA
817	123	ADNI2	ADNI1	131_S_0123	131	m78	2012-10-11	CN	73.3	Male	20	Not Hisp/Latino	White	Married	0	NA	NA	NA	NA	NA	NA	NA	NA	NA	NA	NA	NA	NA	NA	NA	NA	NA	NA	NA	NA	NA	NA	NA	NA	NA	NA	NA	NA	NA	NA	NA	NA	NA	NA
818	123	ADNI2	ADNI1	131_S_0123	131	m84	2013-03-21	CN	73.3	Male	20	Not Hisp/Latino	White	Married	0	1.22067007758316	NA	1.1563	NA	NA	NA	NA	3	4	6	2	27	35	5	10	100	12	NA	79	13	23	1.625	1.11111111111111	NA	1	1	1.25	1.20588235294118	2.875	2.77777777777778	2.2	NA	1.66666666666667	3.33333333333333
819	123	ADNI2	ADNI1	131_S_0123	131	m90	2013-08-02	CN	73.3	Male	20	Not Hisp/Latino	White	Married	0	NA	NA	NA	NA	NA	NA	NA	NA	NA	NA	NA	NA	NA	NA	NA	NA	NA	NA	NA	NA	NA	NA	NA	NA	NA	NA	NA	NA	NA	NA	NA	NA	NA	NA
820	123	ADNI2	ADNI1	131_S_0123	131	m96	2014-02-12	CN	73.3	Male	20	Not Hisp/Latino	White	Married	0	NA	NA	NA	NA	NA	NA	NA	6	7	10	3	26	37	4	9	100	13	NA	90	9	24	2.125	1.125	NA	1.75	1	2	1.53125	3.25	3.875	2.16666666666667	NA	1.5	2.5
805	123	ADNI2	ADNI1	131_S_0123	131	m108	2015-03-03	CN	73.3	Male	20	Not Hisp/Latino	White	Married	0	NA	NA	1.1704	NA	NA	NA	NA	3.5	11	16	4	25	34	4	9	100	8	NA	82	17	22	2	1.33333333333333	NA	1.2	1	1.75	1.42857142857143	3.375	4	2	3.5	2.33333333333333	3.25
807	123	ADNI2	ADNI1	131_S_0123	131	m120	2016-02-10	CN	73.3	Male	20	Not Hisp/Latino	White	Married	0	NA	NA	NA	NA	NA	NA	NA	6	11	18	7	27	26	5	6	75	7	NA	59	11	25	2.28571428571429	1.42857142857143	NA	NA	1	NA	1.52173913043478	3.625	3.66666666666667	2.5	3.5	1.8	2.75
821	125	ADNI1	ADNI1	041_S_0125	041	bl	2006-02-01	CN	73.7	Male	18	Not Hisp/Latino	White	Married	0	NA	NA	NA	NA	NA	NA	NA	0	5	9	4	29	28	7	4	50	9	50	54	0	NA	NA	NA	NA	NA	NA	NA	NA	NA	NA	NA	NA	NA	NA
822	125	ADNI1	ADNI1	041_S_0125	041	m06	2006-08-07	CN	73.7	Male	18	Not Hisp/Latino	White	Married	0	NA	NA	NA	NA	NA	NA	NA	0	9.67	13.67	4	27	27	5	5	62.5	NA	48	66	0	NA	NA	NA	NA	NA	NA	NA	NA	NA	NA	NA	NA	NA	NA
824	125	ADNI1	ADNI1	041_S_0125	041	m12	2007-01-26	CN	73.7	Male	18	Not Hisp/Latino	White	Married	0	NA	NA	NA	NA	NA	NA	NA	0	7	11	4	26	32	5	2	22.2222222222222	7	40	70	0	NA	NA	NA	NA	NA	NA	NA	NA	NA	NA	NA	NA	NA	NA
825	125	ADNI1	ADNI1	041_S_0125	041	m18	2007-08-06	CN	73.7	Male	18	Not Hisp/Latino	White	Married	0	NA	NA	NA	NA	NA	NA	NA	NA	NA	NA	NA	NA	NA	NA	NA	NA	NA	NA	NA	NA	NA	NA	NA	NA	NA	NA	NA	NA	NA	NA	NA	NA	NA	NA
826	125	ADNI1	ADNI1	041_S_0125	041	m24	2008-02-01	CN	73.7	Male	18	Not Hisp/Latino	White	Married	0	NA	NA	NA	NA	NA	NA	NA	0.5	6	10	4	30	30	4	2	25	9	43	60	0	NA	NA	NA	NA	NA	NA	NA	NA	NA	NA	NA	NA	NA	NA
827	125	ADNI1	ADNI1	041_S_0125	041	m30	2008-07-25	CN	73.7	Male	18	Not Hisp/Latino	White	Married	0	NA	NA	NA	NA	NA	NA	NA	NA	NA	NA	NA	NA	NA	NA	NA	NA	NA	NA	NA	NA	NA	NA	NA	NA	NA	NA	NA	NA	NA	NA	NA	NA	NA	NA
828	125	ADNI1	ADNI1	041_S_0125	041	m36	2009-02-02	CN	73.7	Male	18	Not Hisp/Latino	White	Married	0	NA	NA	NA	NA	NA	NA	NA	0	3.33	4.33	1	29	34	5	6	60	11	46	45	3	NA	NA	NA	NA	NA	NA	NA	NA	NA	NA	NA	NA	NA	NA
829	125	ADNI1	ADNI1	041_S_0125	041	m42	2009-08-14	CN	73.7	Male	18	Not Hisp/Latino	White	Married	0	NA	NA	NA	NA	NA	NA	NA	NA	NA	NA	NA	NA	NA	NA	NA	NA	NA	NA	NA	NA	NA	NA	NA	NA	NA	NA	NA	NA	NA	NA	NA	NA	NA	NA
830	125	ADNI1	ADNI1	041_S_0125	041	m48	2010-03-02	CN	73.7	Male	18	Not Hisp/Latino	White	Married	0	NA	NA	NA	NA	NA	NA	NA	2	10	14	4	30	28	6	4	44.4444444444444	6	42	52	0	NA	NA	NA	NA	NA	NA	NA	NA	NA	NA	NA	NA	NA	NA
831	125	ADNI2	ADNI1	041_S_0125	041	m60	2011-05-26	CN	73.7	Male	18	Not Hisp/Latino	White	Married	0	NA	NA	NA	NA	NA	NA	NA	0.5	9	11	2	30	39	4	1	11.1111111111111	10	NA	62	0	25	1.75	1.11111111111111	1	1	1	1	1.17948717948718	1.875	1.33333333333333	1	1	1.83333333333333	1
832	125	ADNI2	ADNI1	041_S_0125	041	m66	2011-12-02	CN	73.7	Male	18	Not Hisp/Latino	White	Married	0	NA	NA	NA	NA	NA	NA	NA	NA	NA	NA	NA	NA	NA	NA	NA	NA	NA	NA	NA	NA	NA	NA	NA	NA	NA	NA	NA	NA	NA	NA	NA	NA	NA	NA
833	125	ADNI2	ADNI1	041_S_0125	041	m72	2012-06-27	CN	73.7	Male	18	Not Hisp/Latino	White	Married	0	NA	NA	NA	NA	NA	NA	NA	0.5	6	11	5	29	42	6	4	36.3636363636364	14	NA	53	0	24	1.5	1.22222222222222	1	1	1	1	1.15384615384615	2.875	2.88888888888889	2	2	1.83333333333333	3
834	125	ADNI2	ADNI1	041_S_0125	041	m78	2012-10-03	CN	73.7	Male	18	Not Hisp/Latino	White	Married	0	NA	NA	NA	NA	NA	NA	NA	NA	NA	NA	NA	NA	NA	NA	NA	NA	NA	NA	NA	NA	NA	NA	NA	NA	NA	NA	NA	NA	NA	NA	NA	NA	NA	NA
835	125	ADNI2	ADNI1	041_S_0125	041	m84	2013-06-05	CN	73.7	Male	18	Not Hisp/Latino	White	Married	0	NA	NA	NA	NA	NA	NA	NA	0	9	13	4	29	35	6	5	50	10	NA	101	0	26	1.875	2	1	1	1.16666666666667	1.75	1.51282051282051	1.25	1	1	1.2	1	1
836	125	ADNI2	ADNI1	041_S_0125	041	m90	2013-10-11	CN	73.7	Male	18	Not Hisp/Latino	White	Married	0	NA	NA	NA	NA	NA	NA	NA	NA	NA	NA	NA	NA	NA	NA	NA	NA	NA	NA	NA	NA	NA	NA	NA	NA	NA	NA	NA	NA	NA	NA	NA	NA	NA	NA
823	125	ADNI2	ADNI1	041_S_0125	041	m108	2015-01-22	CN	73.7	Male	18	Not Hisp/Latino	White	Married	0	NA	NA	NA	NA	NA	NA	NA	0	5	8	2	29	37	4	3	33.3333333333333	9	NA	65	0	25	1.875	1.44444444444444	1	1	1	1	1.28205128205128	1	1	1	1	1	1
837	126	ADNI1	ADNI1	023_S_0126	023	bl	2006-02-16	LMCI	77.5	Female	14	Not Hisp/Latino	White	Divorced	1	NA	NA	NA	NA	536.8	256.3	24.94	1	9.67	14.67	5	25	35	3	7	87.5	0	45	69	0	NA	NA	NA	NA	NA	NA	NA	NA	NA	NA	NA	NA	NA	NA
838	126	ADNI1	ADNI1	023_S_0126	023	m06	2006-08-08	LMCI	77.5	Female	14	Not Hisp/Latino	White	Divorced	1	NA	NA	NA	NA	NA	NA	NA	1.5	9	16	7	24	24	0	4	100	NA	39	96	1	NA	NA	NA	NA	NA	NA	NA	NA	NA	NA	NA	NA	NA	NA
840	126	ADNI1	ADNI1	023_S_0126	023	m12	2007-02-22	LMCI	77.5	Female	14	Not Hisp/Latino	White	Divorced	1	NA	NA	NA	NA	676.8	262.8	26.06	1	11	18	7	26	28	2	4	66.6666666666667	0	4	74	1	NA	NA	NA	NA	NA	NA	NA	NA	NA	NA	NA	NA	NA	NA
842	126	ADNI1	ADNI1	023_S_0126	023	m18	2007-08-14	LMCI	77.5	Female	14	Not Hisp/Latino	White	Divorced	1	NA	NA	NA	NA	NA	NA	NA	1.5	8	14	6	29	23	1	5	100	NA	43	118	1	NA	NA	NA	NA	NA	NA	NA	NA	NA	NA	NA	NA	NA	NA
843	126	ADNI1	ADNI1	023_S_0126	023	m24	2008-02-29	LMCI	77.5	Female	14	Not Hisp/Latino	White	Divorced	1	NA	NA	NA	NA	543.9	236.2	22.91	1	14	24	10	26	25	4	7	100	0	41	135	1	NA	NA	NA	NA	NA	NA	NA	NA	NA	NA	NA	NA	NA	NA
844	126	ADNI1	ADNI1	023_S_0126	023	m30	2008-10-23	LMCI	77.5	Female	14	Not Hisp/Latino	White	Divorced	1	NA	NA	NA	NA	NA	NA	NA	NA	NA	NA	NA	NA	NA	NA	NA	NA	NA	NA	NA	NA	NA	NA	NA	NA	NA	NA	NA	NA	NA	NA	NA	NA	NA	NA
845	126	ADNI1	ADNI1	023_S_0126	023	m36	2009-03-03	LMCI	77.5	Female	14	Not Hisp/Latino	White	Divorced	1	NA	NA	NA	NA	NA	NA	NA	2	13.33	22.33	9	22	27	4	8	100	0	38	196	1	NA	NA	NA	NA	NA	NA	NA	NA	NA	NA	NA	NA	NA	NA
846	126	ADNI1	ADNI1	023_S_0126	023	m42	2009-08-25	LMCI	77.5	Female	14	Not Hisp/Latino	White	Divorced	1	NA	NA	NA	NA	NA	NA	NA	NA	NA	NA	NA	NA	NA	NA	NA	NA	NA	NA	NA	NA	NA	NA	NA	NA	NA	NA	NA	NA	NA	NA	NA	NA	NA	NA
847	126	ADNI1	ADNI1	023_S_0126	023	m48	2010-03-04	LMCI	77.5	Female	14	Not Hisp/Latino	White	Divorced	1	NA	NA	NA	NA	560	253.9	24.67	2	10.33	19.33	9	23	26	2	7	100	0	43	64	0	NA	NA	NA	NA	NA	NA	NA	NA	NA	NA	NA	NA	NA	NA
848	126	ADNI1	ADNI1	023_S_0126	023	m54	2010-09-18	LMCI	77.5	Female	14	Not Hisp/Latino	White	Divorced	1	NA	NA	NA	NA	NA	NA	NA	NA	NA	NA	NA	NA	NA	NA	NA	NA	NA	NA	NA	NA	NA	NA	NA	NA	NA	NA	NA	NA	NA	NA	NA	NA	NA	NA
849	126	ADNIGO	ADNI1	023_S_0126	023	m60	2011-02-23	LMCI	77.5	Female	14	Not Hisp/Latino	White	Divorced	1	NA	NA	1.361	NA	663.7	257	21.41	2.5	19	29	10	24	19	4	5	100	0	NA	112	3	20	2.16666666666667	1.375	1	1	1	1	1.29411764705882	2.25	1	1.28571428571429	1.2	1	1.25
850	126	ADNIGO	ADNI1	023_S_0126	023	m66	2011-08-11	LMCI	77.5	Female	14	Not Hisp/Latino	White	Divorced	1	NA	NA	NA	NA	NA	NA	NA	NA	NA	NA	NA	NA	NA	NA	NA	NA	NA	NA	NA	NA	NA	NA	NA	NA	NA	NA	NA	NA	NA	NA	NA	NA	NA	NA
851	126	ADNI2	ADNI1	023_S_0126	023	m72	2012-02-09	LMCI	77.5	Female	14	Not Hisp/Latino	White	Divorced	1	NA	NA	NA	NA	NA	NA	NA	5.5	19	29	10	19	19	1	4	100	0	NA	300	10	18	1.625	1.625	1	1.6	2.25	1.33333333333333	1.54285714285714	3.375	1	2.2	2.4	2	2
852	126	ADNI2	ADNI1	023_S_0126	023	m78	2012-08-08	LMCI	77.5	Female	14	Not Hisp/Latino	White	Divorced	1	NA	NA	NA	NA	NA	NA	NA	NA	NA	NA	NA	NA	NA	NA	NA	NA	NA	NA	NA	NA	NA	NA	NA	NA	NA	NA	NA	NA	NA	NA	NA	NA	NA	NA
853	126	ADNI2	ADNI1	023_S_0126	023	m84	2013-04-04	LMCI	77.5	Female	14	Not Hisp/Latino	White	Divorced	1	NA	NA	1.6201	NA	NA	NA	NA	7.5	28	39	10	20	14	4	4	100	0	NA	145	18	NA	1.75	1	1	1.4	1.66666666666667	1.5	1.36842105263158	3.25	1.55555555555556	NA	1.5	1.25	1.5
854	126	ADNI2	ADNI1	023_S_0126	023	m90	2013-10-16	LMCI	77.5	Female	14	Not Hisp/Latino	White	Divorced	1	NA	NA	NA	NA	NA	NA	NA	NA	NA	NA	NA	NA	NA	NA	NA	NA	NA	NA	NA	NA	NA	NA	NA	NA	NA	NA	NA	NA	NA	NA	NA	NA	NA	NA
855	126	ADNI2	ADNI1	023_S_0126	023	m96	2014-02-10	LMCI	77.5	Female	14	Not Hisp/Latino	White	Divorced	1	NA	NA	NA	NA	NA	NA	NA	8	28	38	10	17	14	3	3	100	0	NA	226	19	13	1.5	1.22222222222222	1	1	1.16666666666667	1	1.17948717948718	3.375	2.77777777777778	3	2.75	3	3.5
839	126	ADNI2	ADNI1	023_S_0126	023	m108	2015-03-25	LMCI	77.5	Female	14	Not Hisp/Latino	White	Divorced	1	NA	NA	NA	NA	614.6	289.8	22.34	9	30	43	10	20	5	0	0	NA	0	NA	300	24	13	1.28571428571429	1.11111111111111	1	1	1	1	1.07894736842105	3.375	1.375	2.5	2	NA	2.5
841	126	ADNI2	ADNI1	023_S_0126	023	m120	2016-03-25	LMCI	77.5	Female	14	Not Hisp/Latino	White	Divorced	1	NA	NA	NA	NA	NA	NA	NA	9	31	43	10	16	9	2	4	100	0	NA	300	26	10	1.125	1.33333333333333	1	1	1	1	1.11111111111111	3.75	2.55555555555556	3.57142857142857	3.5	NA	4
856	127	ADNI1	ADNI1	068_S_0127	068	bl	2006-02-24	CN	70.6	Male	17	Not Hisp/Latino	White	Married	0	NA	NA	NA	NA	>1700	355.5	30.66	0	5.67	10.67	4	29	32	2	0	0	14	41	106	1	NA	NA	NA	NA	NA	NA	NA	NA	NA	NA	NA	NA	NA	NA
857	127	ADNI1	ADNI1	068_S_0127	068	m06	2006-08-23	CN	70.6	Male	17	Not Hisp/Latino	White	Married	0	NA	NA	NA	NA	NA	NA	NA	0.5	8	12	3	30	41	6	3	30	NA	47	79	0	NA	NA	NA	NA	NA	NA	NA	NA	NA	NA	NA	NA	NA	NA
859	127	ADNI1	ADNI1	068_S_0127	068	m12	2007-02-21	CN	70.6	Male	17	Not Hisp/Latino	White	Married	0	NA	NA	NA	NA	>1700	324.9	30.06	0.5	8.67	15.67	7	28	31	1	4	50	14	43	69	0	NA	NA	NA	NA	NA	NA	NA	NA	NA	NA	NA	NA	NA	NA
865	127	ADNI1	ADNI1	068_S_0127	068	m18	2007-08-24	CN	70.6	Male	17	Not Hisp/Latino	White	Married	0	NA	NA	NA	NA	NA	NA	NA	NA	NA	NA	NA	NA	NA	NA	NA	NA	NA	NA	NA	NA	NA	NA	NA	NA	NA	NA	NA	NA	NA	NA	NA	NA	NA	NA
867	127	ADNI1	ADNI1	068_S_0127	068	m24	2008-02-21	CN	70.6	Male	17	Not Hisp/Latino	White	Married	0	NA	NA	NA	NA	NA	NA	NA	0	7	14	6	29	35	1	1	16.6666666666667	8	46	65	0	NA	NA	NA	NA	NA	NA	NA	NA	NA	NA	NA	NA	NA	NA
868	127	ADNI1	ADNI1	068_S_0127	068	m30	2008-10-09	CN	70.6	Male	17	Not Hisp/Latino	White	Married	0	NA	NA	NA	NA	NA	NA	NA	NA	NA	NA	NA	NA	NA	NA	NA	NA	NA	NA	NA	NA	NA	NA	NA	NA	NA	NA	NA	NA	NA	NA	NA	NA	NA	NA
869	127	ADNI1	ADNI1	068_S_0127	068	m36	2009-03-25	CN	70.6	Male	17	Not Hisp/Latino	White	Married	0	NA	NA	NA	NA	NA	NA	NA	0.5	6	9	2	29	37	6	2	20	15	45	74	0	NA	NA	NA	NA	NA	NA	NA	NA	NA	NA	NA	NA	NA	NA
870	127	ADNI1	ADNI1	068_S_0127	068	m48	2010-04-14	CN	70.6	Male	17	Not Hisp/Latino	White	Married	0	NA	NA	NA	NA	NA	NA	NA	0	6.33	10.33	3	30	44	3	3	30	16	43	83	0	NA	NA	NA	NA	NA	NA	NA	NA	NA	NA	NA	NA	NA	NA
871	127	ADNI2	ADNI1	068_S_0127	068	m60	2011-07-06	CN	70.6	Male	17	Not Hisp/Latino	White	Married	0	1.08917115319912	NA	0.9988	NA	>1700	432.8	34.8	0.5	7	11	3	27	38	5	1	11.1111111111111	14	NA	104	3	23	1.625	1.33333333333333	1.14285714285714	1.6	1.66666666666667	1.5	1.46153846153846	1.25	1	1.66666666666667	1.8	NA	1
872	127	ADNI2	ADNI1	068_S_0127	068	m66	2011-09-22	CN	70.6	Male	17	Not Hisp/Latino	White	Married	0	NA	NA	NA	NA	NA	NA	NA	NA	NA	NA	NA	NA	NA	NA	NA	NA	NA	NA	NA	NA	NA	NA	NA	NA	NA	NA	NA	NA	NA	NA	NA	NA	NA	NA
873	127	ADNI2	ADNI1	068_S_0127	068	m72	2012-02-27	CN	70.6	Male	17	Not Hisp/Latino	White	Married	0	NA	NA	NA	NA	NA	NA	NA	0.5	5	9	3	30	43	10	4	30.7692307692308	17	NA	125	2	24	1.75	1.22222222222222	1.14285714285714	1.6	NA	1	1.33333333333333	1.25	1.11111111111111	1	1.4	1	1
874	127	ADNI2	ADNI1	068_S_0127	068	m78	2012-10-04	CN	70.6	Male	17	Not Hisp/Latino	White	Married	0	NA	NA	NA	NA	NA	NA	NA	NA	NA	NA	NA	NA	NA	NA	NA	NA	NA	NA	NA	NA	NA	NA	NA	NA	NA	NA	NA	NA	NA	NA	NA	NA	NA	NA
875	127	ADNI2	ADNI1	068_S_0127	068	m84	2013-02-20	CN	70.6	Male	17	Not Hisp/Latino	White	Married	0	NA	NA	NA	NA	NA	NA	NA	0.5	8	10	2	27	46	7	4	30.7692307692308	14	NA	72	0	24	2.25	2	1.57142857142857	2.4	1.66666666666667	2	1.97435897435897	2	1	1	1.6	NA	NA
876	127	ADNI2	ADNI1	068_S_0127	068	m90	2013-12-05	CN	70.6	Male	17	Not Hisp/Latino	White	Married	0	NA	NA	NA	NA	NA	NA	NA	NA	NA	NA	NA	NA	NA	NA	NA	NA	NA	NA	NA	NA	NA	NA	NA	NA	NA	NA	NA	NA	NA	NA	NA	NA	NA	NA
877	127	ADNI2	ADNI1	068_S_0127	068	m96	2014-02-03	CN	70.6	Male	17	Not Hisp/Latino	White	Married	0	NA	NA	NA	NA	NA	NA	NA	0.5	7	11	3	30	38	7	3	30	16	NA	98	0	28	1.5	1.55555555555556	1.14285714285714	1.8	1.33333333333333	1.25	1.43589743589744	1.5	1	1.28571428571429	1.25	NA	NA
858	127	ADNI2	ADNI1	068_S_0127	068	m108	2015-04-10	CN	70.6	Male	17	Not Hisp/Latino	White	Married	0	NA	NA	NA	NA	NA	NA	NA	1	9	15	5	29	35	0	2	28.5714285714286	15	NA	88	2	25	1.625	1.44444444444444	1.14285714285714	1.8	1.33333333333333	1	1.41025641025641	2.14285714285714	1	1.28571428571429	1.75	NA	NA
860	127	ADNI2	ADNI1	068_S_0127	068	m120	2016-02-22	CN	70.6	Male	17	Not Hisp/Latino	White	Married	0	NA	NA	NA	NA	NA	NA	NA	0.5	5	10	4	25	51	5	7	53.8461538461538	17	NA	113	5	22	1.875	2.33333333333333	1.42857142857143	2	1.83333333333333	1.75	1.8974358974359	1.75	1	1.33333333333333	1.75	NA	1
861	127	ADNI3	ADNI1	068_S_0127	068	m138	2017-08-23	CN	70.6	Male	17	Not Hisp/Latino	White	Married	0	1.09946767306191	NA	1.017	NA	NA	NA	NA	0.5	7	12	4	28	50	4	2	16.6666666666667	18	NA	84	2	22	1.625	1.44444444444444	1	1.4	1.5	1.5	1.42105263157895	2	1.5	1.6	1.8	NA	NA
862	127	ADNI3	ADNI1	068_S_0127	068	m150	2018-10-22	CN	70.6	Male	17	Not Hisp/Latino	White	Married	0	NA	NA	NA	NA	NA	NA	NA	1	4.67	6.67	1	30	43	5	0	0	12	NA	73	0	24	2.25	1.44444444444444	1.16666666666667	2	1.33333333333333	1	1.57894736842105	1.25	1	1	1	1	NA
863	127	ADNI3	ADNI1	068_S_0127	068	m168	2020-02-17	CN	70.6	Male	17	Not Hisp/Latino	White	Married	0	NA	NA	1.0512	NA	NA	NA	NA	1	4.33	6.33	1	29	44	6	4	33.3333333333333	18	NA	105	1	25	1.625	1.55555555555556	1.33333333333333	1.6	1.33333333333333	1.25	1.47368421052632	1.85714285714286	1	1.6	1.6	NA	1.75
864	127	ADNI3	ADNI1	068_S_0127	068	m174	2020-11-04	CN	70.6	Male	17	Not Hisp/Latino	White	Married	0	NA	NA	NA	NA	NA	NA	NA	0.5	6.33	10.33	2	29	35	2	2	25	13	NA	99	0	23	1.625	1.66666666666667	1	1.8	1.16666666666667	1.25	1.44736842105263	1.5	1	1.33333333333333	1.2	1.66666666666667	NA
866	127	ADNI3	ADNI1	068_S_0127	068	m204	2022-11-30	CN	70.6	Male	17	Not Hisp/Latino	White	Married	0	NA	NA	NA	NA	NA	NA	NA	1	6	12	5	25	35	1	1	14.2857142857143	17	NA	224	8	24	1.25	1.44444444444444	1.16666666666667	1.2	1.33333333333333	1	1.26315789473684	1.71428571428571	1.11111111111111	NA	1	NA	NA
878	128	ADNI1	ADNI1	007_S_0128	007	bl	2006-02-06	LMCI	64.1	Female	20	Not Hisp/Latino	White	Widowed	2	1.1086205217886	NA	NA	NA	NA	NA	NA	0.5	10.67	16.67	6	29	36	7	9	81.8181818181818	1	52	66	0	NA	NA	NA	NA	NA	NA	NA	NA	NA	NA	NA	NA	NA	NA
879	128	ADNI1	ADNI1	007_S_0128	007	m06	2006-08-14	LMCI	64.1	Female	20	Not Hisp/Latino	White	Widowed	2	1.07379710025832	NA	NA	NA	NA	NA	NA	1.5	10.67	15.67	5	27	38	3	9	100	NA	51	63	1	NA	NA	NA	NA	NA	NA	NA	NA	NA	NA	NA	NA	NA	NA
880	128	ADNI1	ADNI1	007_S_0128	007	m12	2007-02-15	LMCI	64.1	Female	20	Not Hisp/Latino	White	Widowed	2	1.08633787015918	NA	NA	NA	NA	NA	NA	1	11.67	19.67	7	29	36	7	11	100	2	49	73	3	NA	NA	NA	NA	NA	NA	NA	NA	NA	NA	NA	NA	NA	NA
881	128	ADNI1	ADNI1	007_S_0128	007	m18	2007-08-20	LMCI	64.1	Female	20	Not Hisp/Latino	White	Widowed	2	0.991325697565261	NA	NA	NA	NA	NA	NA	3	13.67	21.67	8	28	30	3	7	100	NA	47	121	6	NA	NA	NA	NA	NA	NA	NA	NA	NA	NA	NA	NA	NA	NA
882	128	ADNI1	ADNI1	007_S_0128	007	m24	2008-02-07	LMCI	64.1	Female	20	Not Hisp/Latino	White	Widowed	2	1.01456278493628	2.27	NA	NA	NA	NA	NA	5	15.67	26.67	10	25	22	0	4	100	1	46	76	6	NA	NA	NA	NA	NA	NA	NA	NA	NA	NA	NA	NA	NA	NA
883	128	ADNI1	ADNI1	007_S_0128	007	m30	2008-08-20	LMCI	64.1	Female	20	Not Hisp/Latino	White	Widowed	2	NA	NA	NA	NA	NA	NA	NA	NA	NA	NA	NA	NA	NA	NA	NA	NA	NA	NA	NA	NA	NA	NA	NA	NA	NA	NA	NA	NA	NA	NA	NA	NA	NA	NA
884	128	ADNI1	ADNI1	007_S_0128	007	m36	2009-02-12	LMCI	64.1	Female	20	Not Hisp/Latino	White	Widowed	2	0.975370135903007	2.3525	NA	NA	NA	NA	NA	6	13.33	20.33	6	26	24	0	5	100	0	38	174	11	NA	NA	NA	NA	NA	NA	NA	NA	NA	NA	NA	NA	NA	NA
885	128	ADNI1	ADNI1	007_S_0128	007	m48	2010-02-24	LMCI	64.1	Female	20	Not Hisp/Latino	White	Widowed	2	NA	NA	NA	NA	NA	NA	NA	8	29.33	40.33	10	22	18	1	4	100	0	24	300	20	NA	NA	NA	NA	NA	NA	NA	NA	NA	NA	NA	NA	NA	NA
886	128	ADNIGO	ADNI1	007_S_0128	007	m60	2011-02-02	LMCI	64.1	Female	20	Not Hisp/Latino	White	Widowed	2	NA	NA	NA	NA	NA	NA	NA	11	NA	NA	10	11	NA	NA	NA	NA	0	NA	NA	26	7	NA	NA	NA	NA	NA	NA	NA	4	4	4	4	4	4
887	129	ADNI1	ADNI1	022_S_0129	022	bl	2006-02-13	AD	80.2	Female	16	Not Hisp/Latino	White	Married	0	NA	NA	NA	NA	682.7	287.9	26.45	4.5	20.67	31.67	10	22	19	4	5	100	0	50	120	9	NA	NA	NA	NA	NA	NA	NA	NA	NA	NA	NA	NA	NA	NA
888	129	ADNI1	ADNI1	022_S_0129	022	m06	2006-08-09	AD	80.2	Female	16	Not Hisp/Latino	White	Married	0	NA	NA	NA	NA	NA	NA	NA	4.5	20	31	10	23	19	5	6	100	NA	51	103	5	NA	NA	NA	NA	NA	NA	NA	NA	NA	NA	NA	NA	NA	NA
889	129	ADNI1	ADNI1	022_S_0129	022	m12	2007-02-09	AD	80.2	Female	16	Not Hisp/Latino	White	Married	0	NA	NA	NA	NA	590.3	288.3	28.02	4.5	19.67	29.67	10	23	28	3	7	100	0	59	210	5	NA	NA	NA	NA	NA	NA	NA	NA	NA	NA	NA	NA	NA	NA
890	129	ADNI1	ADNI1	022_S_0129	022	m18	2007-07-30	AD	80.2	Female	16	Not Hisp/Latino	White	Married	0	NA	NA	NA	NA	NA	NA	NA	NA	NA	NA	NA	NA	NA	NA	NA	NA	NA	NA	NA	NA	NA	NA	NA	NA	NA	NA	NA	NA	NA	NA	NA	NA	NA	NA
891	129	ADNI1	ADNI1	022_S_0129	022	m24	2008-02-19	AD	80.2	Female	16	Not Hisp/Latino	White	Married	0	NA	NA	NA	NA	NA	NA	NA	5	19.67	29.67	10	22	24	2	5	100	0	50	117	9	NA	NA	NA	NA	NA	NA	NA	NA	NA	NA	NA	NA	NA	NA
892	130	ADNI1	ADNI1	022_S_0130	022	bl	2006-02-07	CN	73.1	Male	16	Not Hisp/Latino	White	Married	0	1.20809126215054	NA	NA	NA	NA	NA	NA	0	6	7	1	30	37	7	6	54.5454545454545	10	50	44	0	NA	NA	NA	NA	NA	NA	NA	NA	NA	NA	NA	NA	NA	NA
893	130	ADNI1	ADNI1	022_S_0130	022	m06	2006-08-11	CN	73.1	Male	16	Not Hisp/Latino	White	Married	0	1.30098903670501	NA	NA	NA	NA	NA	NA	0	3.67	3.67	0	30	48	6	3	25	NA	56	58	0	NA	NA	NA	NA	NA	NA	NA	NA	NA	NA	NA	NA	NA	NA
894	130	ADNI1	ADNI1	022_S_0130	022	m12	2007-02-21	CN	73.1	Male	16	Not Hisp/Latino	White	Married	0	1.27378928183505	NA	NA	NA	NA	NA	NA	0	1.67	2.67	1	28	36	6	7	70	16	54	31	0	NA	NA	NA	NA	NA	NA	NA	NA	NA	NA	NA	NA	NA	NA
895	130	ADNI1	ADNI1	022_S_0130	022	m18	2007-08-15	CN	73.1	Male	16	Not Hisp/Latino	White	Married	0	NA	NA	NA	NA	NA	NA	NA	NA	NA	NA	NA	NA	NA	NA	NA	NA	NA	NA	NA	NA	NA	NA	NA	NA	NA	NA	NA	NA	NA	NA	NA	NA	NA	NA
896	130	ADNI1	ADNI1	022_S_0130	022	m24	2008-02-15	CN	73.1	Male	16	Not Hisp/Latino	White	Married	0	1.34469044108324	NA	NA	NA	NA	NA	NA	0	3.33	3.33	0	30	51	11	1	6.66666666666667	13	60	54	0	NA	NA	NA	NA	NA	NA	NA	NA	NA	NA	NA	NA	NA	NA
897	130	ADNI1	ADNI1	022_S_0130	022	m30	2008-08-11	CN	73.1	Male	16	Not Hisp/Latino	White	Married	0	NA	NA	NA	NA	NA	NA	NA	NA	NA	NA	NA	NA	NA	NA	NA	NA	NA	NA	NA	NA	NA	NA	NA	NA	NA	NA	NA	NA	NA	NA	NA	NA	NA	NA
898	130	ADNI1	ADNI1	022_S_0130	022	m36	2009-02-13	CN	73.1	Male	16	Not Hisp/Latino	White	Married	0	1.12269613666006	NA	NA	NA	509.7	303.2	26.53	0	4	9	4	29	54	7	6	46.1538461538462	19	55	38	0	NA	NA	NA	NA	NA	NA	NA	NA	NA	NA	NA	NA	NA	NA
899	130	ADNI1	ADNI1	022_S_0130	022	m42	2009-08-06	CN	73.1	Male	16	Not Hisp/Latino	White	Married	0	NA	NA	NA	NA	NA	NA	NA	NA	NA	NA	NA	NA	NA	NA	NA	NA	NA	NA	NA	NA	NA	NA	NA	NA	NA	NA	NA	NA	NA	NA	NA	NA	NA	NA
900	130	ADNI1	ADNI1	022_S_0130	022	m48	2010-03-17	CN	73.1	Male	16	Not Hisp/Latino	White	Married	0	NA	NA	NA	NA	426.5	297.6	28.53	0	4	NA	0	29	42	8	4	30.7692307692308	18	52	45	0	NA	NA	NA	NA	NA	NA	NA	NA	NA	NA	NA	NA	NA	NA
901	130	ADNIGO	ADNI1	022_S_0130	022	m60	2011-04-27	CN	73.1	Male	16	Not Hisp/Latino	White	Married	0	1.16970356756722	NA	1.3011	NA	NA	NA	NA	0	3	4	1	28	51	7	-1	-8.33333333333333	18	NA	58	0	29	1.5	1.44444444444444	1.14285714285714	1	1.4	1.5	1.34210526315789	1	1	1	1	1.2	1
902	130	ADNI2	ADNI1	022_S_0130	022	m72	2012-05-10	CN	73.1	Male	16	Not Hisp/Latino	White	Married	0	NA	NA	NA	NA	NA	NA	NA	0	4	4	0	30	46	10	7	50	19	NA	43	0	25	1.375	1.66666666666667	1.14285714285714	1.25	1.8	1.5	1.45945945945946	1	1	1	1	1	1
903	130	ADNI2	ADNI1	022_S_0130	022	m78	2013-02-19	CN	73.1	Male	16	Not Hisp/Latino	White	Married	0	NA	NA	NA	NA	NA	NA	NA	NA	NA	NA	NA	NA	NA	NA	NA	NA	NA	NA	NA	NA	NA	NA	NA	NA	NA	NA	NA	NA	NA	NA	NA	NA	NA	NA
904	130	ADNI2	ADNI1	022_S_0130	022	m84	2013-05-03	CN	73.1	Male	16	Not Hisp/Latino	White	Married	0	1.28138728270637	NA	1.5194	NA	NA	NA	NA	0	5	7	2	28	37	9	2	16.6666666666667	20	NA	42	0	24	1.875	1.75	1.28571428571429	1	2	2	1.63888888888889	1.5	1.875	1	1.5	NA	NA
905	130	ADNI2	ADNI1	022_S_0130	022	m96	2014-02-26	CN	73.1	Male	16	Not Hisp/Latino	White	Married	0	NA	NA	NA	NA	NA	NA	NA	0.5	4	4	0	30	25	5	9	100	18	NA	45	0	26	1.625	2.125	1.33333333333333	1.5	2.16666666666667	2.25	1.83333333333333	2	1.88888888888889	1.71428571428571	1.4	2	1.25
906	135	ADNI1	ADNI1	128_S_0135	128	bl	2006-02-17	LMCI	82.3	Female	18	Not Hisp/Latino	White	Widowed	0	1.53877679361659	NA	NA	NA	934.9	205.8	19.47	1	7.67	NA	4	29	33	6	3	33.3333333333333	8	39	113	1	NA	NA	NA	NA	NA	NA	NA	NA	NA	NA	NA	NA	NA	NA
907	135	ADNI1	ADNI1	128_S_0135	128	m06	2006-08-17	LMCI	82.3	Female	18	Not Hisp/Latino	White	Widowed	0	1.32124964853501	NA	NA	NA	NA	NA	NA	2.5	5.67	8.67	2	29	46	8	1	8.33333333333333	NA	36	72	3	NA	NA	NA	NA	NA	NA	NA	NA	NA	NA	NA	NA	NA	NA
909	135	ADNI1	ADNI1	128_S_0135	128	m12	2007-02-23	LMCI	82.3	Female	18	Not Hisp/Latino	White	Widowed	0	1.54508914294821	1.22	NA	NA	1583	243.5	22.1	1.5	5.33	6.33	1	30	50	6	2	15.3846153846154	11	45	105	0	NA	NA	NA	NA	NA	NA	NA	NA	NA	NA	NA	NA	NA	NA
911	135	ADNI1	ADNI1	128_S_0135	128	m18	2007-08-27	LMCI	82.3	Female	18	Not Hisp/Latino	White	Widowed	0	1.24422034113986	NA	NA	NA	NA	NA	NA	2.5	4.33	6.33	2	28	50	3	1	9.09090909090909	NA	44	111	1	NA	NA	NA	NA	NA	NA	NA	NA	NA	NA	NA	NA	NA	NA
912	135	ADNI1	ADNI1	128_S_0135	128	m24	2008-02-29	LMCI	82.3	Female	18	Not Hisp/Latino	White	Widowed	0	1.27005671848773	1.1025	NA	NA	NA	NA	NA	1	1.67	2.67	1	30	55	9	4	26.6666666666667	11	43	71	1	NA	NA	NA	NA	NA	NA	NA	NA	NA	NA	NA	NA	NA	NA
913	135	ADNI1	ADNI1	128_S_0135	128	m36	2009-03-05	LMCI	82.3	Female	18	Not Hisp/Latino	White	Widowed	0	1.19842787729672	1.2325	NA	NA	NA	NA	NA	4	10.33	10.33	0	29	61	6	0	0	12	42	94	4	NA	NA	NA	NA	NA	NA	NA	NA	NA	NA	NA	NA	NA	NA
914	135	ADNI1	ADNI1	128_S_0135	128	m42	2010-01-20	LMCI	82.3	Female	18	Not Hisp/Latino	White	Widowed	0	NA	NA	NA	NA	NA	NA	NA	NA	NA	NA	NA	NA	NA	NA	NA	NA	NA	NA	NA	NA	NA	NA	NA	NA	NA	NA	NA	NA	NA	NA	NA	NA	NA	NA
915	135	ADNIGO	ADNI1	128_S_0135	128	m48	2010-09-07	LMCI	82.3	Female	18	Not Hisp/Latino	White	Widowed	0	1.21425528385515	NA	0.9966	NA	NA	NA	NA	4.5	4	5	1	NA	54	7	-1	-7.69230769230769	9	NA	80	8	28	1.75	1.22222222222222	1.85714285714286	1	1	1.5	1.41025641025641	2.25	1	NA	1	2	1
916	135	ADNIGO	ADNI1	128_S_0135	128	m54	2011-03-09	LMCI	82.3	Female	18	Not Hisp/Latino	White	Widowed	0	NA	NA	NA	NA	NA	NA	NA	NA	NA	NA	NA	NA	NA	NA	NA	NA	NA	NA	NA	NA	NA	NA	NA	NA	NA	NA	NA	NA	NA	NA	NA	NA	NA	NA
917	135	ADNI2	ADNI1	128_S_0135	128	m72	2012-02-14	LMCI	82.3	Female	18	Not Hisp/Latino	White	Widowed	0	1.0369428104864	NA	0.9839	NA	NA	NA	NA	4.5	2	3	0	30	58	6	-2	-15.3846153846154	8	NA	78	6	23	3.375	3.33333333333333	2	2.4	3	2.25	2.82051282051282	3.875	2.88888888888889	2.71428571428571	3.8	1.33333333333333	3
918	135	ADNI2	ADNI1	128_S_0135	128	m78	2012-09-17	LMCI	82.3	Female	18	Not Hisp/Latino	White	Widowed	0	NA	NA	NA	NA	NA	NA	NA	NA	NA	NA	NA	NA	NA	NA	NA	NA	NA	NA	NA	NA	NA	NA	NA	NA	NA	NA	NA	NA	NA	NA	NA	NA	NA	NA
919	135	ADNI2	ADNI1	128_S_0135	128	m84	2013-02-19	LMCI	82.3	Female	18	Not Hisp/Latino	White	Widowed	0	NA	NA	NA	NA	NA	NA	NA	13	7	8	0	30	13	3	3	75	2	NA	182	22	21	3.625	3.11111111111111	3.5	2.8	3.66666666666667	3.25	3.33333333333333	3.625	2.88888888888889	3.14285714285714	3.4	1.5	3.25
920	135	ADNI2	ADNI1	128_S_0135	128	m90	2013-08-30	LMCI	82.3	Female	18	Not Hisp/Latino	White	Widowed	0	NA	NA	NA	NA	NA	NA	NA	NA	NA	NA	NA	NA	NA	NA	NA	NA	NA	NA	NA	NA	NA	NA	NA	NA	NA	NA	NA	NA	NA	NA	NA	NA	NA	NA
921	135	ADNI2	ADNI1	128_S_0135	128	m96	2014-02-27	LMCI	82.3	Female	18	Not Hisp/Latino	White	Widowed	0	1.01279719721631	NA	0.9645	NA	NA	NA	NA	13	NA	NA	NA	NA	NA	NA	NA	NA	NA	NA	NA	20	NA	3.66666666666667	2.22222222222222	NA	2.2	4	1	2.78125	3.875	3.66666666666667	NA	4	4	4
908	135	ADNI2	ADNI1	128_S_0135	128	m108	2015-02-18	LMCI	82.3	Female	18	Not Hisp/Latino	White	Widowed	0	NA	NA	NA	NA	NA	NA	NA	NA	NA	NA	NA	NA	NA	NA	NA	NA	NA	NA	NA	NA	NA	4	3	3	1.75	3	3	3.08108108108108	NA	NA	NA	NA	NA	NA
910	135	ADNI2	ADNI1	128_S_0135	128	m120	2016-03-02	LMCI	82.3	Female	18	Not Hisp/Latino	White	Widowed	0	NA	NA	NA	NA	NA	NA	NA	4.5	NA	NA	NA	NA	NA	NA	NA	NA	NA	NA	NA	NA	NA	3.125	1.11111111111111	1.2	3.2	3.6	1.5	2.25	NA	NA	NA	NA	NA	NA
922	138	ADNI1	ADNI1	128_S_0138	128	bl	2006-02-21	LMCI	86.3	Male	15	Not Hisp/Latino	White	Married	0	0.981831282085523	NA	NA	NA	NA	NA	NA	1	5	8	2	27	45	9	2	15.3846153846154	8	38	91	0	NA	NA	NA	NA	NA	NA	NA	NA	NA	NA	NA	NA	NA	NA
923	138	ADNI1	ADNI1	128_S_0138	128	m06	2006-08-16	LMCI	86.3	Male	15	Not Hisp/Latino	White	Married	0	1.04800817821111	NA	NA	NA	NA	NA	NA	0	5.33	8.33	2	30	42	11	3	23.0769230769231	NA	37	79	0	NA	NA	NA	NA	NA	NA	NA	NA	NA	NA	NA	NA	NA	NA
924	138	ADNI1	ADNI1	128_S_0138	128	m12	2007-02-21	LMCI	86.3	Male	15	Not Hisp/Latino	White	Married	0	1.11259479773111	1.6725	NA	NA	NA	NA	NA	0	5	7	1	27	57	7	1	7.14285714285714	12	38	83	0	NA	NA	NA	NA	NA	NA	NA	NA	NA	NA	NA	NA	NA	NA
926	138	ADNI1	ADNI1	128_S_0138	128	m24	2008-03-04	LMCI	86.3	Male	15	Not Hisp/Latino	White	Married	0	1.05516870855944	1.59	NA	NA	NA	NA	NA	0	3	6	2	28	50	8	1	7.14285714285714	10	41	70	0	NA	NA	NA	NA	NA	NA	NA	NA	NA	NA	NA	NA	NA	NA
927	138	ADNI1	ADNI1	128_S_0138	128	m30	2008-09-24	LMCI	86.3	Male	15	Not Hisp/Latino	White	Married	0	NA	NA	NA	NA	NA	NA	NA	NA	NA	NA	NA	NA	NA	NA	NA	NA	NA	NA	NA	NA	NA	NA	NA	NA	NA	NA	NA	NA	NA	NA	NA	NA	NA	NA
928	138	ADNI1	ADNI1	128_S_0138	128	m36	2009-08-21	LMCI	86.3	Male	15	Not Hisp/Latino	White	Married	0	1.03949665370397	1.815	NA	NA	NA	NA	NA	0	4	8	4	29	42	8	0	0	18	43	108	0	NA	NA	NA	NA	NA	NA	NA	NA	NA	NA	NA	NA	NA	NA
929	138	ADNI2	ADNI1	128_S_0138	128	m72	2011-11-18	LMCI	86.3	Male	15	Not Hisp/Latino	White	Married	0	1.09057283397948	NA	1.204	NA	1071	426.3	42.78	0	4	7	3	28	59	9	3	20	15	NA	76	0	30	1.625	1.44444444444444	1	1	1.5	1.5	1.35897435897436	1	1	1	1	1	1
930	138	ADNI2	ADNI1	128_S_0138	128	m78	2012-05-08	LMCI	86.3	Male	15	Not Hisp/Latino	White	Married	0	NA	NA	NA	NA	NA	NA	NA	NA	NA	NA	NA	NA	NA	NA	NA	NA	NA	NA	NA	NA	NA	NA	NA	NA	NA	NA	NA	NA	NA	NA	NA	NA	NA	NA
931	138	ADNI2	ADNI1	128_S_0138	128	m84	2012-12-12	LMCI	86.3	Male	15	Not Hisp/Latino	White	Married	0	NA	NA	NA	NA	NA	NA	NA	0	2	4	2	30	55	10	0	0	17	NA	83	0	29	2.125	2.14285714285714	1.14285714285714	1	1.2	1	1.52777777777778	1	1	1	1	1	1
932	138	ADNI2	ADNI1	128_S_0138	128	m90	2013-05-08	LMCI	86.3	Male	15	Not Hisp/Latino	White	Married	0	NA	NA	NA	NA	NA	NA	NA	NA	NA	NA	NA	NA	NA	NA	NA	NA	NA	NA	NA	NA	NA	NA	NA	NA	NA	NA	NA	NA	NA	NA	NA	NA	NA	NA
933	138	ADNI2	ADNI1	128_S_0138	128	m96	2013-11-19	LMCI	86.3	Male	15	Not Hisp/Latino	White	Married	0	0.976201687206819	NA	1.4514	NA	NA	NA	NA	0.5	10	16	6	28	35	4	4	44.4444444444444	12	NA	148	0	24	1.625	1.25	1	1	1.33333333333333	1.33333333333333	1.27027027027027	1	1	1	1	1	1
925	138	ADNI2	ADNI1	128_S_0138	128	m120	2016-02-18	LMCI	86.3	Male	15	Not Hisp/Latino	White	Married	0	NA	NA	1.4537	NA	NA	NA	NA	0.5	14	22	7	26	18	3	5	100	10	NA	159	0	21	2.125	1.66666666666667	1.28571428571429	1	1.33333333333333	1.25	1.51282051282051	1.5	1	1	1	1	1
934	139	ADNI1	ADNI1	023_S_0139	023	bl	2006-02-02	AD	65.9	Female	13	Not Hisp/Latino	White	Married	2	NA	NA	NA	NA	651.9	395.9	45.14	3.5	14.33	22.33	8	25	32	4	5	62.5	0	40	121	10	NA	NA	NA	NA	NA	NA	NA	NA	NA	NA	NA	NA	NA	NA
935	139	ADNI1	ADNI1	023_S_0139	023	m06	2006-07-28	AD	65.9	Female	13	Not Hisp/Latino	White	Married	2	NA	NA	NA	NA	NA	NA	NA	4	17	27	10	24	26	6	6	75	NA	30	125	13	NA	NA	NA	NA	NA	NA	NA	NA	NA	NA	NA	NA	NA	NA
936	139	ADNI1	ADNI1	023_S_0139	023	m12	2007-02-09	AD	65.9	Female	13	Not Hisp/Latino	White	Married	2	NA	NA	NA	NA	565.1	402	43.21	4.5	10	22	10	24	28	5	7	87.5	0	23	210	17	NA	NA	NA	NA	NA	NA	NA	NA	NA	NA	NA	NA	NA	NA
937	139	ADNI1	ADNI1	023_S_0139	023	m18	2007-08-03	AD	65.9	Female	13	Not Hisp/Latino	White	Married	2	NA	NA	NA	NA	NA	NA	NA	NA	NA	NA	NA	NA	NA	NA	NA	NA	NA	NA	NA	NA	NA	NA	NA	NA	NA	NA	NA	NA	NA	NA	NA	NA	NA	NA
938	139	ADNI1	ADNI1	023_S_0139	023	m24	2008-03-04	AD	65.9	Female	13	Not Hisp/Latino	White	Married	2	NA	NA	NA	NA	456.2	340.4	35.63	7	18.67	30.67	10	22	18	1	4	100	0	10	300	21	NA	NA	NA	NA	NA	NA	NA	NA	NA	NA	NA	NA	NA	NA
939	139	ADNI1	ADNI1	023_S_0139	023	m36	2009-04-09	AD	65.9	Female	13	Not Hisp/Latino	White	Married	2	NA	NA	NA	NA	NA	NA	NA	10	19.67	31.67	10	21	19	0	3	75	0	16	300	18	NA	NA	NA	NA	NA	NA	NA	NA	NA	NA	NA	NA	NA	NA
940	139	ADNI1	ADNI1	023_S_0139	023	m42	2009-09-11	AD	65.9	Female	13	Not Hisp/Latino	White	Married	2	NA	NA	NA	NA	NA	NA	NA	NA	NA	NA	NA	NA	NA	NA	NA	NA	NA	NA	NA	NA	NA	NA	NA	NA	NA	NA	NA	NA	NA	NA	NA	NA	NA	NA
941	139	ADNI1	ADNI1	023_S_0139	023	m48	2010-03-19	AD	65.9	Female	13	Not Hisp/Latino	White	Married	2	NA	NA	NA	NA	445.5	400.9	40.5	11	25.67	37.67	10	17	13	1	3	100	0	7	NA	25	NA	NA	NA	NA	NA	NA	NA	NA	NA	NA	NA	NA	NA	NA
942	141	ADNI1	ADNI1	021_S_0141	021	bl	2006-02-22	LMCI	81.1	Male	12	Not Hisp/Latino	White	Married	1	1.13757239478361	NA	NA	NA	NA	NA	NA	3	12.67	19.67	7	27	21	2	4	100	3	32	300	9	NA	NA	NA	NA	NA	NA	NA	NA	NA	NA	NA	NA	NA	NA
943	141	ADNI1	ADNI1	021_S_0141	021	m06	2006-08-08	LMCI	81.1	Male	12	Not Hisp/Latino	White	Married	1	1.05940664456233	NA	NA	NA	NA	NA	NA	3.5	15.67	24.67	9	27	16	1	3	100	NA	34	300	11	NA	NA	NA	NA	NA	NA	NA	NA	NA	NA	NA	NA	NA	NA
944	141	ADNI1	ADNI1	021_S_0141	021	m12	2007-02-22	LMCI	81.1	Male	12	Not Hisp/Latino	White	Married	1	1.05828511657612	NA	NA	NA	NA	NA	NA	4.5	12.67	22.67	10	27	18	3	5	100	0	36	234	12	NA	NA	NA	NA	NA	NA	NA	NA	NA	NA	NA	NA	NA	NA
945	141	ADNI1	ADNI1	021_S_0141	021	m18	2007-08-06	LMCI	81.1	Male	12	Not Hisp/Latino	White	Married	1	1.0126545136347	NA	NA	NA	NA	NA	NA	5	19	29	10	23	16	2	5	100	NA	40	300	13	NA	NA	NA	NA	NA	NA	NA	NA	NA	NA	NA	NA	NA	NA
946	141	ADNI1	ADNI1	021_S_0141	021	m24	2008-02-29	LMCI	81.1	Male	12	Not Hisp/Latino	White	Married	1	1.09009954855811	NA	NA	NA	NA	NA	NA	5	13.33	25.33	10	23	16	1	3	100	0	38	300	13	NA	NA	NA	NA	NA	NA	NA	NA	NA	NA	NA	NA	NA	NA
947	141	ADNI1	ADNI1	021_S_0141	021	m30	2008-09-09	LMCI	81.1	Male	12	Not Hisp/Latino	White	Married	1	NA	NA	NA	NA	NA	NA	NA	NA	NA	NA	NA	NA	NA	NA	NA	NA	NA	NA	NA	NA	NA	NA	NA	NA	NA	NA	NA	NA	NA	NA	NA	NA	NA	NA
948	141	ADNI1	ADNI1	021_S_0141	021	m36	2009-02-24	LMCI	81.1	Male	12	Not Hisp/Latino	White	Married	1	1.06993768396499	NA	NA	NA	NA	NA	NA	5	18	28	9	24	17	2	4	100	0	23	300	18	NA	NA	NA	NA	NA	NA	NA	NA	NA	NA	NA	NA	NA	NA
949	141	ADNI1	ADNI1	021_S_0141	021	m42	2009-08-19	LMCI	81.1	Male	12	Not Hisp/Latino	White	Married	1	NA	NA	NA	NA	NA	NA	NA	NA	NA	NA	NA	NA	NA	NA	NA	NA	NA	NA	NA	NA	NA	NA	NA	NA	NA	NA	NA	NA	NA	NA	NA	NA	NA	NA
950	141	ADNI1	ADNI1	021_S_0141	021	m48	2010-02-22	LMCI	81.1	Male	12	Not Hisp/Latino	White	Married	1	NA	NA	NA	NA	NA	NA	NA	6	18.33	30.33	10	22	12	0	2	100	0	23	300	18	NA	NA	NA	NA	NA	NA	NA	NA	NA	NA	NA	NA	NA	NA
951	142	ADNI1	ADNI1	018_S_0142	018	bl	2006-02-17	LMCI	79.2	Male	14	Not Hisp/Latino	White	Widowed	1	1.2503820755398	NA	NA	NA	NA	NA	NA	0.5	7.33	17.33	6	29	39	7	3	30	4	47	60	0	NA	NA	NA	NA	NA	NA	NA	NA	NA	NA	NA	NA	NA	NA
952	142	ADNI1	ADNI1	018_S_0142	018	m06	2006-08-23	LMCI	79.2	Male	14	Not Hisp/Latino	White	Widowed	1	1.1898195286278	NA	NA	NA	NA	NA	NA	0.5	5.67	11.67	5	29	32	4	2	25	NA	53	66	0	NA	NA	NA	NA	NA	NA	NA	NA	NA	NA	NA	NA	NA	NA
954	142	ADNI1	ADNI1	018_S_0142	018	m12	2007-02-16	LMCI	79.2	Male	14	Not Hisp/Latino	White	Widowed	1	NA	NA	NA	NA	NA	NA	NA	1	6.67	8.67	2	30	32	3	5	62.5	3	49	61	0	NA	NA	NA	NA	NA	NA	NA	NA	NA	NA	NA	NA	NA	NA
956	142	ADNI1	ADNI1	018_S_0142	018	m18	2007-08-09	LMCI	79.2	Male	14	Not Hisp/Latino	White	Widowed	1	1.24585727836551	NA	NA	NA	NA	NA	NA	0.5	6.33	10.33	4	28	34	6	1	11.1111111111111	NA	48	56	1	NA	NA	NA	NA	NA	NA	NA	NA	NA	NA	NA	NA	NA	NA
957	142	ADNI1	ADNI1	018_S_0142	018	m24	2008-03-03	LMCI	79.2	Male	14	Not Hisp/Latino	White	Widowed	1	1.10584306124663	NA	NA	NA	NA	NA	NA	0.5	7.33	13.33	5	30	41	4	2	22.2222222222222	5	46	62	0	NA	NA	NA	NA	NA	NA	NA	NA	NA	NA	NA	NA	NA	NA
958	142	ADNI1	ADNI1	018_S_0142	018	m30	2008-08-20	LMCI	79.2	Male	14	Not Hisp/Latino	White	Widowed	1	NA	NA	NA	NA	NA	NA	NA	NA	NA	NA	NA	NA	NA	NA	NA	NA	NA	NA	NA	NA	NA	NA	NA	NA	NA	NA	NA	NA	NA	NA	NA	NA	NA	NA
959	142	ADNI1	ADNI1	018_S_0142	018	m36	2009-02-27	LMCI	79.2	Male	14	Not Hisp/Latino	White	Widowed	1	1.13114121605378	NA	NA	NA	NA	NA	NA	0.5	6.33	11.33	5	30	36	2	1	14.2857142857143	7	47	68	0	NA	NA	NA	NA	NA	NA	NA	NA	NA	NA	NA	NA	NA	NA
960	142	ADNI1	ADNI1	018_S_0142	018	m48	2010-02-26	LMCI	79.2	Male	14	Not Hisp/Latino	White	Widowed	1	NA	NA	NA	NA	NA	NA	NA	1	5	7	2	29	31	6	1	12.5	7	49	64	0	NA	NA	NA	NA	NA	NA	NA	NA	NA	NA	NA	NA	NA	NA
961	142	ADNIGO	ADNI1	018_S_0142	018	m60	2010-12-20	LMCI	79.2	Male	14	Not Hisp/Latino	White	Widowed	1	NA	NA	NA	NA	NA	NA	NA	1	7	11	4	27	43	7	12	100	5	NA	88	1	21	1.875	2	1.14285714285714	1.8	2	2.5	1.84615384615385	2.33333333333333	3.33333333333333	1.42857142857143	2.6	2.5	1.75
962	142	ADNIGO	ADNI1	018_S_0142	018	m66	2011-06-20	LMCI	79.2	Male	14	Not Hisp/Latino	White	Widowed	1	NA	NA	NA	NA	NA	NA	NA	NA	NA	NA	NA	NA	NA	NA	NA	NA	NA	NA	NA	NA	NA	NA	NA	NA	NA	NA	NA	NA	NA	NA	NA	NA	NA	NA
963	142	ADNI2	ADNI1	018_S_0142	018	m72	2012-03-22	LMCI	79.2	Male	14	Not Hisp/Latino	White	Widowed	1	NA	NA	NA	NA	NA	NA	NA	0.5	5	12	6	28	36	6	4	36.3636363636364	5	NA	121	1	21	2.125	2.22222222222222	1.28571428571429	1.6	2	2.5	1.94871794871795	2.625	1.88888888888889	1	1	2.16666666666667	1.5
964	142	ADNI2	ADNI1	018_S_0142	018	m78	2012-10-02	LMCI	79.2	Male	14	Not Hisp/Latino	White	Widowed	1	NA	NA	NA	NA	NA	NA	NA	NA	NA	NA	NA	NA	NA	NA	NA	NA	NA	NA	NA	NA	NA	NA	NA	NA	NA	NA	NA	NA	NA	NA	NA	NA	NA	NA
965	142	ADNI2	ADNI1	018_S_0142	018	m84	2013-02-07	LMCI	79.2	Male	14	Not Hisp/Latino	White	Widowed	1	1.14403266036683	NA	1.5506	NA	NA	NA	NA	1	5	9	3	30	40	6	4	40	6	NA	81	0	21	1.75	2.11111111111111	1.14285714285714	1.8	2.33333333333333	2	1.84615384615385	2.125	1.44444444444444	1	1	1.83333333333333	1.75
966	142	ADNI2	ADNI1	018_S_0142	018	m90	2013-09-12	LMCI	79.2	Male	14	Not Hisp/Latino	White	Widowed	1	NA	NA	NA	NA	NA	NA	NA	NA	NA	NA	NA	NA	NA	NA	NA	NA	NA	NA	NA	NA	NA	NA	NA	NA	NA	NA	NA	NA	NA	NA	NA	NA	NA	NA
967	142	ADNI2	ADNI1	018_S_0142	018	m96	2014-02-27	LMCI	79.2	Male	14	Not Hisp/Latino	White	Widowed	1	NA	NA	NA	NA	NA	NA	NA	1.5	5	11	6	28	24	3	1	20	4	NA	79	0	19	2.125	2.11111111111111	1.42857142857143	2	2.33333333333333	2.5	2.05128205128205	3.5	2.44444444444444	1.14285714285714	1.8	3.16666666666667	3.25
953	142	ADNI2	ADNI1	018_S_0142	018	m108	2015-02-04	LMCI	79.2	Male	14	Not Hisp/Latino	White	Widowed	1	NA	NA	1.5451	NA	NA	NA	NA	3	9	15	5	23	28	3	5	71.4285714285714	3	NA	121	0	19	2.25	1.44444444444444	1.16666666666667	1.6	2.5	2.75	1.89473684210526	3.375	2.22222222222222	1.85714285714286	1.4	2.66666666666667	2.5
955	142	ADNI2	ADNI1	018_S_0142	018	m120	2016-02-10	LMCI	79.2	Male	14	Not Hisp/Latino	White	Widowed	1	NA	NA	NA	NA	NA	NA	NA	7	21	30	9	25	26	1	6	100	2	NA	300	12	16	2.125	1.77777777777778	1.42857142857143	1.8	1.83333333333333	2.5	1.87179487179487	3.75	3	2.66666666666667	2.6	3.66666666666667	3
968	147	ADNI1	ADNI1	032_S_0147	032	bl	2006-02-09	AD	59.7	Female	18	Not Hisp/Latino	White	Married	0	0.959337834503797	NA	NA	NA	371.4	257.1	23.33	4.5	34.33	49.33	10	25	11	2	3	100	1	4	NA	20	NA	NA	NA	NA	NA	NA	NA	NA	NA	NA	NA	NA	NA	NA
969	147	ADNI1	ADNI1	032_S_0147	032	m06	2006-08-18	AD	59.7	Female	18	Not Hisp/Latino	White	Married	0	0.949828333723538	NA	NA	NA	NA	NA	NA	5	22	NA	10	21	13	0	3	100	NA	0	300	17	NA	NA	NA	NA	NA	NA	NA	NA	NA	NA	NA	NA	NA	NA
970	147	ADNI1	ADNI1	032_S_0147	032	m12	2007-02-01	AD	59.7	Female	18	Not Hisp/Latino	White	Married	0	0.932734933802327	NA	NA	NA	342.3	255.7	22.71	7	34	49	10	13	11	1	3	100	0	0	NA	22	NA	NA	NA	NA	NA	NA	NA	NA	NA	NA	NA	NA	NA	NA
971	147	ADNI1	ADNI1	032_S_0147	032	m18	2007-08-24	AD	59.7	Female	18	Not Hisp/Latino	White	Married	0	NA	NA	NA	NA	NA	NA	NA	NA	NA	NA	NA	NA	NA	NA	NA	NA	NA	NA	NA	NA	NA	NA	NA	NA	NA	NA	NA	NA	NA	NA	NA	NA	NA	NA
972	147	ADNI1	ADNI1	032_S_0147	032	m24	2008-03-26	AD	59.7	Female	18	Not Hisp/Latino	White	Married	0	0.951486109892305	NA	NA	NA	NA	NA	NA	12	41.33	56.33	10	10	5	-1	0	NA	0	0	300	28	NA	NA	NA	NA	NA	NA	NA	NA	NA	NA	NA	NA	NA	NA
973	149	ADNI1	ADNI1	098_S_0149	098	bl	2006-02-08	AD	87.7	Male	16	Not Hisp/Latino	White	Married	0	1.13940545417825	NA	NA	NA	652.1	206.5	19.07	4.5	20.33	29.33	8	20	29	1	6	100	0	41	70	11	NA	NA	NA	NA	NA	NA	NA	NA	NA	NA	NA	NA	NA	NA
974	149	ADNI1	ADNI1	098_S_0149	098	m06	2006-08-09	AD	87.7	Male	16	Not Hisp/Latino	White	Married	0	NA	NA	NA	NA	NA	NA	NA	5	18	29	10	22	21	0	4	100	NA	39	136	21	NA	NA	NA	NA	NA	NA	NA	NA	NA	NA	NA	NA	NA	NA
975	149	ADNI1	ADNI1	098_S_0149	098	m12	2007-02-22	AD	87.7	Male	16	Not Hisp/Latino	White	Married	0	NA	NA	NA	NA	571.6	211.1	19.36	6	17	27	9	22	23	2	5	100	0	40	155	18	NA	NA	NA	NA	NA	NA	NA	NA	NA	NA	NA	NA	NA	NA
976	149	ADNI1	ADNI1	098_S_0149	098	m18	2007-08-03	AD	87.7	Male	16	Not Hisp/Latino	White	Married	0	NA	NA	NA	NA	NA	NA	NA	NA	NA	NA	NA	NA	NA	NA	NA	NA	NA	NA	NA	NA	NA	NA	NA	NA	NA	NA	NA	NA	NA	NA	NA	NA	NA	NA
977	149	ADNI1	ADNI1	098_S_0149	098	m24	2008-02-11	AD	87.7	Male	16	Not Hisp/Latino	White	Married	0	NA	NA	NA	NA	NA	NA	NA	6	21.67	32.67	9	20	19	3	5	100	0	34	197	19	NA	NA	NA	NA	NA	NA	NA	NA	NA	NA	NA	NA	NA	NA
978	150	ADNI1	ADNI1	037_S_0150	037	bl	2006-03-08	LMCI	73.9	Male	12	Not Hisp/Latino	White	Married	0	1.23545784960539	NA	NA	NA	817	466.4	47.6	0.5	11.33	22.33	10	27	31	2	7	100	4	24	86	4	NA	NA	NA	NA	NA	NA	NA	NA	NA	NA	NA	NA	NA	NA
979	150	ADNI1	ADNI1	037_S_0150	037	m06	2006-09-20	LMCI	73.9	Male	12	Not Hisp/Latino	White	Married	0	1.21889202112378	NA	NA	NA	NA	NA	NA	0.5	11	22	10	29	25	1	4	80	NA	35	98	0	NA	NA	NA	NA	NA	NA	NA	NA	NA	NA	NA	NA	NA	NA
981	150	ADNI1	ADNI1	037_S_0150	037	m12	2007-03-21	LMCI	73.9	Male	12	Not Hisp/Latino	White	Married	0	1.21227311054865	2.1825	NA	NA	756.6	464.8	46.98	1	11.33	20.33	9	29	33	3	9	100	7	37	138	0	NA	NA	NA	NA	NA	NA	NA	NA	NA	NA	NA	NA	NA	NA
984	150	ADNI1	ADNI1	037_S_0150	037	m18	2007-09-12	LMCI	73.9	Male	12	Not Hisp/Latino	White	Married	0	1.19071375787318	NA	NA	NA	NA	NA	NA	0.5	15	24	9	28	22	2	6	100	NA	32	112	0	NA	NA	NA	NA	NA	NA	NA	NA	NA	NA	NA	NA	NA	NA
985	150	ADNI1	ADNI1	037_S_0150	037	m24	2008-02-27	LMCI	73.9	Male	12	Not Hisp/Latino	White	Married	0	1.20006504968649	2.21	NA	NA	NA	NA	NA	0.5	12.67	24.67	10	28	24	2	5	83.3333333333333	6	28	105	0	NA	NA	NA	NA	NA	NA	NA	NA	NA	NA	NA	NA	NA	NA
986	150	ADNI1	ADNI1	037_S_0150	037	m30	2008-09-10	LMCI	73.9	Male	12	Not Hisp/Latino	White	Married	0	NA	NA	NA	NA	NA	NA	NA	NA	NA	NA	NA	NA	NA	NA	NA	NA	NA	NA	NA	NA	NA	NA	NA	NA	NA	NA	NA	NA	NA	NA	NA	NA	NA	NA
987	150	ADNI1	ADNI1	037_S_0150	037	m36	2009-03-25	LMCI	73.9	Male	12	Not Hisp/Latino	White	Married	0	1.1961071084321	2.2475	NA	NA	NA	NA	NA	0.5	12	23	10	27	24	3	6	100	3	37	100	7	NA	NA	NA	NA	NA	NA	NA	NA	NA	NA	NA	NA	NA	NA
988	150	ADNI1	ADNI1	037_S_0150	037	m42	2009-10-26	LMCI	73.9	Male	12	Not Hisp/Latino	White	Married	0	NA	NA	NA	NA	NA	NA	NA	NA	NA	NA	NA	NA	NA	NA	NA	NA	NA	NA	NA	NA	NA	NA	NA	NA	NA	NA	NA	NA	NA	NA	NA	NA	NA	NA
989	150	ADNI2	ADNI1	037_S_0150	037	m60	2011-08-26	LMCI	73.9	Male	12	Not Hisp/Latino	White	Married	0	1.09602614042033	NA	1.5957	NA	NA	NA	NA	3	16	26	10	29	28	4	7	100	1	NA	118	4	NA	2.125	1.55555555555556	1	1.2	1.83333333333333	2	1.61538461538462	NA	1	NA	NA	NA	NA
990	150	ADNI2	ADNI1	037_S_0150	037	m66	2012-03-06	LMCI	73.9	Male	12	Not Hisp/Latino	White	Married	0	NA	NA	NA	NA	NA	NA	NA	NA	NA	NA	NA	NA	NA	NA	NA	NA	NA	NA	NA	NA	NA	NA	NA	NA	NA	NA	NA	NA	NA	NA	NA	NA	NA	NA
991	150	ADNI2	ADNI1	037_S_0150	037	m72	2012-08-17	LMCI	73.9	Male	12	Not Hisp/Latino	White	Married	0	NA	NA	NA	NA	NA	NA	NA	4	20	31	10	25	24	3	6	100	0	NA	132	3	20	2.375	1.77777777777778	1.14285714285714	1.6	1.25	1.5	1.67567567567568	4	1.125	1	NA	NA	NA
992	150	ADNI2	ADNI1	037_S_0150	037	m78	2013-02-21	LMCI	73.9	Male	12	Not Hisp/Latino	White	Married	0	NA	NA	NA	NA	NA	NA	NA	NA	NA	NA	NA	NA	NA	NA	NA	NA	NA	NA	NA	NA	NA	NA	NA	NA	NA	NA	NA	NA	NA	NA	NA	NA	NA	NA
993	150	ADNI2	ADNI1	037_S_0150	037	m90	2013-08-30	LMCI	73.9	Male	12	Not Hisp/Latino	White	Married	0	NA	NA	NA	NA	NA	NA	NA	NA	NA	NA	NA	NA	NA	NA	NA	NA	NA	NA	NA	NA	NA	NA	NA	NA	NA	NA	NA	NA	NA	NA	NA	NA	NA	NA
994	150	ADNI2	ADNI1	037_S_0150	037	m96	2014-05-07	LMCI	73.9	Male	12	Not Hisp/Latino	White	Married	0	NA	NA	NA	NA	NA	NA	NA	3.5	24	35	10	23	23	1	4	100	0	NA	123	13	21	2	1.88888888888889	1	1.4	1	1.5	1.54054054054054	4	2	NA	NA	NA	NA
980	150	ADNI2	ADNI1	037_S_0150	037	m108	2015-02-27	LMCI	73.9	Male	12	Not Hisp/Latino	White	Married	0	NA	NA	NA	NA	NA	NA	NA	4.5	18	29	10	24	18	2	4	100	0	NA	147	13	22	1.875	1.77777777777778	1.14285714285714	1.2	1	2	1.52777777777778	3.75	2.66666666666667	3.16666666666667	3.4	NA	4
982	150	ADNI2	ADNI1	037_S_0150	037	m120	2016-03-16	LMCI	73.9	Male	12	Not Hisp/Latino	White	Married	0	NA	NA	1.6489	NA	NA	NA	NA	4.5	25	35	9	22	20	3	6	100	0	NA	201	14	14	2.28571428571429	1.66666666666667	1	1	1.25	1.5	1.5	3.875	2.33333333333333	2.66666666666667	2.8	3.66666666666667	3.75
983	150	ADNI3	ADNI1	037_S_0150	037	m138	2017-09-05	LMCI	73.9	Male	12	Not Hisp/Latino	White	Married	0	NA	NA	1.5798	NA	NA	NA	NA	4.5	28.33	41.33	10	16	16	1	4	100	0	NA	NA	NA	10	1.625	1.625	1.16666666666667	1	1	1.25	1.33333333333333	NA	NA	NA	NA	NA	NA
995	155	ADNI1	ADNI1	018_S_0155	018	bl	2006-03-23	LMCI	81.1	Male	16	Not Hisp/Latino	White	Married	1	1.05271088502633	NA	NA	NA	NA	NA	NA	1.5	11.33	19.33	8	28	26	0	4	100	3	44	53	2	NA	NA	NA	NA	NA	NA	NA	NA	NA	NA	NA	NA	NA	NA
996	155	ADNI1	ADNI1	018_S_0155	018	m06	2006-09-19	LMCI	81.1	Male	16	Not Hisp/Latino	White	Married	1	1.02968696975728	NA	NA	NA	NA	NA	NA	1	10.67	NA	8	30	23	1	5	100	NA	42	84	1	NA	NA	NA	NA	NA	NA	NA	NA	NA	NA	NA	NA	NA	NA
997	155	ADNI1	ADNI1	018_S_0155	018	m12	2007-03-20	LMCI	81.1	Male	16	Not Hisp/Latino	White	Married	1	NA	NA	NA	NA	NA	NA	NA	2	11	18	7	28	31	1	6	100	0	42	74	4	NA	NA	NA	NA	NA	NA	NA	NA	NA	NA	NA	NA	NA	NA
998	155	ADNI1	ADNI1	018_S_0155	018	m18	2007-09-13	LMCI	81.1	Male	16	Not Hisp/Latino	White	Married	1	1.03424638571045	NA	NA	NA	NA	NA	NA	3.5	6.33	11.33	5	27	30	2	6	100	NA	38	57	4	NA	NA	NA	NA	NA	NA	NA	NA	NA	NA	NA	NA	NA	NA
999	155	ADNI1	ADNI1	018_S_0155	018	m24	2008-03-06	LMCI	81.1	Male	16	Not Hisp/Latino	White	Married	1	0.984028853695741	1.215	NA	NA	NA	NA	NA	2	13.67	19.67	6	27	27	1	6	100	0	37	82	5	NA	NA	NA	NA	NA	NA	NA	NA	NA	NA	NA	NA	NA	NA
1000	155	ADNI1	ADNI1	018_S_0155	018	m30	2008-10-06	LMCI	81.1	Male	16	Not Hisp/Latino	White	Married	1	NA	NA	NA	NA	NA	NA	NA	NA	NA	NA	NA	NA	NA	NA	NA	NA	NA	NA	NA	NA	NA	NA	NA	NA	NA	NA	NA	NA	NA	NA	NA	NA	NA	NA
1001	155	ADNI1	ADNI1	018_S_0155	018	m36	2009-03-20	LMCI	81.1	Male	16	Not Hisp/Latino	White	Married	1	0.972558109598525	1.245	NA	NA	NA	NA	NA	5.5	18.67	27.67	8	24	25	2	5	83.3333333333333	3	30	90	11	NA	NA	NA	NA	NA	NA	NA	NA	NA	NA	NA	NA	NA	NA
1002	156	ADNI1	ADNI1	035_S_0156	035	bl	2006-02-16	CN	74.1	Male	17	Not Hisp/Latino	White	Married	0	NA	NA	NA	NA	NA	NA	NA	0	6.67	8.67	2	30	53	6	6	50	15	51	55	0	NA	NA	NA	NA	NA	NA	NA	NA	NA	NA	NA	NA	NA	NA
1003	156	ADNI1	ADNI1	035_S_0156	035	m06	2006-09-07	CN	74.1	Male	17	Not Hisp/Latino	White	Married	0	NA	NA	NA	NA	NA	NA	NA	0	6	8	2	30	40	4	0	0	NA	54	108	0	NA	NA	NA	NA	NA	NA	NA	NA	NA	NA	NA	NA	NA	NA
1005	156	ADNI1	ADNI1	035_S_0156	035	m12	2007-02-15	CN	74.1	Male	17	Not Hisp/Latino	White	Married	0	NA	NA	NA	NA	NA	NA	NA	0	5.33	7.33	2	30	43	6	6	50	16	53	81	0	NA	NA	NA	NA	NA	NA	NA	NA	NA	NA	NA	NA	NA	NA
1010	156	ADNI1	ADNI1	035_S_0156	035	m18	2007-08-16	CN	74.1	Male	17	Not Hisp/Latino	White	Married	0	NA	NA	NA	NA	NA	NA	NA	NA	NA	NA	NA	NA	NA	NA	NA	NA	NA	NA	NA	NA	NA	NA	NA	NA	NA	NA	NA	NA	NA	NA	NA	NA	NA	NA
1012	156	ADNI1	ADNI1	035_S_0156	035	m24	2008-02-07	CN	74.1	Male	17	Not Hisp/Latino	White	Married	0	NA	NA	NA	NA	NA	NA	NA	0	3.33	6.33	2	30	39	7	5	45.4545454545455	16	56	52	0	NA	NA	NA	NA	NA	NA	NA	NA	NA	NA	NA	NA	NA	NA
1013	156	ADNI1	ADNI1	035_S_0156	035	m36	2009-02-26	CN	74.1	Male	17	Not Hisp/Latino	White	Married	0	NA	NA	NA	NA	NA	NA	NA	0	3	6	3	29	48	8	5	35.7142857142857	18	70	61	0	NA	NA	NA	NA	NA	NA	NA	NA	NA	NA	NA	NA	NA	NA
1014	156	ADNI1	ADNI1	035_S_0156	035	m42	2009-12-17	CN	74.1	Male	17	Not Hisp/Latino	White	Married	0	NA	NA	NA	NA	NA	NA	NA	NA	NA	NA	NA	NA	NA	NA	NA	NA	NA	NA	NA	NA	NA	NA	NA	NA	NA	NA	NA	NA	NA	NA	NA	NA	NA	NA
1015	156	ADNI1	ADNI1	035_S_0156	035	m48	2010-02-22	CN	74.1	Male	17	Not Hisp/Latino	White	Married	0	NA	NA	NA	NA	NA	NA	NA	0	6.33	10.33	4	30	49	6	6	46.1538461538462	12	49	58	0	NA	NA	NA	NA	NA	NA	NA	NA	NA	NA	NA	NA	NA	NA
1016	156	ADNI1	ADNI1	035_S_0156	035	m54	2010-09-01	CN	74.1	Male	17	Not Hisp/Latino	White	Married	0	NA	NA	NA	NA	NA	NA	NA	NA	NA	NA	NA	NA	NA	NA	NA	NA	NA	NA	NA	NA	NA	NA	NA	NA	NA	NA	NA	NA	NA	NA	NA	NA	NA	NA
1017	156	ADNIGO	ADNI1	035_S_0156	035	m60	2011-03-03	CN	74.1	Male	17	Not Hisp/Latino	White	Married	0	NA	NA	NA	NA	NA	NA	NA	0	7	10	3	30	51	9	7	50	13	NA	56	0	25	2.125	1.33333333333333	1.14285714285714	1	1.16666666666667	1.75	1.43589743589744	1.75	1	1.14285714285714	1	1.4	1.75
1018	156	ADNIGO	ADNI1	035_S_0156	035	m66	2011-08-15	CN	74.1	Male	17	Not Hisp/Latino	White	Married	0	NA	NA	NA	NA	NA	NA	NA	NA	NA	NA	NA	NA	NA	NA	NA	NA	NA	NA	NA	NA	NA	NA	NA	NA	NA	NA	NA	NA	NA	NA	NA	NA	NA	NA
1019	156	ADNI2	ADNI1	035_S_0156	035	m72	2012-03-15	CN	74.1	Male	17	Not Hisp/Latino	White	Married	0	NA	NA	NA	NA	NA	NA	NA	0	5	9	3	30	56	7	3	21.4285714285714	15	NA	65	0	25	2.125	1.22222222222222	1.28571428571429	1.2	2.16666666666667	1.5	1.58974358974359	1.75	1.22222222222222	1	1.2	1.16666666666667	1.25
1020	156	ADNI2	ADNI1	035_S_0156	035	m84	2013-02-20	CN	74.1	Male	17	Not Hisp/Latino	White	Married	0	NA	NA	NA	NA	NA	NA	NA	0.5	6	10	4	30	46	5	7	58.3333333333333	12	NA	56	0	25	2.5	1.88888888888889	1.71428571428571	1.4	2.16666666666667	2.25	2	1.5	1	1	1	1	1
1021	156	ADNI2	ADNI1	035_S_0156	035	m96	2014-03-04	CN	74.1	Male	17	Not Hisp/Latino	White	Married	0	NA	NA	NA	NA	NA	NA	NA	0.5	8	13	5	30	37	5	5	50	9	NA	60	2	26	2.125	1.77777777777778	1.14285714285714	1.8	2.16666666666667	1.5	1.76923076923077	1.875	1.22222222222222	1.28571428571429	1	1.8	1.75
1004	156	ADNI2	ADNI1	035_S_0156	035	m108	2015-03-30	CN	74.1	Male	17	Not Hisp/Latino	White	Married	0	NA	NA	NA	NA	NA	NA	NA	0.5	6	12	6	30	40	7	6	54.5454545454545	15	NA	84	NA	26	1.625	1.44444444444444	1.14285714285714	1.2	1.66666666666667	2.5	1.53846153846154	NA	NA	NA	NA	NA	NA
1006	156	ADNI2	ADNI1	035_S_0156	035	m120	2016-06-13	CN	74.1	Male	17	Not Hisp/Latino	White	Married	0	NA	NA	0.9062	NA	NA	NA	NA	0.5	9	17	7	30	35	5	7	77.7777777777778	14	NA	61	0	23	2.625	2	1.71428571428571	1.6	2.33333333333333	2.25	2.1025641025641	1.875	1.22222222222222	1.14285714285714	1	1.5	2
1007	156	ADNI3	ADNI1	035_S_0156	035	m138	2017-10-05	CN	74.1	Male	17	Not Hisp/Latino	White	Married	0	0.921111888195001	NA	0.9219	NA	NA	NA	NA	1.5	9.33	17.33	8	28	37	4	7	77.7777777777778	10	NA	65	0	24	2.625	2.33333333333333	1.83333333333333	1	1.66666666666667	2	2	2.75	1.22222222222222	1	1	1.5	1.5
1008	156	ADNI3	ADNI1	035_S_0156	035	m150	2018-10-10	CN	74.1	Male	17	Not Hisp/Latino	White	Married	0	NA	NA	NA	NA	NA	NA	NA	1	12	20	7	30	33	1	6	85.7142857142857	8	NA	72	2	24	2.125	1.55555555555556	1.16666666666667	1.6	1.66666666666667	1.5	1.63157894736842	3.125	1.375	1.5	1	1.2	1.25
1009	156	ADNI3	ADNI1	035_S_0156	035	m162	2019-10-09	CN	74.1	Male	17	Not Hisp/Latino	White	Married	0	NA	NA	0.9813	NA	NA	NA	NA	1	15.33	26.33	10	28	30	2	6	100	6	NA	156	1	22	1.75	1.33333333333333	1.33333333333333	1	1	1.5	1.34210526315789	2.5	1.22222222222222	1.4	1.6	1.33333333333333	2
1011	156	ADNI3	ADNI1	035_S_0156	035	m180	2021-01-26	CN	74.1	Male	17	Not Hisp/Latino	White	Married	0	NA	NA	NA	NA	NA	NA	NA	1	NA	NA	NA	NA	NA	NA	NA	NA	NA	NA	NA	2	NA	2.5	1.77777777777778	1.5	1.2	1.33333333333333	1.5	1.71052631578947	2.625	1.44444444444444	1	1	1	1.25
1022	158	ADNI1	ADNI1	137_S_0158	137	bl	2006-03-16	LMCI	80.4	Female	13	Not Hisp/Latino	White	Married	0	1.24359220298729	NA	NA	NA	>1700	248.3	21.69	1.5	6.33	11.33	3	29	37	4	4	50	4	47	71	1	NA	NA	NA	NA	NA	NA	NA	NA	NA	NA	NA	NA	NA	NA
1023	158	ADNI1	ADNI1	137_S_0158	137	m06	2006-10-02	LMCI	80.4	Female	13	Not Hisp/Latino	White	Married	0	1.23740396490425	NA	NA	NA	NA	NA	NA	1	11.33	17.33	4	30	36	5	7	77.7777777777778	NA	44	71	2	NA	NA	NA	NA	NA	NA	NA	NA	NA	NA	NA	NA	NA	NA
1024	158	ADNI1	ADNI1	137_S_0158	137	m12	2007-03-19	LMCI	80.4	Female	13	Not Hisp/Latino	White	Married	0	1.23023565621587	NA	NA	NA	NA	NA	NA	2	9.67	16.67	6	29	40	3	5	62.5	5	42	64	2	NA	NA	NA	NA	NA	NA	NA	NA	NA	NA	NA	NA	NA	NA
1025	158	ADNI1	ADNI1	137_S_0158	137	m18	2007-09-13	LMCI	80.4	Female	13	Not Hisp/Latino	White	Married	0	1.24136625021003	NA	NA	NA	NA	NA	NA	0.5	4	7	3	30	40	5	4	36.3636363636364	NA	46	68	0	NA	NA	NA	NA	NA	NA	NA	NA	NA	NA	NA	NA	NA	NA
1026	158	ADNI1	ADNI1	137_S_0158	137	m24	2008-03-25	LMCI	80.4	Female	13	Not Hisp/Latino	White	Married	0	NA	NA	NA	NA	NA	NA	NA	NA	5.33	12.33	6	30	37	5	8	80	11	45	67	NA	NA	NA	NA	NA	NA	NA	NA	NA	NA	NA	NA	NA	NA	NA
1027	158	ADNI1	ADNI1	137_S_0158	137	m30	2008-09-24	LMCI	80.4	Female	13	Not Hisp/Latino	White	Married	0	NA	NA	NA	NA	NA	NA	NA	NA	NA	NA	NA	NA	NA	NA	NA	NA	NA	NA	NA	NA	NA	NA	NA	NA	NA	NA	NA	NA	NA	NA	NA	NA	NA	NA
1028	158	ADNI1	ADNI1	137_S_0158	137	m36	2009-03-24	LMCI	80.4	Female	13	Not Hisp/Latino	White	Married	0	NA	NA	NA	NA	NA	NA	NA	NA	6.67	11.67	5	30	39	5	3	30	15	44	69	NA	NA	NA	NA	NA	NA	NA	NA	NA	NA	NA	NA	NA	NA	NA
1029	159	ADNI1	ADNI1	021_S_0159	021	bl	2006-03-03	CN	77.9	Female	17	Not Hisp/Latino	White	Married	0	NA	NA	NA	NA	622.7	107.3	9.74	0	4.33	5.33	1	30	53	10	0	0	20	52	66	0	NA	NA	NA	NA	NA	NA	NA	NA	NA	NA	NA	NA	NA	NA
1030	159	ADNI1	ADNI1	021_S_0159	021	m06	2006-09-08	CN	77.9	Female	17	Not Hisp/Latino	White	Married	0	NA	NA	NA	NA	NA	NA	NA	0	4.33	6.33	1	30	55	6	4	30.7692307692308	NA	52	73	0	NA	NA	NA	NA	NA	NA	NA	NA	NA	NA	NA	NA	NA	NA
1032	159	ADNI1	ADNI1	021_S_0159	021	m12	2007-03-05	CN	77.9	Female	17	Not Hisp/Latino	White	Married	0	NA	NA	NA	NA	621.7	124.5	10.84	0	5	6	1	30	48	6	0	0	20	50	61	0	NA	NA	NA	NA	NA	NA	NA	NA	NA	NA	NA	NA	NA	NA
1037	159	ADNI1	ADNI1	021_S_0159	021	m18	2007-08-30	CN	77.9	Female	17	Not Hisp/Latino	White	Married	0	NA	NA	NA	NA	NA	NA	NA	NA	NA	NA	NA	NA	NA	NA	NA	NA	NA	NA	NA	NA	NA	NA	NA	NA	NA	NA	NA	NA	NA	NA	NA	NA	NA	NA
1040	159	ADNI1	ADNI1	021_S_0159	021	m24	2008-03-05	CN	77.9	Female	17	Not Hisp/Latino	White	Married	0	NA	NA	NA	NA	NA	NA	NA	0	4.33	7.33	3	30	58	8	2	14.2857142857143	16	48	60	0	NA	NA	NA	NA	NA	NA	NA	NA	NA	NA	NA	NA	NA	NA
1041	159	ADNI1	ADNI1	021_S_0159	021	m30	2008-09-17	CN	77.9	Female	17	Not Hisp/Latino	White	Married	0	NA	NA	NA	NA	NA	NA	NA	NA	NA	NA	NA	NA	NA	NA	NA	NA	NA	NA	NA	NA	NA	NA	NA	NA	NA	NA	NA	NA	NA	NA	NA	NA	NA	NA
1042	159	ADNI1	ADNI1	021_S_0159	021	m36	2009-03-16	CN	77.9	Female	17	Not Hisp/Latino	White	Married	0	NA	NA	NA	NA	NA	NA	NA	0	1.33	2.33	1	30	53	10	6	40	21	43	55	0	NA	NA	NA	NA	NA	NA	NA	NA	NA	NA	NA	NA	NA	NA
1043	159	ADNI1	ADNI1	021_S_0159	021	m42	2009-09-15	CN	77.9	Female	17	Not Hisp/Latino	White	Married	0	NA	NA	NA	NA	NA	NA	NA	NA	NA	NA	NA	NA	NA	NA	NA	NA	NA	NA	NA	NA	NA	NA	NA	NA	NA	NA	NA	NA	NA	NA	NA	NA	NA	NA
1044	159	ADNI1	ADNI1	021_S_0159	021	m48	2010-03-16	CN	77.9	Female	17	Not Hisp/Latino	White	Married	0	NA	NA	NA	NA	NA	NA	NA	0	7.33	9.33	1	30	75	0	1	6.66666666666667	21	47	83	0	NA	NA	NA	NA	NA	NA	NA	NA	NA	NA	NA	NA	NA	NA
1045	159	ADNIGO	ADNI1	021_S_0159	021	m60	2011-04-22	CN	77.9	Female	17	Not Hisp/Latino	White	Married	0	1.39331699021349	NA	1.1331	NA	NA	NA	NA	0	2	4	1	30	74	1	0	0	21	NA	82	0	30	1.625	1.11111111111111	1	1	1.16666666666667	1.75	1.25641025641026	1	1.11111111111111	1	1	1	1
1046	159	ADNIGO	ADNI1	021_S_0159	021	m66	2011-08-24	CN	77.9	Female	17	Not Hisp/Latino	White	Married	0	NA	NA	NA	NA	NA	NA	NA	NA	NA	NA	NA	NA	NA	NA	NA	NA	NA	NA	NA	NA	NA	NA	NA	NA	NA	NA	NA	NA	NA	NA	NA	NA	NA	NA
1047	159	ADNI2	ADNI1	021_S_0159	021	m72	2012-03-05	CN	77.9	Female	17	Not Hisp/Latino	White	Married	0	NA	NA	NA	NA	NA	NA	NA	0	4	7	2	30	73	1	0	0	19	NA	70	0	29	1.375	1.22222222222222	1	1	1	1.5	1.17948717948718	1	1.11111111111111	1	1	1	1
1048	159	ADNI2	ADNI1	021_S_0159	021	m78	2012-09-05	CN	77.9	Female	17	Not Hisp/Latino	White	Married	0	NA	NA	NA	NA	NA	NA	NA	NA	NA	NA	NA	NA	NA	NA	NA	NA	NA	NA	NA	NA	NA	NA	NA	NA	NA	NA	NA	NA	NA	NA	NA	NA	NA	NA
1049	159	ADNI2	ADNI1	021_S_0159	021	m84	2013-02-27	CN	77.9	Female	17	Not Hisp/Latino	White	Married	0	NA	NA	1.1773	NA	NA	NA	NA	0	4	7	2	28	71	3	0	0	21	NA	72	0	30	1.375	1.22222222222222	1	1	1	1.25	1.15384615384615	1	1	1	1	1	1
1050	159	ADNI2	ADNI1	021_S_0159	021	m90	2013-09-06	CN	77.9	Female	17	Not Hisp/Latino	White	Married	0	NA	NA	NA	NA	NA	NA	NA	NA	NA	NA	NA	NA	NA	NA	NA	NA	NA	NA	NA	NA	NA	NA	NA	NA	NA	NA	NA	NA	NA	NA	NA	NA	NA	NA
1051	159	ADNI2	ADNI1	021_S_0159	021	m96	2014-03-12	CN	77.9	Female	17	Not Hisp/Latino	White	Married	0	NA	NA	NA	NA	NA	NA	NA	0	3	4	0	30	75	0	0	0	20	NA	83	0	28	1.5	1.11111111111111	1	1.6	1	1.25	1.23076923076923	1	1.22222222222222	1	1	1	1
1031	159	ADNI2	ADNI1	021_S_0159	021	m108	2015-03-05	CN	77.9	Female	17	Not Hisp/Latino	White	Married	0	NA	NA	NA	NA	NA	NA	NA	0	7	7	0	27	74	0	0	0	22	NA	82	0	28	1.375	1.22222222222222	1	1	1.33333333333333	1.25	1.20512820512821	1.25	1.11111111111111	1	1	1	1
1033	159	ADNI3	ADNI1	021_S_0159	021	m132	2017-05-04	CN	77.9	Female	17	Not Hisp/Latino	White	Married	0	NA	NA	NA	NA	NA	NA	NA	0	3.33	7.33	2	30	74	1	0	0	17	NA	89	0	29	1.875	1.22222222222222	1	1	1.25	2	1.38888888888889	1.5	1.22222222222222	1	1	1	2.33333333333333
1034	159	ADNI3	ADNI1	021_S_0159	021	m144	2018-05-10	CN	77.9	Female	17	Not Hisp/Latino	White	Married	0	NA	NA	NA	NA	NA	NA	NA	NA	NA	NA	NA	NA	NA	NA	NA	NA	NA	NA	NA	NA	NA	NA	NA	NA	NA	NA	NA	NA	NA	NA	NA	NA	NA	NA
1035	159	ADNI3	ADNI1	021_S_0159	021	m156	2019-05-09	CN	77.9	Female	17	Not Hisp/Latino	White	Married	0	NA	NA	NA	NA	NA	NA	NA	0	4.33	6.33	1	30	71	1	0	0	18	NA	96	0	26	2.5	2	1	2.2	1.83333333333333	2.25	1.97368421052632	1.25	1.22222222222222	1	1	NA	1.75
1036	159	ADNI3	ADNI1	021_S_0159	021	m168	2020-04-30	CN	77.9	Female	17	Not Hisp/Latino	White	Married	0	NA	NA	NA	NA	NA	NA	NA	NA	NA	NA	NA	NA	NA	NA	NA	NA	NA	NA	NA	NA	NA	NA	NA	NA	NA	NA	NA	NA	NA	NA	NA	NA	NA	NA
1038	159	ADNI3	ADNI1	021_S_0159	021	m180	2021-04-23	CN	77.9	Female	17	Not Hisp/Latino	White	Married	0	NA	NA	NA	NA	NA	NA	NA	0	5.33	9.33	2	27	65	0	-1	-7.69230769230769	18	NA	117	2	26	2.75	2	1	2.4	3.83333333333333	3.25	2.55555555555556	1.625	1.33333333333333	NA	1.2	1	1
1039	159	ADNI3	ADNI1	021_S_0159	021	m192	2022-05-13	CN	77.9	Female	17	Not Hisp/Latino	White	Married	0	NA	NA	NA	NA	NA	NA	NA	NA	NA	NA	NA	NA	NA	NA	NA	NA	NA	NA	NA	NA	NA	NA	NA	NA	NA	NA	NA	NA	NA	NA	NA	NA	NA	NA
1052	160	ADNI1	ADNI1	098_S_0160	098	bl	2006-02-14	LMCI	75.2	Male	16	Not Hisp/Latino	White	Married	1	1.0774560194169	NA	NA	NA	NA	NA	NA	1	15	24	8	27	28	3	7	100	0	43	103	0	NA	NA	NA	NA	NA	NA	NA	NA	NA	NA	NA	NA	NA	NA
1053	160	ADNI1	ADNI1	098_S_0160	098	m06	2006-10-10	LMCI	75.2	Male	16	Not Hisp/Latino	White	Married	1	NA	NA	NA	NA	NA	NA	NA	0.5	15.67	24.67	8	24	26	3	7	100	NA	43	63	0	NA	NA	NA	NA	NA	NA	NA	NA	NA	NA	NA	NA	NA	NA
1054	160	ADNI1	ADNI1	098_S_0160	098	m12	2007-03-29	LMCI	75.2	Male	16	Not Hisp/Latino	White	Married	1	NA	NA	NA	NA	NA	NA	NA	1	15.67	24.67	8	23	26	3	7	100	0	43	127	1	NA	NA	NA	NA	NA	NA	NA	NA	NA	NA	NA	NA	NA	NA
1055	160	ADNI1	ADNI1	098_S_0160	098	m18	2007-08-14	LMCI	75.2	Male	16	Not Hisp/Latino	White	Married	1	NA	NA	NA	NA	NA	NA	NA	1	17.33	25.33	8	24	24	2	4	80	NA	42	80	6	NA	NA	NA	NA	NA	NA	NA	NA	NA	NA	NA	NA	NA	NA
1056	160	ADNI1	ADNI1	098_S_0160	098	m24	2008-02-25	LMCI	75.2	Male	16	Not Hisp/Latino	White	Married	1	NA	NA	NA	NA	NA	NA	NA	3	12.67	21.67	8	25	27	3	6	100	0	43	89	1	NA	NA	NA	NA	NA	NA	NA	NA	NA	NA	NA	NA	NA	NA
1057	160	ADNI1	ADNI1	098_S_0160	098	m30	2008-08-20	LMCI	75.2	Male	16	Not Hisp/Latino	White	Married	1	NA	NA	NA	NA	NA	NA	NA	NA	NA	NA	NA	NA	NA	NA	NA	NA	NA	NA	NA	NA	NA	NA	NA	NA	NA	NA	NA	NA	NA	NA	NA	NA	NA	NA
1058	160	ADNI1	ADNI1	098_S_0160	098	m36	2009-03-18	LMCI	75.2	Male	16	Not Hisp/Latino	White	Married	1	NA	NA	NA	NA	NA	NA	NA	2	13	21	7	24	21	2	5	100	0	32	79	2	NA	NA	NA	NA	NA	NA	NA	NA	NA	NA	NA	NA	NA	NA
1059	160	ADNI1	ADNI1	098_S_0160	098	m42	2009-08-20	LMCI	75.2	Male	16	Not Hisp/Latino	White	Married	1	NA	NA	NA	NA	NA	NA	NA	NA	NA	NA	NA	NA	NA	NA	NA	NA	NA	NA	NA	NA	NA	NA	NA	NA	NA	NA	NA	NA	NA	NA	NA	NA	NA	NA
1060	160	ADNI1	ADNI1	098_S_0160	098	m48	2010-02-18	LMCI	75.2	Male	16	Not Hisp/Latino	White	Married	1	NA	NA	NA	NA	NA	NA	NA	2	17.67	28.67	10	20	21	2	5	100	0	37	137	6	NA	NA	NA	NA	NA	NA	NA	NA	NA	NA	NA	NA	NA	NA
1061	160	ADNI1	ADNI1	098_S_0160	098	m54	2010-08-27	LMCI	75.2	Male	16	Not Hisp/Latino	White	Married	1	NA	NA	NA	NA	NA	NA	NA	NA	NA	NA	NA	NA	NA	NA	NA	NA	NA	NA	NA	NA	NA	NA	NA	NA	NA	NA	NA	NA	NA	NA	NA	NA	NA	NA
1062	160	ADNI2	ADNI1	098_S_0160	098	m60	2011-03-06	LMCI	75.2	Male	16	Not Hisp/Latino	White	Married	1	0.90092066622647	NA	1.3987	NA	NA	NA	NA	5.5	21	32	10	21	13	1	3	100	0	NA	154	3	17	2.5	2.11111111111111	1.85714285714286	1.2	1.66666666666667	1.5	1.8974358974359	2.75	2	1.42857142857143	1.4	2	1.5
1063	160	ADNI2	ADNI1	098_S_0160	098	m66	2011-09-21	LMCI	75.2	Male	16	Not Hisp/Latino	White	Married	1	NA	NA	NA	NA	NA	NA	NA	NA	NA	NA	NA	NA	NA	NA	NA	NA	NA	NA	NA	NA	NA	NA	NA	NA	NA	NA	NA	NA	NA	NA	NA	NA	NA	NA
1064	160	ADNI2	ADNI1	098_S_0160	098	m72	2012-02-28	LMCI	75.2	Male	16	Not Hisp/Latino	White	Married	1	NA	NA	NA	NA	NA	NA	NA	5.5	23	35	10	21	14	1	3	100	0	NA	286	14	17	2.25	2	1.57142857142857	1.2	1.66666666666667	2	1.82051282051282	3.625	2.66666666666667	3.25	2.5	3.33333333333333	3
1065	160	ADNI2	ADNI1	098_S_0160	098	m78	2012-08-29	LMCI	75.2	Male	16	Not Hisp/Latino	White	Married	1	NA	NA	NA	NA	NA	NA	NA	NA	NA	NA	NA	NA	NA	NA	NA	NA	NA	NA	NA	NA	NA	NA	NA	NA	NA	NA	NA	NA	NA	NA	NA	NA	NA	NA
1066	161	ADNI1	ADNI1	010_S_0161	010	bl	2006-02-16	LMCI	79.1	Male	20	Hisp/Latino	Black	Married	1	1.21801735754454	NA	NA	NA	NA	NA	NA	0.5	7	12	4	28	31	1	3	42.8571428571429	7	40	130	4	NA	NA	NA	NA	NA	NA	NA	NA	NA	NA	NA	NA	NA	NA
1067	161	ADNI1	ADNI1	010_S_0161	010	m06	2006-08-16	LMCI	79.1	Male	20	Hisp/Latino	Black	Married	1	1.2481227349601	NA	NA	NA	NA	NA	NA	1.5	9.33	17.33	6	28	35	5	6	66.6666666666667	NA	46	136	2	NA	NA	NA	NA	NA	NA	NA	NA	NA	NA	NA	NA	NA	NA
1068	161	ADNI1	ADNI1	010_S_0161	010	m12	2007-03-30	LMCI	79.1	Male	20	Hisp/Latino	Black	Married	1	1.23440422189475	NA	NA	NA	NA	NA	NA	1.5	10.67	19.67	8	26	28	-1	2	50	0	38	125	4	NA	NA	NA	NA	NA	NA	NA	NA	NA	NA	NA	NA	NA	NA
1069	161	ADNI1	ADNI1	010_S_0161	010	m18	2007-08-28	LMCI	79.1	Male	20	Hisp/Latino	Black	Married	1	1.22715956639582	NA	NA	NA	NA	NA	NA	2	13.33	24.33	9	27	32	4	1	14.2857142857143	NA	37	112	11	NA	NA	NA	NA	NA	NA	NA	NA	NA	NA	NA	NA	NA	NA
1070	161	ADNI1	ADNI1	010_S_0161	010	m24	2008-02-29	LMCI	79.1	Male	20	Hisp/Latino	Black	Married	1	1.15136079099057	NA	NA	NA	NA	NA	NA	2.5	11	23	10	24	35	3	5	62.5	11	34	70	10	NA	NA	NA	NA	NA	NA	NA	NA	NA	NA	NA	NA	NA	NA
1071	161	ADNI1	ADNI1	010_S_0161	010	m30	2008-08-20	LMCI	79.1	Male	20	Hisp/Latino	Black	Married	1	NA	NA	NA	NA	NA	NA	NA	NA	NA	NA	NA	NA	NA	NA	NA	NA	NA	NA	NA	NA	NA	NA	NA	NA	NA	NA	NA	NA	NA	NA	NA	NA	NA	NA
1072	161	ADNI1	ADNI1	010_S_0161	010	m36	2009-03-10	LMCI	79.1	Male	20	Hisp/Latino	Black	Married	1	1.12304512553417	NA	NA	NA	NA	NA	NA	2	13.33	24.33	9	28	21	5	6	100	3	43	86	12	NA	NA	NA	NA	NA	NA	NA	NA	NA	NA	NA	NA	NA	NA
1073	161	ADNI1	ADNI1	010_S_0161	010	m42	2009-09-01	LMCI	79.1	Male	20	Hisp/Latino	Black	Married	1	NA	NA	NA	NA	NA	NA	NA	NA	NA	NA	NA	NA	NA	NA	NA	NA	NA	NA	NA	NA	NA	NA	NA	NA	NA	NA	NA	NA	NA	NA	NA	NA	NA	NA
1074	161	ADNI1	ADNI1	010_S_0161	010	m48	2010-03-19	LMCI	79.1	Male	20	Hisp/Latino	Black	Married	1	NA	NA	NA	NA	NA	NA	NA	1.5	12	20	6	29	32	3	7	87.5	4	37	127	7	NA	NA	NA	NA	NA	NA	NA	NA	NA	NA	NA	NA	NA	NA
1075	161	ADNI1	ADNI1	010_S_0161	010	m54	2010-09-28	LMCI	79.1	Male	20	Hisp/Latino	Black	Married	1	NA	NA	NA	NA	NA	NA	NA	NA	NA	NA	NA	NA	NA	NA	NA	NA	NA	NA	NA	NA	NA	NA	NA	NA	NA	NA	NA	NA	NA	NA	NA	NA	NA	NA
1076	161	ADNI2	ADNI1	010_S_0161	010	m60	2011-06-23	LMCI	79.1	Male	20	Hisp/Latino	Black	Married	1	NA	NA	NA	NA	NA	NA	NA	5.5	30	42	10	21	14	2	4	100	4	NA	298	14	NA	3.5	3.44444444444444	3	3.6	3.16666666666667	3.5	3.35897435897436	4	3.77777777777778	3	3	3.5	4
1077	161	ADNI2	ADNI1	010_S_0161	010	m66	2012-02-28	LMCI	79.1	Male	20	Hisp/Latino	Black	Married	1	NA	NA	NA	NA	NA	NA	NA	NA	NA	NA	NA	NA	NA	NA	NA	NA	NA	NA	NA	NA	NA	NA	NA	NA	NA	NA	NA	NA	NA	NA	NA	NA	NA	NA
1078	161	ADNI2	ADNI1	010_S_0161	010	m72	2012-07-09	LMCI	79.1	Male	20	Hisp/Latino	Black	Married	1	NA	NA	NA	NA	NA	NA	NA	4.5	22	34	10	23	20	3	5	100	3	NA	265	17	18	3.875	3.33333333333333	2.85714285714286	3.6	3.83333333333333	4	3.53846153846154	3.25	3	1.6	1	3.16666666666667	3.5
1079	161	ADNI2	ADNI1	010_S_0161	010	m84	2013-08-13	LMCI	79.1	Male	20	Hisp/Latino	Black	Married	1	NA	NA	NA	NA	NA	NA	NA	5	23	36	10	18	21	4	6	100	3	NA	251	19	14	4	3.55555555555556	3.14285714285714	3.8	2.83333333333333	2.75	3.41025641025641	3.375	3.88888888888889	3	1.6	2.8	3.66666666666667
1080	162	ADNI1	ADNI1	123_S_0162	123	bl	2006-03-09	AD	71.8	Male	18	Not Hisp/Latino	White	Married	1	NA	NA	NA	NA	NA	NA	NA	1.5	12	21	9	24	31	3	8	100	5	55	60	0	NA	NA	NA	NA	NA	NA	NA	NA	NA	NA	NA	NA	NA	NA
1081	162	ADNI1	ADNI1	123_S_0162	123	m06	2006-09-19	AD	71.8	Male	18	Not Hisp/Latino	White	Married	1	NA	NA	NA	NA	NA	NA	NA	2	18	28	10	28	28	1	5	100	NA	41	99	3	NA	NA	NA	NA	NA	NA	NA	NA	NA	NA	NA	NA	NA	NA
1082	162	ADNI1	ADNI1	123_S_0162	123	m12	2007-03-20	AD	71.8	Male	18	Not Hisp/Latino	White	Married	1	NA	NA	NA	NA	NA	NA	NA	1.5	18.67	25.67	7	27	23	3	6	100	2	50	65	5	NA	NA	NA	NA	NA	NA	NA	NA	NA	NA	NA	NA	NA	NA
1083	162	ADNI1	ADNI1	123_S_0162	123	m18	2007-09-24	AD	71.8	Male	18	Not Hisp/Latino	White	Married	1	NA	NA	NA	NA	NA	NA	NA	NA	NA	NA	NA	NA	NA	NA	NA	NA	NA	NA	NA	NA	NA	NA	NA	NA	NA	NA	NA	NA	NA	NA	NA	NA	NA	NA
1084	162	ADNI1	ADNI1	123_S_0162	123	m24	2008-03-14	AD	71.8	Male	18	Not Hisp/Latino	White	Married	1	NA	NA	NA	NA	NA	NA	NA	1.5	16	25	9	24	23	1	5	100	0	39	73	7	NA	NA	NA	NA	NA	NA	NA	NA	NA	NA	NA	NA	NA	NA
1085	166	ADNI1	ADNI1	114_S_0166	114	bl	2006-02-20	CN	72.5	Female	18	Not Hisp/Latino	White	Married	1	NA	NA	NA	NA	NA	NA	NA	0	16.33	18.33	2	30	39	5	4	44.4444444444444	11	55	83	0	NA	NA	NA	NA	NA	NA	NA	NA	NA	NA	NA	NA	NA	NA
1086	166	ADNI1	ADNI1	114_S_0166	114	m06	2006-08-23	CN	72.5	Female	18	Not Hisp/Latino	White	Married	1	NA	NA	NA	NA	NA	NA	NA	0	3.33	5.33	2	30	32	4	8	88.8888888888889	NA	50	83	0	NA	NA	NA	NA	NA	NA	NA	NA	NA	NA	NA	NA	NA	NA
1088	166	ADNI1	ADNI1	114_S_0166	114	m12	2007-02-19	CN	72.5	Female	18	Not Hisp/Latino	White	Married	1	NA	NA	NA	NA	NA	NA	NA	1.5	3.67	6.67	3	30	38	6	10	100	8	66	63	1	NA	NA	NA	NA	NA	NA	NA	NA	NA	NA	NA	NA	NA	NA
1090	166	ADNI1	ADNI1	114_S_0166	114	m18	2007-08-24	CN	72.5	Female	18	Not Hisp/Latino	White	Married	1	NA	NA	NA	NA	NA	NA	NA	NA	NA	NA	NA	NA	NA	NA	NA	NA	NA	NA	NA	NA	NA	NA	NA	NA	NA	NA	NA	NA	NA	NA	NA	NA	NA	NA
1091	166	ADNI1	ADNI1	114_S_0166	114	m24	2008-02-11	CN	72.5	Female	18	Not Hisp/Latino	White	Married	1	NA	NA	NA	NA	NA	NA	NA	1.5	6.67	9.67	3	30	43	5	8	80	9	53	63	1	NA	NA	NA	NA	NA	NA	NA	NA	NA	NA	NA	NA	NA	NA
1092	166	ADNI1	ADNI1	114_S_0166	114	m30	2008-09-03	CN	72.5	Female	18	Not Hisp/Latino	White	Married	1	NA	NA	NA	NA	NA	NA	NA	NA	NA	NA	NA	NA	NA	NA	NA	NA	NA	NA	NA	NA	NA	NA	NA	NA	NA	NA	NA	NA	NA	NA	NA	NA	NA	NA
1093	166	ADNI1	ADNI1	114_S_0166	114	m36	2009-03-06	CN	72.5	Female	18	Not Hisp/Latino	White	Married	1	NA	NA	NA	NA	NA	NA	NA	2	6	11	3	27	35	6	9	100	6	48	81	5	NA	NA	NA	NA	NA	NA	NA	NA	NA	NA	NA	NA	NA	NA
1094	166	ADNIGO	ADNI1	114_S_0166	114	m60	2011-05-02	CN	72.5	Female	18	Not Hisp/Latino	White	Married	1	1.18704247235558	NA	NA	NA	NA	NA	NA	3	17	25	8	24	28	3	6	100	0	NA	122	3	19	1.125	1	1	1	1	1	1.02564102564103	2.875	1.44444444444444	1.8	1.4	2.6	1
1095	166	ADNI2	ADNI1	114_S_0166	114	m72	2012-02-13	CN	72.5	Female	18	Not Hisp/Latino	White	Married	1	NA	NA	NA	NA	551.9	249.5	24.16	2.5	20	28	8	26	23	1	4	100	0	NA	148	4	20	1.375	1	1	1	1	1	1.08108108108108	3.5	1.55555555555556	1.57142857142857	1.4	3.2	2
1096	166	ADNI2	ADNI1	114_S_0166	114	m78	2012-08-13	CN	72.5	Female	18	Not Hisp/Latino	White	Married	1	NA	NA	NA	NA	NA	NA	NA	NA	NA	NA	NA	NA	NA	NA	NA	NA	NA	NA	NA	NA	NA	NA	NA	NA	NA	NA	NA	NA	NA	NA	NA	NA	NA	NA
1097	166	ADNI2	ADNI1	114_S_0166	114	m84	2013-02-06	CN	72.5	Female	18	Not Hisp/Latino	White	Married	1	1.06046810596426	NA	1.7449	NA	NA	NA	NA	6	22	32	9	18	19	4	5	100	0	NA	200	10	16	1.375	1	1	1	NA	1	1.08333333333333	3.875	1.55555555555556	1.71428571428571	1.8	3.66666666666667	1
1098	166	ADNI2	ADNI1	114_S_0166	114	m90	2013-08-14	CN	72.5	Female	18	Not Hisp/Latino	White	Married	1	NA	NA	NA	NA	NA	NA	NA	NA	NA	NA	NA	NA	NA	NA	NA	NA	NA	NA	NA	NA	NA	NA	NA	NA	NA	NA	NA	NA	NA	NA	NA	NA	NA	NA
1099	166	ADNI2	ADNI1	114_S_0166	114	m96	2014-02-20	CN	72.5	Female	18	Not Hisp/Latino	White	Married	1	NA	NA	NA	NA	585.4	317.8	28.25	8	23	35	10	18	17	4	5	100	0	NA	263	20	11	1	1	1	1	1	1	1	3.25	2.33333333333333	1.85714285714286	2	3	2
1087	166	ADNI2	ADNI1	114_S_0166	114	m108	2015-03-04	CN	72.5	Female	18	Not Hisp/Latino	White	Married	1	NA	NA	1.8041	NA	469.7	258.6	23.54	13	34	48	10	15	8	-1	1	100	0	NA	300	17	8	1.125	1	1	1	2	1	1.17948717948718	2.75	2	1.57142857142857	1.8	2.5	1.25
1089	166	ADNI2	ADNI1	114_S_0166	114	m120	2016-02-10	CN	72.5	Female	18	Not Hisp/Latino	White	Married	1	NA	NA	NA	NA	NA	NA	NA	11	47	62	10	9	NA	NA	NA	NA	NA	NA	NA	26	2	NA	NA	NA	NA	NA	NA	NA	2.375	1.625	2.75	1.6	2.75	2.75
1100	167	ADNI1	ADNI1	128_S_0167	128	bl	2006-03-16	AD	76.4	Male	16	Not Hisp/Latino	White	Married	1	1.25955656093771	NA	NA	NA	NA	NA	NA	4.5	12.67	19.67	5	26	41	4	4	40	5	25	127	2	NA	NA	NA	NA	NA	NA	NA	NA	NA	NA	NA	NA	NA	NA
1101	167	ADNI1	ADNI1	128_S_0167	128	m06	2006-09-11	AD	76.4	Male	16	Not Hisp/Latino	White	Married	1	1.26998101539155	NA	NA	NA	NA	NA	NA	2.5	13	20	6	26	38	7	4	40	NA	30	166	6	NA	NA	NA	NA	NA	NA	NA	NA	NA	NA	NA	NA	NA	NA
1102	167	ADNI1	ADNI1	128_S_0167	128	m12	2007-05-16	AD	76.4	Male	16	Not Hisp/Latino	White	Married	1	1.22141502516766	1.8525	NA	NA	NA	NA	NA	1.5	13.67	23.67	7	25	27	3	5	71.4285714285714	7	26	181	3	NA	NA	NA	NA	NA	NA	NA	NA	NA	NA	NA	NA	NA	NA
1103	167	ADNI1	ADNI1	128_S_0167	128	m18	2007-10-23	AD	76.4	Male	16	Not Hisp/Latino	White	Married	1	NA	NA	NA	NA	NA	NA	NA	NA	NA	NA	NA	NA	NA	NA	NA	NA	NA	NA	NA	NA	NA	NA	NA	NA	NA	NA	NA	NA	NA	NA	NA	NA	NA	NA
1104	167	ADNI1	ADNI1	128_S_0167	128	m24	2009-02-13	AD	76.4	Male	16	Not Hisp/Latino	White	Married	1	1.360122602451	2.0475	NA	NA	NA	NA	NA	1.5	13	21	6	26	26	3	4	66.6666666666667	4	29	196	3	NA	NA	NA	NA	NA	NA	NA	NA	NA	NA	NA	NA	NA	NA
1105	168	ADNI1	ADNI1	011_S_0168	011	bl	2006-02-20	LMCI	89.3	Male	13	Not Hisp/Latino	White	Married	0	NA	NA	NA	NA	NA	NA	NA	0.5	10	15	4	26	35	3	2	25	4	34	78	1	NA	NA	NA	NA	NA	NA	NA	NA	NA	NA	NA	NA	NA	NA
1106	168	ADNI1	ADNI1	011_S_0168	011	m06	2006-08-21	LMCI	89.3	Male	13	Not Hisp/Latino	White	Married	0	NA	NA	NA	NA	NA	NA	NA	0	6.33	10.33	3	29	38	4	4	44.4444444444444	NA	29	48	0	NA	NA	NA	NA	NA	NA	NA	NA	NA	NA	NA	NA	NA	NA
1107	169	ADNI1	ADNI1	014_S_0169	014	bl	2006-02-16	LMCI	71.9	Female	16	Not Hisp/Latino	White	Married	1	NA	NA	NA	NA	NA	NA	NA	0.5	13.67	19.67	5	29	51	4	5	41.6666666666667	7	42	92	0	NA	NA	NA	NA	NA	NA	NA	NA	NA	NA	NA	NA	NA	NA
1108	169	ADNI1	ADNI1	014_S_0169	014	m06	2006-08-24	LMCI	71.9	Female	16	Not Hisp/Latino	White	Married	1	NA	NA	NA	NA	NA	NA	NA	0.5	5.67	7.67	1	28	40	3	2	22.2222222222222	NA	39	138	0	NA	NA	NA	NA	NA	NA	NA	NA	NA	NA	NA	NA	NA	NA
1110	169	ADNI1	ADNI1	014_S_0169	014	m12	2007-02-22	LMCI	71.9	Female	16	Not Hisp/Latino	White	Married	1	NA	NA	NA	NA	NA	NA	NA	0.5	3.33	8.33	4	29	49	10	3	25	8	38	120	0	NA	NA	NA	NA	NA	NA	NA	NA	NA	NA	NA	NA	NA	NA
1111	169	ADNI1	ADNI1	014_S_0169	014	m18	2007-08-30	LMCI	71.9	Female	16	Not Hisp/Latino	White	Married	1	NA	NA	NA	NA	NA	NA	NA	0.5	7	9	0	28	51	4	4	33.3333333333333	NA	14	200	0	NA	NA	NA	NA	NA	NA	NA	NA	NA	NA	NA	NA	NA	NA
1112	169	ADNI1	ADNI1	014_S_0169	014	m24	2008-02-28	LMCI	71.9	Female	16	Not Hisp/Latino	White	Married	1	NA	NA	NA	NA	NA	NA	NA	0.5	9.67	11.67	0	28	47	7	6	46.1538461538462	9	51	130	0	NA	NA	NA	NA	NA	NA	NA	NA	NA	NA	NA	NA	NA	NA
1113	169	ADNI1	ADNI1	014_S_0169	014	m30	2008-09-16	LMCI	71.9	Female	16	Not Hisp/Latino	White	Married	1	NA	NA	NA	NA	NA	NA	NA	NA	NA	NA	NA	NA	NA	NA	NA	NA	NA	NA	NA	NA	NA	NA	NA	NA	NA	NA	NA	NA	NA	NA	NA	NA	NA	NA
1114	169	ADNI1	ADNI1	014_S_0169	014	m36	2009-02-24	LMCI	71.9	Female	16	Not Hisp/Latino	White	Married	1	NA	NA	NA	NA	NA	NA	NA	1.5	7	10	1	27	47	6	NA	NA	NA	NA	300	0	NA	NA	NA	NA	NA	NA	NA	NA	NA	NA	NA	NA	NA	NA
1115	169	ADNI1	ADNI1	014_S_0169	014	m42	2009-08-24	LMCI	71.9	Female	16	Not Hisp/Latino	White	Married	1	NA	NA	NA	NA	NA	NA	NA	NA	NA	NA	NA	NA	NA	NA	NA	NA	NA	NA	NA	NA	NA	NA	NA	NA	NA	NA	NA	NA	NA	NA	NA	NA	NA	NA
1116	169	ADNI1	ADNI1	014_S_0169	014	m48	2010-02-04	LMCI	71.9	Female	16	Not Hisp/Latino	White	Married	1	NA	NA	NA	NA	NA	NA	NA	0.5	5.67	12.67	4	28	55	5	4	30.7692307692308	10	39	58	0	NA	NA	NA	NA	NA	NA	NA	NA	NA	NA	NA	NA	NA	NA
1117	169	ADNIGO	ADNI1	014_S_0169	014	m60	2011-03-03	LMCI	71.9	Female	16	Not Hisp/Latino	White	Married	1	NA	NA	NA	NA	NA	NA	NA	0.5	6	9	2	28	48	5	3	27.2727272727273	9	NA	141	1	22	1.625	1.44444444444444	1.42857142857143	1.2	1.16666666666667	1.25	1.38461538461538	1	1	1	1	1	1
1118	169	ADNIGO	ADNI1	014_S_0169	014	m66	2011-08-11	LMCI	71.9	Female	16	Not Hisp/Latino	White	Married	1	NA	NA	NA	NA	NA	NA	NA	NA	NA	NA	NA	NA	NA	NA	NA	NA	NA	NA	NA	NA	NA	NA	NA	NA	NA	NA	NA	NA	NA	NA	NA	NA	NA	NA
1119	169	ADNI2	ADNI1	014_S_0169	014	m72	2012-02-09	LMCI	71.9	Female	16	Not Hisp/Latino	White	Married	1	NA	NA	NA	NA	NA	NA	NA	1	5	9	2	28	48	6	4	30.7692307692308	9	NA	148	0	22	2	1.66666666666667	1.71428571428571	1	1.5	1.75	1.64102564102564	1	1	1	1	1	1
1120	169	ADNI2	ADNI1	014_S_0169	014	m78	2012-10-29	LMCI	71.9	Female	16	Not Hisp/Latino	White	Married	1	NA	NA	NA	NA	NA	NA	NA	NA	NA	NA	NA	NA	NA	NA	NA	NA	NA	NA	NA	NA	NA	NA	NA	NA	NA	NA	NA	NA	NA	NA	NA	NA	NA	NA
1121	169	ADNI2	ADNI1	014_S_0169	014	m84	2013-02-14	LMCI	71.9	Female	16	Not Hisp/Latino	White	Married	1	NA	NA	NA	NA	NA	NA	NA	0.5	9	15	4	28	46	4	6	60	8	NA	72	0	23	1.5	1.77777777777778	2.42857142857143	1.6	2	1.5	1.82051282051282	1	1	1	1	1	1
1122	169	ADNI2	ADNI1	014_S_0169	014	m96	2014-03-21	LMCI	71.9	Female	16	Not Hisp/Latino	White	Married	1	NA	NA	NA	NA	NA	NA	NA	1	9	14	4	28	53	6	7	53.8461538461538	7	NA	158	0	22	1.5	1.22222222222222	1.57142857142857	1	1.66666666666667	1.5	1.41025641025641	1	1	1	1	1	1
1109	169	ADNI2	ADNI1	014_S_0169	014	m108	2015-03-03	LMCI	71.9	Female	16	Not Hisp/Latino	White	Married	1	NA	NA	NA	NA	NA	NA	NA	1	12	19	5	28	48	7	8	61.5384615384615	7	NA	154	0	20	1.875	1.14285714285714	NA	1	1.4	2.25	1.54838709677419	1	1	1.28571428571429	1	1	1
1123	171	ADNI1	ADNI1	098_S_0171	098	bl	2006-02-21	CN	78.3	Female	17	Not Hisp/Latino	White	Married	0	1.23564621685266	NA	NA	NA	NA	NA	NA	0	8.33	12.33	4	30	38	4	3	33.3333333333333	9	58	51	0	NA	NA	NA	NA	NA	NA	NA	NA	NA	NA	NA	NA	NA	NA
1124	171	ADNI1	ADNI1	098_S_0171	098	m06	2006-08-01	CN	78.3	Female	17	Not Hisp/Latino	White	Married	0	NA	NA	NA	NA	NA	NA	NA	0	11	16	5	28	36	7	6	60	NA	65	59	0	NA	NA	NA	NA	NA	NA	NA	NA	NA	NA	NA	NA	NA	NA
1125	171	ADNI1	ADNI1	098_S_0171	098	m12	2007-03-06	CN	78.3	Female	17	Not Hisp/Latino	White	Married	0	NA	NA	NA	NA	NA	NA	NA	0	4	9	5	29	34	4	2	25	10	56	82	0	NA	NA	NA	NA	NA	NA	NA	NA	NA	NA	NA	NA	NA	NA
1126	171	ADNI1	ADNI1	098_S_0171	098	m18	2007-08-13	CN	78.3	Female	17	Not Hisp/Latino	White	Married	0	NA	NA	NA	NA	NA	NA	NA	NA	NA	NA	NA	NA	NA	NA	NA	NA	NA	NA	NA	NA	NA	NA	NA	NA	NA	NA	NA	NA	NA	NA	NA	NA	NA	NA
1127	171	ADNI1	ADNI1	098_S_0171	098	m24	2008-02-21	CN	78.3	Female	17	Not Hisp/Latino	White	Married	0	NA	NA	NA	NA	NA	NA	NA	0	6	9	3	29	36	5	10	100	9	65	57	0	NA	NA	NA	NA	NA	NA	NA	NA	NA	NA	NA	NA	NA	NA
1128	171	ADNI1	ADNI1	098_S_0171	098	m30	2008-08-14	CN	78.3	Female	17	Not Hisp/Latino	White	Married	0	NA	NA	NA	NA	NA	NA	NA	NA	NA	NA	NA	NA	NA	NA	NA	NA	NA	NA	NA	NA	NA	NA	NA	NA	NA	NA	NA	NA	NA	NA	NA	NA	NA	NA
1129	171	ADNI1	ADNI1	098_S_0171	098	m36	2009-02-23	CN	78.3	Female	17	Not Hisp/Latino	White	Married	0	NA	NA	NA	NA	NA	NA	NA	0	3	9	6	29	35	4	4	44.4444444444444	9	67	64	0	NA	NA	NA	NA	NA	NA	NA	NA	NA	NA	NA	NA	NA	NA
1130	171	ADNI1	ADNI1	098_S_0171	098	m42	2009-08-11	CN	78.3	Female	17	Not Hisp/Latino	White	Married	0	NA	NA	NA	NA	NA	NA	NA	NA	NA	NA	NA	NA	NA	NA	NA	NA	NA	NA	NA	NA	NA	NA	NA	NA	NA	NA	NA	NA	NA	NA	NA	NA	NA	NA
1131	171	ADNI1	ADNI1	098_S_0171	098	m48	2010-03-08	CN	78.3	Female	17	Not Hisp/Latino	White	Married	0	NA	NA	NA	NA	NA	NA	NA	0	6.33	12.33	5	29	40	8	7	63.6363636363636	9	57	69	0	NA	NA	NA	NA	NA	NA	NA	NA	NA	NA	NA	NA	NA	NA
1132	171	ADNI1	ADNI1	098_S_0171	098	m54	2010-08-29	CN	78.3	Female	17	Not Hisp/Latino	White	Married	0	NA	NA	NA	NA	NA	NA	NA	NA	NA	NA	NA	NA	NA	NA	NA	NA	NA	NA	NA	NA	NA	NA	NA	NA	NA	NA	NA	NA	NA	NA	NA	NA	NA	NA
1133	171	ADNI2	ADNI1	098_S_0171	098	m60	2011-04-05	CN	78.3	Female	17	Not Hisp/Latino	White	Married	0	1.16227782378584	NA	1.1143	NA	NA	NA	NA	0	16	25	9	27	32	3	5	62.5	9	NA	74	2	22	1.75	1.33333333333333	1.28571428571429	1.2	NA	1.66666666666667	1.45714285714286	1.75	1.88888888888889	1.28571428571429	1.8	2	1.75
1134	171	ADNI2	ADNI1	098_S_0171	098	m66	2011-09-14	CN	78.3	Female	17	Not Hisp/Latino	White	Married	0	NA	NA	NA	NA	NA	NA	NA	NA	NA	NA	NA	NA	NA	NA	NA	NA	NA	NA	NA	NA	NA	NA	NA	NA	NA	NA	NA	NA	NA	NA	NA	NA	NA	NA
1135	171	ADNI2	ADNI1	098_S_0171	098	m72	2012-05-09	CN	78.3	Female	17	Not Hisp/Latino	White	Married	0	NA	NA	NA	NA	NA	NA	NA	0	8	15	6	29	30	2	6	100	8	NA	72	0	26	1	1.77777777777778	1	1	1.5	NA	1.28125	1.5	1.11111111111111	1.28571428571429	1	1.33333333333333	1.25
1136	171	ADNI2	ADNI1	098_S_0171	098	m78	2012-09-14	CN	78.3	Female	17	Not Hisp/Latino	White	Married	0	NA	NA	NA	NA	NA	NA	NA	NA	NA	NA	NA	NA	NA	NA	NA	NA	NA	NA	NA	NA	NA	NA	NA	NA	NA	NA	NA	NA	NA	NA	NA	NA	NA	NA
1137	171	ADNI2	ADNI1	098_S_0171	098	m84	2013-04-10	CN	78.3	Female	17	Not Hisp/Latino	White	Married	0	1.21819197385195	NA	1.1261	NA	NA	NA	NA	1	21	33	9	25	23	2	6	100	2	NA	194	1	21	1.875	1.44444444444444	1	1	1	1.25	1.30769230769231	1.5	1.22222222222222	1.28571428571429	1.8	1.66666666666667	1.33333333333333
1138	172	ADNI1	ADNI1	098_S_0172	098	bl	2006-03-30	CN	70.6	Female	18	Not Hisp/Latino	White	Married	0	NA	NA	NA	NA	>1700	226.5	21.19	0	7.67	12.67	4	29	39	6	10	100	11	47	51	0	NA	NA	NA	NA	NA	NA	NA	NA	NA	NA	NA	NA	NA	NA
1139	172	ADNI1	ADNI1	098_S_0172	098	m06	2006-10-17	CN	70.6	Female	18	Not Hisp/Latino	White	Married	0	NA	NA	NA	NA	NA	NA	NA	0	5.33	9.33	3	29	48	5	1	9.09090909090909	NA	51	71	0	NA	NA	NA	NA	NA	NA	NA	NA	NA	NA	NA	NA	NA	NA
1140	172	ADNI1	ADNI1	098_S_0172	098	m12	2007-04-02	CN	70.6	Female	18	Not Hisp/Latino	White	Married	0	NA	NA	NA	NA	>1700	242.3	21.91	0	5.67	9.67	4	30	45	10	5	35.7142857142857	16	52	62	0	NA	NA	NA	NA	NA	NA	NA	NA	NA	NA	NA	NA	NA	NA
1141	172	ADNI1	ADNI1	098_S_0172	098	m18	2007-09-18	CN	70.6	Female	18	Not Hisp/Latino	White	Married	0	NA	NA	NA	NA	NA	NA	NA	NA	NA	NA	NA	NA	NA	NA	NA	NA	NA	NA	NA	NA	NA	NA	NA	NA	NA	NA	NA	NA	NA	NA	NA	NA	NA	NA
1142	172	ADNI1	ADNI1	098_S_0172	098	m24	2008-04-07	CN	70.6	Female	18	Not Hisp/Latino	White	Married	0	NA	NA	NA	NA	NA	NA	NA	0	4.67	6.67	2	27	41	6	2	20	13	55	63	0	NA	NA	NA	NA	NA	NA	NA	NA	NA	NA	NA	NA	NA	NA
1143	172	ADNI1	ADNI1	098_S_0172	098	m30	2008-09-24	CN	70.6	Female	18	Not Hisp/Latino	White	Married	0	NA	NA	NA	NA	NA	NA	NA	NA	NA	NA	NA	NA	NA	NA	NA	NA	NA	NA	NA	NA	NA	NA	NA	NA	NA	NA	NA	NA	NA	NA	NA	NA	NA	NA
1144	172	ADNI1	ADNI1	098_S_0172	098	m36	2009-03-23	CN	70.6	Female	18	Not Hisp/Latino	White	Married	0	NA	NA	NA	NA	NA	NA	NA	0	5.33	7.33	2	30	41	8	2	16.6666666666667	14	52	87	0	NA	NA	NA	NA	NA	NA	NA	NA	NA	NA	NA	NA	NA	NA
1145	172	ADNI1	ADNI1	098_S_0172	098	m42	2009-09-16	CN	70.6	Female	18	Not Hisp/Latino	White	Married	0	NA	NA	NA	NA	NA	NA	NA	NA	NA	NA	NA	NA	NA	NA	NA	NA	NA	NA	NA	NA	NA	NA	NA	NA	NA	NA	NA	NA	NA	NA	NA	NA	NA	NA
1146	172	ADNI1	ADNI1	098_S_0172	098	m48	2010-04-06	CN	70.6	Female	18	Not Hisp/Latino	White	Married	0	NA	NA	NA	NA	NA	NA	NA	0	5.67	7.67	2	30	43	8	4	30.7692307692308	15	55	76	0	NA	NA	NA	NA	NA	NA	NA	NA	NA	NA	NA	NA	NA	NA
1147	172	ADNI1	ADNI1	098_S_0172	098	m54	2010-09-23	CN	70.6	Female	18	Not Hisp/Latino	White	Married	0	NA	NA	NA	NA	NA	NA	NA	NA	NA	NA	NA	NA	NA	NA	NA	NA	NA	NA	NA	NA	NA	NA	NA	NA	NA	NA	NA	NA	NA	NA	NA	NA	NA	NA
1148	172	ADNI2	ADNI1	098_S_0172	098	m60	2011-03-12	CN	70.6	Female	18	Not Hisp/Latino	White	Married	0	1.24512760446985	NA	0.9346	NA	NA	NA	NA	0	4	8	3	29	47	9	3	23.0769230769231	15	NA	57	0	23	1.5	1.33333333333333	1.42857142857143	1.2	1.66666666666667	1.5	1.43589743589744	1	1.11111111111111	1.28571428571429	1	1	1
1149	172	ADNI2	ADNI1	098_S_0172	098	m66	2011-09-05	CN	70.6	Female	18	Not Hisp/Latino	White	Married	0	NA	NA	NA	NA	NA	NA	NA	NA	NA	NA	NA	NA	NA	NA	NA	NA	NA	NA	NA	NA	NA	NA	NA	NA	NA	NA	NA	NA	NA	NA	NA	NA	NA	NA
1150	172	ADNI2	ADNI1	098_S_0172	098	m72	2012-03-22	CN	70.6	Female	18	Not Hisp/Latino	White	Married	0	NA	NA	NA	NA	NA	NA	NA	0	6	11	4	29	42	9	3	23.0769230769231	13	NA	58	0	24	1.25	1.11111111111111	1	1	1	1.5	1.12820512820513	1.125	1	1	1	1	1
1151	172	ADNI2	ADNI1	098_S_0172	098	m78	2012-10-01	CN	70.6	Female	18	Not Hisp/Latino	White	Married	0	NA	NA	NA	NA	NA	NA	NA	NA	NA	NA	NA	NA	NA	NA	NA	NA	NA	NA	NA	NA	NA	NA	NA	NA	NA	NA	NA	NA	NA	NA	NA	NA	NA	NA
1152	173	ADNI1	ADNI1	114_S_0173	114	bl	2006-02-22	CN	73.2	Male	18	Not Hisp/Latino	White	Married	0	1.15933267375664	NA	NA	NA	991.3	305.6	29.3	0	13.67	14.67	1	30	39	6	5	45.4545454545455	13	60	54	0	NA	NA	NA	NA	NA	NA	NA	NA	NA	NA	NA	NA	NA	NA
1153	173	ADNI1	ADNI1	114_S_0173	114	m06	2006-08-28	CN	73.2	Male	18	Not Hisp/Latino	White	Married	0	1.17323776238294	NA	NA	NA	NA	NA	NA	0	6.67	9.67	3	30	32	1	5	83.3333333333333	NA	53	50	0	NA	NA	NA	NA	NA	NA	NA	NA	NA	NA	NA	NA	NA	NA
1154	173	ADNI1	ADNI1	114_S_0173	114	m12	2007-02-19	CN	73.2	Male	18	Not Hisp/Latino	White	Married	0	1.14146319599437	NA	NA	NA	1042	323.9	30.94	0	7.33	12.33	5	30	26	5	7	87.5	10	52	62	0	NA	NA	NA	NA	NA	NA	NA	NA	NA	NA	NA	NA	NA	NA
1156	173	ADNI1	ADNI1	114_S_0173	114	m18	2007-08-24	CN	73.2	Male	18	Not Hisp/Latino	White	Married	0	NA	NA	NA	NA	NA	NA	NA	NA	NA	NA	NA	NA	NA	NA	NA	NA	NA	NA	NA	NA	NA	NA	NA	NA	NA	NA	NA	NA	NA	NA	NA	NA	NA	NA
1157	173	ADNI1	ADNI1	114_S_0173	114	m24	2008-02-12	CN	73.2	Male	18	Not Hisp/Latino	White	Married	0	1.19689280818915	NA	NA	NA	NA	NA	NA	0	5.67	8.67	3	30	42	6	1	9.09090909090909	13	54	65	0	NA	NA	NA	NA	NA	NA	NA	NA	NA	NA	NA	NA	NA	NA
1158	173	ADNI1	ADNI1	114_S_0173	114	m30	2008-09-04	CN	73.2	Male	18	Not Hisp/Latino	White	Married	0	NA	NA	NA	NA	NA	NA	NA	NA	NA	NA	NA	NA	NA	NA	NA	NA	NA	NA	NA	NA	NA	NA	NA	NA	NA	NA	NA	NA	NA	NA	NA	NA	NA	NA
1159	173	ADNI1	ADNI1	114_S_0173	114	m36	2009-03-02	CN	73.2	Male	18	Not Hisp/Latino	White	Married	0	1.15585652846061	NA	NA	NA	NA	NA	NA	0	6.67	7.67	1	30	32	5	5	55.5555555555556	9	55	58	0	NA	NA	NA	NA	NA	NA	NA	NA	NA	NA	NA	NA	NA	NA
1160	173	ADNI2	ADNI1	114_S_0173	114	m72	2012-02-15	CN	73.2	Male	18	Not Hisp/Latino	White	Married	0	1.16810619779284	NA	1.3337	NA	919.6	334.2	34.01	0	9	12	3	27	40	8	6	54.5454545454545	14	NA	94	0	25	1.25	1.33333333333333	1	1	1.33333333333333	1.25	1.20512820512821	1	1	1	1	1	1
1161	173	ADNI2	ADNI1	114_S_0173	114	m78	2012-08-13	CN	73.2	Male	18	Not Hisp/Latino	White	Married	0	NA	NA	NA	NA	NA	NA	NA	NA	NA	NA	NA	NA	NA	NA	NA	NA	NA	NA	NA	NA	NA	NA	NA	NA	NA	NA	NA	NA	NA	NA	NA	NA	NA	NA
1162	173	ADNI2	ADNI1	114_S_0173	114	m84	2013-02-06	CN	73.2	Male	18	Not Hisp/Latino	White	Married	0	NA	NA	NA	NA	NA	NA	NA	0	12	17	4	30	34	3	7	100	9	NA	100	0	24	1.25	1.44444444444444	1	1.2	1.33333333333333	1.5	1.28205128205128	1	1	1	1	1	1
1163	173	ADNI2	ADNI1	114_S_0173	114	m90	2013-08-14	CN	73.2	Male	18	Not Hisp/Latino	White	Married	0	NA	NA	NA	NA	NA	NA	NA	NA	NA	NA	NA	NA	NA	NA	NA	NA	NA	NA	NA	NA	NA	NA	NA	NA	NA	NA	NA	NA	NA	NA	NA	NA	NA	NA
1164	173	ADNI2	ADNI1	114_S_0173	114	m96	2014-02-20	CN	73.2	Male	18	Not Hisp/Latino	White	Married	0	1.02991729212975	NA	1.3615	NA	868.6	343.6	33.48	1.5	10	14	4	30	38	4	4	50	9	NA	62	0	23	1.5	1.55555555555556	1	1.4	1.83333333333333	1	1.41025641025641	1	1	1	1	1	1
1155	173	ADNI2	ADNI1	114_S_0173	114	m120	2016-02-25	CN	73.2	Male	18	Not Hisp/Latino	White	Married	0	NA	NA	1.4505	NA	628.2	313.6	31.44	1	11	19	8	27	18	3	5	100	1	NA	70	1	22	2	1.33333333333333	1.14285714285714	1	1.33333333333333	1	1.35897435897436	1.75	1	1.14285714285714	1	1.5	1
1165	176	ADNI1	ADNI1	067_S_0176	067	bl	2006-05-09	LMCI	74.7	Male	19	Not Hisp/Latino	White	Married	1	NA	NA	NA	NA	670.7	366.6	40.9	1	11.33	20.33	8	28	17	0	3	100	3	41	68	5	NA	NA	NA	NA	NA	NA	NA	NA	NA	NA	NA	NA	NA	NA
1166	176	ADNI1	ADNI1	067_S_0176	067	m06	2006-12-05	LMCI	74.7	Male	19	Not Hisp/Latino	White	Married	1	NA	NA	NA	NA	NA	NA	NA	1	14.67	19.67	5	27	30	3	7	100	NA	52	89	5	NA	NA	NA	NA	NA	NA	NA	NA	NA	NA	NA	NA	NA	NA
1167	176	ADNI1	ADNI1	067_S_0176	067	m12	2007-05-22	LMCI	74.7	Male	19	Not Hisp/Latino	White	Married	1	NA	NA	NA	NA	699.6	417.8	47.14	1.5	14.33	21.33	7	27	14	-2	0	NA	2	38	125	6	NA	NA	NA	NA	NA	NA	NA	NA	NA	NA	NA	NA	NA	NA
1168	176	ADNI1	ADNI1	067_S_0176	067	m24	2008-06-19	LMCI	74.7	Male	19	Not Hisp/Latino	White	Married	1	NA	NA	NA	NA	NA	NA	NA	2.5	15.33	22.33	6	25	23	3	6	100	0	41	121	13	NA	NA	NA	NA	NA	NA	NA	NA	NA	NA	NA	NA	NA	NA
1169	176	ADNI1	ADNI1	067_S_0176	067	m30	2008-11-20	LMCI	74.7	Male	19	Not Hisp/Latino	White	Married	1	NA	NA	NA	NA	NA	NA	NA	NA	NA	NA	NA	NA	NA	NA	NA	NA	NA	NA	NA	NA	NA	NA	NA	NA	NA	NA	NA	NA	NA	NA	NA	NA	NA	NA
1170	176	ADNI1	ADNI1	067_S_0176	067	m36	2009-05-04	LMCI	74.7	Male	19	Not Hisp/Latino	White	Married	1	NA	NA	NA	NA	NA	NA	NA	3	8	19	10	27	NA	NA	NA	NA	5	45	86	12	NA	NA	NA	NA	NA	NA	NA	NA	NA	NA	NA	NA	NA	NA
1171	177	ADNI1	ADNI1	067_S_0177	067	bl	2006-04-14	CN	74.8	Female	14	Not Hisp/Latino	White	Never married	0	NA	NA	NA	NA	1367	240	21.41	0	5.67	6.67	1	29	37	5	6	66.6666666666667	12	42	62	0	NA	NA	NA	NA	NA	NA	NA	NA	NA	NA	NA	NA	NA	NA
1172	177	ADNI1	ADNI1	067_S_0177	067	m06	2006-12-22	CN	74.8	Female	14	Not Hisp/Latino	White	Never married	0	NA	NA	NA	NA	NA	NA	NA	0	4	6	2	30	44	6	10	76.9230769230769	NA	35	50	0	NA	NA	NA	NA	NA	NA	NA	NA	NA	NA	NA	NA	NA	NA
1173	177	ADNI1	ADNI1	067_S_0177	067	m12	2007-04-18	CN	74.8	Female	14	Not Hisp/Latino	White	Never married	0	NA	NA	NA	NA				0	3.67	4.67	1	30	40	4	4	44.4444444444444	14	36	68	0	NA	NA	NA	NA	NA	NA	NA	NA	NA	NA	NA	NA	NA	NA
1174	177	ADNI1	ADNI1	067_S_0177	067	m18	2007-10-25	CN	74.8	Female	14	Not Hisp/Latino	White	Never married	0	NA	NA	NA	NA	NA	NA	NA	NA	NA	NA	NA	NA	NA	NA	NA	NA	NA	NA	NA	NA	NA	NA	NA	NA	NA	NA	NA	NA	NA	NA	NA	NA	NA	NA
1175	177	ADNI1	ADNI1	067_S_0177	067	m24	2008-05-07	CN	74.8	Female	14	Not Hisp/Latino	White	Never married	0	NA	NA	NA	NA	NA	NA	NA	0	7	11	4	30	41	1	6	75	10	32	73	0	NA	NA	NA	NA	NA	NA	NA	NA	NA	NA	NA	NA	NA	NA
1176	177	ADNI1	ADNI1	067_S_0177	067	m30	2008-10-21	CN	74.8	Female	14	Not Hisp/Latino	White	Never married	0	NA	NA	NA	NA	NA	NA	NA	NA	NA	NA	NA	NA	NA	NA	NA	NA	NA	NA	NA	NA	NA	NA	NA	NA	NA	NA	NA	NA	NA	NA	NA	NA	NA	NA
1177	178	ADNI1	ADNI1	021_S_0178	021	bl	2006-03-07	LMCI	64.8	Male	20	Not Hisp/Latino	White	Married	0	1.35491540929142	NA	NA	NA	NA	NA	NA	1.5	4.33	9.33	5	29	40	6	6	54.5454545454545	8	60	62	2	NA	NA	NA	NA	NA	NA	NA	NA	NA	NA	NA	NA	NA	NA
1178	178	ADNI1	ADNI1	021_S_0178	021	m06	2006-09-07	LMCI	64.8	Male	20	Not Hisp/Latino	White	Married	0	1.27044482543278	NA	NA	NA	NA	NA	NA	1	5.33	7.33	2	30	39	7	5	55.5555555555556	NA	54	53	2	NA	NA	NA	NA	NA	NA	NA	NA	NA	NA	NA	NA	NA	NA
1180	178	ADNI1	ADNI1	021_S_0178	021	m12	2007-03-08	LMCI	64.8	Male	20	Not Hisp/Latino	White	Married	0	1.36200809974473	NA	NA	NA	NA	NA	NA	0.5	5.33	9.33	4	29	43	5	8	80	7	55	58	2	NA	NA	NA	NA	NA	NA	NA	NA	NA	NA	NA	NA	NA	NA
1186	178	ADNI1	ADNI1	021_S_0178	021	m18	2007-09-07	LMCI	64.8	Male	20	Not Hisp/Latino	White	Married	0	1.26157065770522	NA	NA	NA	NA	NA	NA	0.5	4.67	13.67	9	29	42	4	8	80	NA	59	59	2	NA	NA	NA	NA	NA	NA	NA	NA	NA	NA	NA	NA	NA	NA
1189	178	ADNI1	ADNI1	021_S_0178	021	m24	2008-03-21	LMCI	64.8	Male	20	Not Hisp/Latino	White	Married	0	1.26463334634655	NA	NA	NA	NA	NA	NA	0.5	6	10	4	30	45	5	11	100	11	52	63	0	NA	NA	NA	NA	NA	NA	NA	NA	NA	NA	NA	NA	NA	NA
1190	178	ADNI1	ADNI1	021_S_0178	021	m30	2008-09-17	LMCI	64.8	Male	20	Not Hisp/Latino	White	Married	0	NA	NA	NA	NA	NA	NA	NA	NA	NA	NA	NA	NA	NA	NA	NA	NA	NA	NA	NA	NA	NA	NA	NA	NA	NA	NA	NA	NA	NA	NA	NA	NA	NA	NA
1191	178	ADNI1	ADNI1	021_S_0178	021	m36	2009-03-17	LMCI	64.8	Male	20	Not Hisp/Latino	White	Married	0	1.28349644359389	NA	NA	NA	NA	NA	NA	0.5	4	8	4	30	46	6	6	50	9	54	52	0	NA	NA	NA	NA	NA	NA	NA	NA	NA	NA	NA	NA	NA	NA
1192	178	ADNI1	ADNI1	021_S_0178	021	m42	2009-09-15	LMCI	64.8	Male	20	Not Hisp/Latino	White	Married	0	NA	NA	NA	NA	NA	NA	NA	NA	NA	NA	NA	NA	NA	NA	NA	NA	NA	NA	NA	NA	NA	NA	NA	NA	NA	NA	NA	NA	NA	NA	NA	NA	NA	NA
1193	178	ADNI1	ADNI1	021_S_0178	021	m48	2010-03-17	LMCI	64.8	Male	20	Not Hisp/Latino	White	Married	0	NA	NA	NA	NA	NA	NA	NA	0.5	4.67	10.67	6	29	46	8	8	61.5384615384615	11	55	59	0	NA	NA	NA	NA	NA	NA	NA	NA	NA	NA	NA	NA	NA	NA
1194	178	ADNIGO	ADNI1	021_S_0178	021	m60	2011-06-03	LMCI	64.8	Male	20	Not Hisp/Latino	White	Married	0	NA	NA	NA	NA	NA	NA	NA	1	5	9	4	30	52	4	8	66.6666666666667	12	NA	64	2	26	1.25	1.11111111111111	1	1	1.6	1.5	1.21052631578947	2	1.22222222222222	1	1.5	1.33333333333333	1.75
1195	178	ADNIGO	ADNI1	021_S_0178	021	m66	2011-08-30	LMCI	64.8	Male	20	Not Hisp/Latino	White	Married	0	NA	NA	NA	NA	NA	NA	NA	NA	NA	NA	NA	NA	NA	NA	NA	NA	NA	NA	NA	NA	NA	NA	NA	NA	NA	NA	NA	NA	NA	NA	NA	NA	NA	NA
1196	178	ADNI2	ADNI1	021_S_0178	021	m72	2012-03-07	LMCI	64.8	Male	20	Not Hisp/Latino	White	Married	0	NA	NA	NA	NA	NA	NA	NA	1	6	10	4	30	48	4	6	50	10	NA	101	1	25	1.75	1.11111111111111	1.14285714285714	1.4	1	2.25	1.38461538461538	1.85714285714286	1.11111111111111	1	1.6	1.16666666666667	1.75
1197	178	ADNI2	ADNI1	021_S_0178	021	m78	2012-09-14	LMCI	64.8	Male	20	Not Hisp/Latino	White	Married	0	NA	NA	NA	NA	NA	NA	NA	NA	NA	NA	NA	NA	NA	NA	NA	NA	NA	NA	NA	NA	NA	NA	NA	NA	NA	NA	NA	NA	NA	NA	NA	NA	NA	NA
1198	178	ADNI2	ADNI1	021_S_0178	021	m84	2013-03-12	LMCI	64.8	Male	20	Not Hisp/Latino	White	Married	0	NA	NA	NA	NA	NA	NA	NA	1	6	10	4	30	52	2	6	54.5454545454545	10	NA	67	0	27	1.625	1.33333333333333	1.14285714285714	1.4	1.8	2.25	1.52631578947368	1.75	1.11111111111111	1	1.4	1.33333333333333	2
1199	178	ADNI2	ADNI1	021_S_0178	021	m90	2013-09-17	LMCI	64.8	Male	20	Not Hisp/Latino	White	Married	0	NA	NA	NA	NA	NA	NA	NA	NA	NA	NA	NA	NA	NA	NA	NA	NA	NA	NA	NA	NA	NA	NA	NA	NA	NA	NA	NA	NA	NA	NA	NA	NA	NA	NA
1200	178	ADNI2	ADNI1	021_S_0178	021	m96	2014-03-06	LMCI	64.8	Male	20	Not Hisp/Latino	White	Married	0	NA	NA	NA	NA	NA	NA	NA	1	4	10	6	27	52	6	8	61.5384615384615	16	NA	93	0	25	1.625	1.22222222222222	1.28571428571429	1	1.5	2.25	1.43589743589744	1.375	1	1	1.25	1.66666666666667	1.75
1179	178	ADNI2	ADNI1	021_S_0178	021	m108	2015-02-24	LMCI	64.8	Male	20	Not Hisp/Latino	White	Married	0	NA	NA	NA	NA	NA	NA	NA	1	4	11	7	29	56	8	5	35.7142857142857	16	NA	66	0	25	1.875	1.11111111111111	1.14285714285714	1.4	1.5	2	1.46153846153846	1.75	1.33333333333333	1	1.2	1.83333333333333	1.75
1181	178	ADNI2	ADNI1	021_S_0178	021	m120	2016-02-29	LMCI	64.8	Male	20	Not Hisp/Latino	White	Married	0	NA	NA	NA	NA	NA	NA	NA	0	6	11	5	30	50	8	7	53.8461538461538	15	NA	51	0	25	1.5	1.11111111111111	1	1.4	1.66666666666667	2	1.38461538461538	1.25	1	1	1.6	1.2	1.75
1182	178	ADNI3	ADNI1	021_S_0178	021	m132	2017-04-19	LMCI	64.8	Male	20	Not Hisp/Latino	White	Married	0	NA	NA	NA	NA	NA	NA	NA	0	8	11	3	30	50	4	3	27.2727272727273	16	NA	58	0	26	1.5	1.22222222222222	1.16666666666667	1	1.66666666666667	1.5	1.34210526315789	1.28571428571429	1	1	1.2	1.66666666666667	1.5
1183	178	ADNI3	ADNI1	021_S_0178	021	m144	2018-05-08	LMCI	64.8	Male	20	Not Hisp/Latino	White	Married	0	NA	NA	NA	NA	NA	NA	NA	NA	NA	NA	NA	NA	NA	NA	NA	NA	NA	NA	NA	NA	NA	NA	NA	NA	NA	NA	NA	NA	NA	NA	NA	NA	NA	NA
1184	178	ADNI3	ADNI1	021_S_0178	021	m156	2019-05-21	LMCI	64.8	Male	20	Not Hisp/Latino	White	Married	0	NA	NA	NA	NA	NA	NA	NA	0	7.33	11.33	4	30	53	4	7	58.3333333333333	13	NA	63	0	25	1.5	1.33333333333333	1.16666666666667	1.4	1.83333333333333	1.5	1.44736842105263	1.625	1.25	1	1.6	1.6	2
1185	178	ADNI3	ADNI1	021_S_0178	021	m168	2020-04-21	LMCI	64.8	Male	20	Not Hisp/Latino	White	Married	0	NA	NA	NA	NA	NA	NA	NA	NA	NA	NA	NA	NA	NA	NA	NA	NA	NA	NA	NA	NA	NA	NA	NA	NA	NA	NA	NA	NA	NA	NA	NA	NA	NA	NA
1187	178	ADNI3	ADNI1	021_S_0178	021	m180	2021-04-15	LMCI	64.8	Male	20	Not Hisp/Latino	White	Married	0	NA	NA	NA	NA	NA	NA	NA	0	6.67	10.67	4	30	56	4	3	25	14	NA	59	0	24	1.625	1.33333333333333	1	1.4	1.83333333333333	1.75	1.47368421052632	1.25	1	1.16666666666667	1.2	1.5	1.75
1188	178	ADNI3	ADNI1	021_S_0178	021	m192	2022-05-03	LMCI	64.8	Male	20	Not Hisp/Latino	White	Married	0	NA	NA	NA	NA	NA	NA	NA	NA	NA	NA	NA	NA	NA	NA	NA	NA	NA	NA	NA	NA	NA	NA	NA	NA	NA	NA	NA	NA	NA	NA	NA	NA	NA	NA
1201	179	ADNI1	ADNI1	027_S_0179	027	bl	2006-03-10	LMCI	80.9	Male	16	Not Hisp/Latino	White	Widowed	1	NA	NA	NA	NA	NA	NA	NA	0.5	11.33	23.33	9	24	16	1	4	100	2	46	131	5	NA	NA	NA	NA	NA	NA	NA	NA	NA	NA	NA	NA	NA	NA
1202	179	ADNI1	ADNI1	027_S_0179	027	m06	2006-09-14	LMCI	80.9	Male	16	Not Hisp/Latino	White	Widowed	1	NA	NA	NA	NA	NA	NA	NA	3.5	13.33	23.33	9	22	13	2	4	100	NA	42	209	7	NA	NA	NA	NA	NA	NA	NA	NA	NA	NA	NA	NA	NA	NA
1203	179	ADNI1	ADNI1	027_S_0179	027	m12	2007-03-15	LMCI	80.9	Male	16	Not Hisp/Latino	White	Widowed	1	NA	NA	NA	NA	NA	NA	NA	2.5	20.33	31.33	9	24	16	2	4	100	1	37	197	8	NA	NA	NA	NA	NA	NA	NA	NA	NA	NA	NA	NA	NA	NA
1204	179	ADNI1	ADNI1	027_S_0179	027	m18	2007-09-10	LMCI	80.9	Male	16	Not Hisp/Latino	White	Widowed	1	NA	NA	NA	NA	NA	NA	NA	4.5	24.67	35.67	10	20	19	3	5	100	NA	40	106	9	NA	NA	NA	NA	NA	NA	NA	NA	NA	NA	NA	NA	NA	NA
1205	179	ADNI1	ADNI1	027_S_0179	027	m24	2008-03-06	LMCI	80.9	Male	16	Not Hisp/Latino	White	Widowed	1	NA	NA	NA	NA	NA	NA	NA	4.5	30.33	42.33	10	20	3	-1	0	NA	0	16	251	19	NA	NA	NA	NA	NA	NA	NA	NA	NA	NA	NA	NA	NA	NA
1206	179	ADNI1	ADNI1	027_S_0179	027	m30	2008-09-16	LMCI	80.9	Male	16	Not Hisp/Latino	White	Widowed	1	NA	NA	NA	NA	NA	NA	NA	NA	NA	NA	NA	NA	NA	NA	NA	NA	NA	NA	NA	NA	NA	NA	NA	NA	NA	NA	NA	NA	NA	NA	NA	NA	NA	NA
1207	179	ADNI1	ADNI1	027_S_0179	027	m36	2009-03-10	LMCI	80.9	Male	16	Not Hisp/Latino	White	Widowed	1	NA	NA	NA	NA	NA	NA	NA	5	32.33	43.33	10	19	8	-1	1	100	0	16	300	17	NA	NA	NA	NA	NA	NA	NA	NA	NA	NA	NA	NA	NA	NA
1208	179	ADNI1	ADNI1	027_S_0179	027	m42	2009-09-10	LMCI	80.9	Male	16	Not Hisp/Latino	White	Widowed	1	NA	NA	NA	NA	NA	NA	NA	NA	NA	NA	NA	NA	NA	NA	NA	NA	NA	NA	NA	NA	NA	NA	NA	NA	NA	NA	NA	NA	NA	NA	NA	NA	NA	NA
1209	182	ADNI1	ADNI1	037_S_0182	037	bl	2006-03-22	LMCI	63.6	Female	12	Not Hisp/Latino	White	Married	1	NA	NA	NA	NA	NA	NA	NA	2	12	20	6	29	23	3	2	33.3333333333333	2	25	300	5	NA	NA	NA	NA	NA	NA	NA	NA	NA	NA	NA	NA	NA	NA
1210	182	ADNI1	ADNI1	037_S_0182	037	m06	2006-09-11	LMCI	63.6	Female	12	Not Hisp/Latino	White	Married	1	NA	NA	NA	NA	NA	NA	NA	10	NA	NA	NA	NA	NA	NA	NA	NA	NA	NA	NA	20	NA	NA	NA	NA	NA	NA	NA	NA	NA	NA	NA	NA	NA	NA
1211	183	ADNI1	ADNI1	011_S_0183	011	bl	2006-04-04	AD	72.4	Female	14	Not Hisp/Latino	White	Widowed	1	1.00600301013187	NA	NA	NA	NA	NA	NA	4.5	12.67	22.67	10	21	27	1	5	100	0	38	179	13	NA	NA	NA	NA	NA	NA	NA	NA	NA	NA	NA	NA	NA	NA
1212	183	ADNI1	ADNI1	011_S_0183	011	m06	2006-10-04	AD	72.4	Female	14	Not Hisp/Latino	White	Widowed	1	0.949877219762904	NA	NA	NA	NA	NA	NA	5	16.67	27.67	10	23	23	1	5	100	NA	33	300	23	NA	NA	NA	NA	NA	NA	NA	NA	NA	NA	NA	NA	NA	NA
1213	183	ADNI1	ADNI1	011_S_0183	011	m12	2007-04-03	AD	72.4	Female	14	Not Hisp/Latino	White	Widowed	1	0.863379934608679	NA	NA	NA	NA	NA	NA	5.5	12.67	22.67	10	22	26	2	6	100	0	28	300	23	NA	NA	NA	NA	NA	NA	NA	NA	NA	NA	NA	NA	NA	NA
1214	183	ADNI1	ADNI1	011_S_0183	011	m18	2007-10-29	AD	72.4	Female	14	Not Hisp/Latino	White	Widowed	1	NA	NA	NA	NA	NA	NA	NA	NA	NA	NA	NA	NA	NA	NA	NA	NA	NA	NA	NA	NA	NA	NA	NA	NA	NA	NA	NA	NA	NA	NA	NA	NA	NA	NA
1215	183	ADNI1	ADNI1	011_S_0183	011	m24	2008-04-09	AD	72.4	Female	14	Not Hisp/Latino	White	Widowed	1	0.775164591701675	NA	NA	NA	NA	NA	NA	10	33.67	48.67	10	19	23	0	NA	NA	0	14	0	29	NA	NA	NA	NA	NA	NA	NA	NA	NA	NA	NA	NA	NA	NA
1216	184	ADNI1	ADNI1	136_S_0184	136	bl	2006-03-27	CN	78.3	Female	14	Not Hisp/Latino	White	Widowed	1	NA	NA	NA	NA	NA	NA	NA	0	4.67	6.67	1	29	56	10	12	80	18	29	70	0	NA	NA	NA	NA	NA	NA	NA	NA	NA	NA	NA	NA	NA	NA
1217	184	ADNI1	ADNI1	136_S_0184	136	m06	2006-09-05	CN	78.3	Female	14	Not Hisp/Latino	White	Widowed	1	NA	NA	NA	NA	NA	NA	NA	0	3	5	1	29	45	8	4	33.3333333333333	NA	44	67	0	NA	NA	NA	NA	NA	NA	NA	NA	NA	NA	NA	NA	NA	NA
1218	184	ADNI1	ADNI1	136_S_0184	136	m12	2007-03-19	CN	78.3	Female	14	Not Hisp/Latino	White	Widowed	1	NA	NA	NA	NA	NA	NA	NA	0	3.67	3.67	0	29	58	7	2	14.2857142857143	21	43	71	0	NA	NA	NA	NA	NA	NA	NA	NA	NA	NA	NA	NA	NA	NA
1219	184	ADNI1	ADNI1	136_S_0184	136	m18	2007-09-13	CN	78.3	Female	14	Not Hisp/Latino	White	Widowed	1	NA	NA	NA	NA	NA	NA	NA	NA	NA	NA	NA	NA	NA	NA	NA	NA	NA	NA	NA	NA	NA	NA	NA	NA	NA	NA	NA	NA	NA	NA	NA	NA	NA	NA
1220	184	ADNI1	ADNI1	136_S_0184	136	m24	2008-03-17	CN	78.3	Female	14	Not Hisp/Latino	White	Widowed	1	NA	NA	NA	NA	NA	NA	NA	0	4.33	8.33	3	27	57	7	1	7.69230769230769	16	47	84	0	NA	NA	NA	NA	NA	NA	NA	NA	NA	NA	NA	NA	NA	NA
1221	184	ADNI1	ADNI1	136_S_0184	136	m30	2008-10-31	CN	78.3	Female	14	Not Hisp/Latino	White	Widowed	1	NA	NA	NA	NA	NA	NA	NA	NA	NA	NA	NA	NA	NA	NA	NA	NA	NA	NA	NA	NA	NA	NA	NA	NA	NA	NA	NA	NA	NA	NA	NA	NA	NA	NA
1222	184	ADNI1	ADNI1	136_S_0184	136	m36	2009-03-16	CN	78.3	Female	14	Not Hisp/Latino	White	Widowed	1	NA	NA	NA	NA	NA	NA	NA	0	5.67	6.67	1	24	53	8	3	20	18	48	97	0	NA	NA	NA	NA	NA	NA	NA	NA	NA	NA	NA	NA	NA	NA
1223	186	ADNI1	ADNI1	136_S_0186	136	bl	2006-03-06	CN	80.4	Female	16	Not Hisp/Latino	White	Married	0	NA	NA	NA	NA	942.8	180.4	16.77	0.5	6.67	9.67	3	27	38	6	4	36.3636363636364	13	54	103	0	NA	NA	NA	NA	NA	NA	NA	NA	NA	NA	NA	NA	NA	NA
1224	186	ADNI1	ADNI1	136_S_0186	136	m06	2006-09-18	CN	80.4	Female	16	Not Hisp/Latino	White	Married	0	NA	NA	NA	NA	NA	NA	NA	0	9	13	3	27	35	5	3	33.3333333333333	NA	50	109	0	NA	NA	NA	NA	NA	NA	NA	NA	NA	NA	NA	NA	NA	NA
1225	186	ADNI1	ADNI1	136_S_0186	136	m12	2007-03-05	CN	80.4	Female	16	Not Hisp/Latino	White	Married	0	NA	NA	NA	NA	911	171.1	15.6	0.5	4	8	3	28	40	7	2	18.1818181818182	16	53	111	0	NA	NA	NA	NA	NA	NA	NA	NA	NA	NA	NA	NA	NA	NA
1226	186	ADNI1	ADNI1	136_S_0186	136	m18	2007-08-29	CN	80.4	Female	16	Not Hisp/Latino	White	Married	0	NA	NA	NA	NA	NA	NA	NA	NA	NA	NA	NA	NA	NA	NA	NA	NA	NA	NA	NA	NA	NA	NA	NA	NA	NA	NA	NA	NA	NA	NA	NA	NA	NA	NA
1227	186	ADNI1	ADNI1	136_S_0186	136	m24	2008-03-03	CN	80.4	Female	16	Not Hisp/Latino	White	Married	0	NA	NA	NA	NA	NA	NA	NA	0	10	18	7	27	41	6	4	40	15	52	96	0	NA	NA	NA	NA	NA	NA	NA	NA	NA	NA	NA	NA	NA	NA
1228	186	ADNI1	ADNI1	136_S_0186	136	m30	2008-08-28	CN	80.4	Female	16	Not Hisp/Latino	White	Married	0	NA	NA	NA	NA	NA	NA	NA	NA	NA	NA	NA	NA	NA	NA	NA	NA	NA	NA	NA	NA	NA	NA	NA	NA	NA	NA	NA	NA	NA	NA	NA	NA	NA	NA
1229	186	ADNI1	ADNI1	136_S_0186	136	m36	2009-04-21	CN	80.4	Female	16	Not Hisp/Latino	White	Married	0	NA	NA	NA	NA	NA	NA	NA	0.5	5.67	8.67	2	28	31	4	5	62.5	17	54	77	1	NA	NA	NA	NA	NA	NA	NA	NA	NA	NA	NA	NA	NA	NA
1230	186	ADNI1	ADNI1	136_S_0186	136	m42	2010-01-06	CN	80.4	Female	16	Not Hisp/Latino	White	Married	0	NA	NA	NA	NA	NA	NA	NA	NA	NA	NA	NA	NA	NA	NA	NA	NA	NA	NA	NA	NA	NA	NA	NA	NA	NA	NA	NA	NA	NA	NA	NA	NA	NA	NA
1231	186	ADNI1	ADNI1	136_S_0186	136	m48	2010-05-24	CN	80.4	Female	16	Not Hisp/Latino	White	Married	0	NA	NA	NA	NA	NA	NA	NA	0	6.67	7.67	1	29	54	7	2	15.3846153846154	17	53	120	0	NA	NA	NA	NA	NA	NA	NA	NA	NA	NA	NA	NA	NA	NA
1232	186	ADNI1	ADNI1	136_S_0186	136	m54	2010-11-17	CN	80.4	Female	16	Not Hisp/Latino	White	Married	0	NA	NA	NA	NA	NA	NA	NA	NA	NA	NA	NA	NA	NA	NA	NA	NA	NA	NA	NA	NA	NA	NA	NA	NA	NA	NA	NA	NA	NA	NA	NA	NA	NA	NA
1233	186	ADNI2	ADNI1	136_S_0186	136	m60	2011-05-16	CN	80.4	Female	16	Not Hisp/Latino	White	Married	0	1.28802062131781	NA	0.9655	NA	846.8	205.3	18.55	0	5	9	3	26	43	5	10	100	16	NA	91	0	26	2	1.11111111111111	1	1	1	1.5	1.28205128205128	2.75	2.22222222222222	2.14285714285714	1.8	1.5	2.5
1234	186	ADNI2	ADNI1	136_S_0186	136	m66	2012-01-26	CN	80.4	Female	16	Not Hisp/Latino	White	Married	0	NA	NA	NA	NA	NA	NA	NA	NA	NA	NA	NA	NA	NA	NA	NA	NA	NA	NA	NA	NA	NA	NA	NA	NA	NA	NA	NA	NA	NA	NA	NA	NA	NA	NA
1235	186	ADNI2	ADNI1	136_S_0186	136	m72	2012-10-11	CN	80.4	Female	16	Not Hisp/Latino	White	Married	0	NA	NA	NA	NA	NA	NA	NA	0.5	15	18	2	29	41	6	6	50	18	NA	100	0	26	2.375	2.11111111111111	1.75	2	1.75	2.33333333333333	2.09090909090909	2.5	1.88888888888889	1.83333333333333	1.6	1.5	2.5
1236	186	ADNI2	ADNI1	136_S_0186	136	m90	2013-09-18	CN	80.4	Female	16	Not Hisp/Latino	White	Married	0	NA	NA	NA	NA	NA	NA	NA	NA	NA	NA	NA	NA	NA	NA	NA	NA	NA	NA	NA	NA	NA	NA	NA	NA	NA	NA	NA	NA	NA	NA	NA	NA	NA	NA
1237	186	ADNI2	ADNI1	136_S_0186	136	m96	2014-03-17	CN	80.4	Female	16	Not Hisp/Latino	White	Married	0	NA	NA	NA	NA	NA	NA	NA	0.5	7	13	4	25	44	4	6	54.5454545454545	16	NA	148	0	24	2.375	1.44444444444444	1.14285714285714	1.6	1.25	2	1.64864864864865	2.375	2.22222222222222	2	2	2	2.75
1238	187	ADNI1	ADNI1	032_S_0187	032	bl	2006-02-27	LMCI	77.1	Male	16	Not Hisp/Latino	White	Married	2	NA	NA	NA	NA	NA	NA	NA	1	13	21	6	28	18	4	3	60	3	15	197	3	NA	NA	NA	NA	NA	NA	NA	NA	NA	NA	NA	NA	NA	NA
1239	187	ADNI1	ADNI1	032_S_0187	032	m06	2006-08-17	LMCI	77.1	Male	16	Not Hisp/Latino	White	Married	2	NA	NA	NA	NA	NA	NA	NA	1	12.33	22.33	6	25	27	4	6	85.7142857142857	NA	20	200	2	NA	NA	NA	NA	NA	NA	NA	NA	NA	NA	NA	NA	NA	NA
1240	187	ADNI1	ADNI1	032_S_0187	032	m12	2007-03-01	LMCI	77.1	Male	16	Not Hisp/Latino	White	Married	2	NA	NA	NA	NA	NA	NA	NA	1	10	19	7	26	25	4	6	85.7142857142857	2	16	243	0	NA	NA	NA	NA	NA	NA	NA	NA	NA	NA	NA	NA	NA	NA
1241	187	ADNI1	ADNI1	032_S_0187	032	m18	2007-08-23	LMCI	77.1	Male	16	Not Hisp/Latino	White	Married	2	NA	NA	NA	NA	NA	NA	NA	1.5	13	23	8	25	18	0	2	66.6666666666667	NA	10	300	2	NA	NA	NA	NA	NA	NA	NA	NA	NA	NA	NA	NA	NA	NA
1242	187	ADNI1	ADNI1	032_S_0187	032	m24	2008-02-28	LMCI	77.1	Male	16	Not Hisp/Latino	White	Married	2	NA	NA	NA	NA	NA	NA	NA	2.5	17	29	9	18	22	2	5	100	1	10	300	1	NA	NA	NA	NA	NA	NA	NA	NA	NA	NA	NA	NA	NA	NA
1243	188	ADNI1	ADNI1	128_S_0188	128	bl	2006-02-22	LMCI	86.1	Male	16	Not Hisp/Latino	White	Married	1	1.14045224661429	NA	NA	NA	551.7	447	49.3	2	4	8	3	27	47	4	7	63.6363636363636	8	33	122	9	NA	NA	NA	NA	NA	NA	NA	NA	NA	NA	NA	NA	NA	NA
1244	188	ADNI1	ADNI1	128_S_0188	128	m06	2006-08-09	LMCI	86.1	Male	16	Not Hisp/Latino	White	Married	1	1.11405238129719	NA	NA	NA	NA	NA	NA	1	9.67	13.67	3	29	41	6	8	72.7272727272727	NA	35	99	1	NA	NA	NA	NA	NA	NA	NA	NA	NA	NA	NA	NA	NA	NA
1245	188	ADNI1	ADNI1	128_S_0188	128	m12	2007-02-08	LMCI	86.1	Male	16	Not Hisp/Latino	White	Married	1	1.11036964234245	1.83	NA	NA	836	512.1	55.11	1.5	6.67	9.67	2	30	46	5	3	27.2727272727273	9	35	113	0	NA	NA	NA	NA	NA	NA	NA	NA	NA	NA	NA	NA	NA	NA
1246	188	ADNI1	ADNI1	128_S_0188	128	m18	2007-08-08	LMCI	86.1	Male	16	Not Hisp/Latino	White	Married	1	1.15424663264972	NA	NA	NA	NA	NA	NA	0	7.33	10.33	2	30	44	5	5	45.4545454545455	NA	38	105	0	NA	NA	NA	NA	NA	NA	NA	NA	NA	NA	NA	NA	NA	NA
1247	188	ADNI1	ADNI1	128_S_0188	128	m24	2008-03-04	LMCI	86.1	Male	16	Not Hisp/Latino	White	Married	1	1.04895742788152	1.7525	NA	NA	703.7	529.9	57.62	1	6.33	9.33	2	28	44	7	5	41.6666666666667	9	33	132	0	NA	NA	NA	NA	NA	NA	NA	NA	NA	NA	NA	NA	NA	NA
1248	188	ADNI1	ADNI1	128_S_0188	128	m36	2009-10-06	LMCI	86.1	Male	16	Not Hisp/Latino	White	Married	1	1.16899120652844	1.91	NA	NA	NA	NA	NA	2.5	6.33	11.33	3	29	38	6	7	63.6363636363636	9	33	169	18	NA	NA	NA	NA	NA	NA	NA	NA	NA	NA	NA	NA	NA	NA
1249	188	ADNI1	ADNI1	128_S_0188	128	m42	2010-04-27	LMCI	86.1	Male	16	Not Hisp/Latino	White	Married	1	NA	NA	NA	NA	NA	NA	NA	NA	NA	NA	NA	NA	NA	NA	NA	NA	NA	NA	NA	NA	NA	NA	NA	NA	NA	NA	NA	NA	NA	NA	NA	NA	NA	NA
1250	190	ADNI1	ADNI1	100_S_0190	100	bl	2006-05-16	LMCI	78.8	Male	18	Not Hisp/Latino	White	Married	1	NA	NA	NA	NA	674.5	313	32.01	2	14.67	24.67	9	27	22	2	3	60	3	39	83	10	NA	NA	NA	NA	NA	NA	NA	NA	NA	NA	NA	NA	NA	NA
1251	190	ADNI1	ADNI1	100_S_0190	100	m06	2006-11-07	LMCI	78.8	Male	18	Not Hisp/Latino	White	Married	1	NA	NA	NA	NA	NA	NA	NA	3	20	30	9	25	26	2	4	80	NA	38	82	8	NA	NA	NA	NA	NA	NA	NA	NA	NA	NA	NA	NA	NA	NA
1252	190	ADNI1	ADNI1	100_S_0190	100	m12	2007-05-08	LMCI	78.8	Male	18	Not Hisp/Latino	White	Married	1	NA	NA	NA	NA	827.2	339.6	34.38	3.5	9	18	9	25	24	1	5	100	3	37	68	13	NA	NA	NA	NA	NA	NA	NA	NA	NA	NA	NA	NA	NA	NA
1253	190	ADNI1	ADNI1	100_S_0190	100	m18	2007-11-07	LMCI	78.8	Male	18	Not Hisp/Latino	White	Married	1	NA	NA	NA	NA	NA	NA	NA	5	11	20	9	26	26	0	4	100	NA	45	104	16	NA	NA	NA	NA	NA	NA	NA	NA	NA	NA	NA	NA	NA	NA
1254	190	ADNI1	ADNI1	100_S_0190	100	m24	2008-05-01	LMCI	78.8	Male	18	Not Hisp/Latino	White	Married	1	NA	NA	NA	NA	NA	NA	NA	7	13	23	10	24	24	-1	5	100	0	38	70	18	NA	NA	NA	NA	NA	NA	NA	NA	NA	NA	NA	NA	NA	NA
1255	194	ADNI1	ADNI1	136_S_0194	136	bl	2006-04-24	AD	80.5	Female	12	Not Hisp/Latino	White	Widowed	0	NA	NA	NA	NA	671.2	494.6	52.52	3	23	33	7	24	23	2	5	71.4285714285714	2	39	150	8	NA	NA	NA	NA	NA	NA	NA	NA	NA	NA	NA	NA	NA	NA
1256	194	ADNI1	ADNI1	136_S_0194	136	m06	2006-10-16	AD	80.5	Female	12	Not Hisp/Latino	White	Widowed	0	NA	NA	NA	NA	NA	NA	NA	3.5	18.33	30.33	10	24	21	3	6	100	NA	32	200	11	NA	NA	NA	NA	NA	NA	NA	NA	NA	NA	NA	NA	NA	NA
1257	194	ADNI1	ADNI1	136_S_0194	136	m12	2007-04-02	AD	80.5	Female	12	Not Hisp/Latino	White	Widowed	0	NA	NA	NA	NA	NA	NA	NA	3	18.33	28.33	8	25	18	1	4	100	2	28	300	12	NA	NA	NA	NA	NA	NA	NA	NA	NA	NA	NA	NA	NA	NA
1258	194	ADNI1	ADNI1	136_S_0194	136	m18	2007-10-19	AD	80.5	Female	12	Not Hisp/Latino	White	Widowed	0	NA	NA	NA	NA	NA	NA	NA	NA	NA	NA	NA	NA	NA	NA	NA	NA	NA	NA	NA	NA	NA	NA	NA	NA	NA	NA	NA	NA	NA	NA	NA	NA	NA	NA
1259	195	ADNI1	ADNI1	136_S_0195	136	bl	2006-04-04	LMCI	79.6	Male	18	Not Hisp/Latino	White	Married	1	NA	NA	NA	NA	NA	NA	NA	2.5	16	23	5	25	28	4	4	57.1428571428571	5	29	117	2	NA	NA	NA	NA	NA	NA	NA	NA	NA	NA	NA	NA	NA	NA
1260	195	ADNI1	ADNI1	136_S_0195	136	m06	2006-10-02	LMCI	79.6	Male	18	Not Hisp/Latino	White	Married	1	NA	NA	NA	NA	NA	NA	NA	2	12.33	20.33	6	26	32	3	4	57.1428571428571	NA	35	204	3	NA	NA	NA	NA	NA	NA	NA	NA	NA	NA	NA	NA	NA	NA
1261	195	ADNI1	ADNI1	136_S_0195	136	m12	2007-03-26	LMCI	79.6	Male	18	Not Hisp/Latino	White	Married	1	NA	NA	NA	NA	NA	NA	NA	3.5	20.67	30.67	6	20	25	3	7	87.5	5	26	300	7	NA	NA	NA	NA	NA	NA	NA	NA	NA	NA	NA	NA	NA	NA
1262	195	ADNI1	ADNI1	136_S_0195	136	m18	2007-09-24	LMCI	79.6	Male	18	Not Hisp/Latino	White	Married	1	NA	NA	NA	NA	NA	NA	NA	4.5	20	31	8	22	18	3	4	80	NA	28	300	12	NA	NA	NA	NA	NA	NA	NA	NA	NA	NA	NA	NA	NA	NA
1263	195	ADNI1	ADNI1	136_S_0195	136	m24	2008-03-25	LMCI	79.6	Male	18	Not Hisp/Latino	White	Married	1	NA	NA	NA	NA	NA	NA	NA	5	25	38	9	18	16	3	4	100	5	21	300	12	NA	NA	NA	NA	NA	NA	NA	NA	NA	NA	NA	NA	NA	NA
1264	195	ADNI1	ADNI1	136_S_0195	136	m30	2008-10-10	LMCI	79.6	Male	18	Not Hisp/Latino	White	Married	1	NA	NA	NA	NA	NA	NA	NA	NA	NA	NA	NA	NA	NA	NA	NA	NA	NA	NA	NA	NA	NA	NA	NA	NA	NA	NA	NA	NA	NA	NA	NA	NA	NA	NA
1265	195	ADNI1	ADNI1	136_S_0195	136	m36	2009-04-07	LMCI	79.6	Male	18	Not Hisp/Latino	White	Married	1	NA	NA	NA	NA	NA	NA	NA	10.5	32.33	46.33	9	19	14	2	5	100	2	2	NA	16	NA	NA	NA	NA	NA	NA	NA	NA	NA	NA	NA	NA	NA	NA
1266	196	ADNI1	ADNI1	136_S_0196	136	bl	2006-05-01	CN	78	Female	18	Not Hisp/Latino	White	Widowed	0	NA	NA	NA	NA	540.6	164.1	16.32	0	5.67	7.67	2	29	51	4	1	9.09090909090909	16	35	95	1	NA	NA	NA	NA	NA	NA	NA	NA	NA	NA	NA	NA	NA	NA
1267	196	ADNI1	ADNI1	136_S_0196	136	m06	2006-10-23	CN	78	Female	18	Not Hisp/Latino	White	Widowed	0	NA	NA	NA	NA	NA	NA	NA	0	5	7	2	29	42	7	3	27.2727272727273	NA	38	82	0	NA	NA	NA	NA	NA	NA	NA	NA	NA	NA	NA	NA	NA	NA
1268	196	ADNI1	ADNI1	136_S_0196	136	m12	2007-05-07	CN	78	Female	18	Not Hisp/Latino	White	Widowed	0	NA	NA	NA	NA	NA	NA	NA	1	6.67	8.67	1	28	40	6	1	9.09090909090909	15	37	111	2	NA	NA	NA	NA	NA	NA	NA	NA	NA	NA	NA	NA	NA	NA
1269	196	ADNI1	ADNI1	136_S_0196	136	m18	2007-10-18	CN	78	Female	18	Not Hisp/Latino	White	Widowed	0	NA	NA	NA	NA	NA	NA	NA	NA	NA	NA	NA	NA	NA	NA	NA	NA	NA	NA	NA	NA	NA	NA	NA	NA	NA	NA	NA	NA	NA	NA	NA	NA	NA	NA
1270	196	ADNI1	ADNI1	136_S_0196	136	m24	2008-04-28	CN	78	Female	18	Not Hisp/Latino	White	Widowed	0	NA	NA	NA	NA	NA	NA	NA	1	6.33	8.33	2	29	53	5	2	16.6666666666667	18	43	93	5	NA	NA	NA	NA	NA	NA	NA	NA	NA	NA	NA	NA	NA	NA
1271	196	ADNI1	ADNI1	136_S_0196	136	m30	2008-10-21	CN	78	Female	18	Not Hisp/Latino	White	Widowed	0	NA	NA	NA	NA	NA	NA	NA	NA	NA	NA	NA	NA	NA	NA	NA	NA	NA	NA	NA	NA	NA	NA	NA	NA	NA	NA	NA	NA	NA	NA	NA	NA	NA	NA
1272	196	ADNI1	ADNI1	136_S_0196	136	m36	2009-04-27	CN	78	Female	18	Not Hisp/Latino	White	Widowed	0	NA	NA	NA	NA	NA	NA	NA	0	8.67	14.67	5	30	41	8	7	58.3333333333333	14	36	113	3	NA	NA	NA	NA	NA	NA	NA	NA	NA	NA	NA	NA	NA	NA
1273	200	ADNI1	ADNI1	128_S_0200	128	bl	2006-03-07	LMCI	61.4	Male	16	Not Hisp/Latino	Asian	Married	0	1.28409922223195	NA	NA	NA	NA	NA	NA	1	9.67	15.67	4	27	39	3	1	11.1111111111111	8	44	85	1	NA	NA	NA	NA	NA	NA	NA	NA	NA	NA	NA	NA	NA	NA
1274	200	ADNI1	ADNI1	128_S_0200	128	m06	2006-09-21	LMCI	61.4	Male	16	Not Hisp/Latino	Asian	Married	0	1.56377506332819	NA	NA	NA	NA	NA	NA	0.5	1.67	1.67	0	30	48	7	4	30.7692307692308	NA	61	58	1	NA	NA	NA	NA	NA	NA	NA	NA	NA	NA	NA	NA	NA	NA
1276	200	ADNI1	ADNI1	128_S_0200	128	m12	2007-03-16	LMCI	61.4	Male	16	Not Hisp/Latino	Asian	Married	0	1.48581049492549	1.1575	NA	NA	NA	NA	NA	0.5	8	10	2	28	37	7	4	36.3636363636364	9	57	65	1	NA	NA	NA	NA	NA	NA	NA	NA	NA	NA	NA	NA	NA	NA
1279	200	ADNI1	ADNI1	128_S_0200	128	m18	2007-08-31	LMCI	61.4	Male	16	Not Hisp/Latino	Asian	Married	0	1.25002487459455	NA	NA	NA	NA	NA	NA	1	5	7	2	28	46	7	3	25	NA	66	41	1	NA	NA	NA	NA	NA	NA	NA	NA	NA	NA	NA	NA	NA	NA
1280	200	ADNI1	ADNI1	128_S_0200	128	m24	2008-03-20	LMCI	61.4	Male	16	Not Hisp/Latino	Asian	Married	0	1.33760835637044	1.13	NA	NA	NA	NA	NA	1	5.33	5.33	0	30	50	7	3	23.0769230769231	10	65	35	0	NA	NA	NA	NA	NA	NA	NA	NA	NA	NA	NA	NA	NA	NA
1281	200	ADNI1	ADNI1	128_S_0200	128	m30	2008-12-09	LMCI	61.4	Male	16	Not Hisp/Latino	Asian	Married	0	NA	NA	NA	NA	NA	NA	NA	NA	NA	NA	NA	NA	NA	NA	NA	NA	NA	NA	NA	NA	NA	NA	NA	NA	NA	NA	NA	NA	NA	NA	NA	NA	NA	NA
1282	200	ADNI1	ADNI1	128_S_0200	128	m36	2009-10-02	LMCI	61.4	Male	16	Not Hisp/Latino	Asian	Married	0	1.47793957612356	1.165	NA	NA	NA	NA	NA	0.5	6.33	6.33	0	29	57	9	3	21.4285714285714	15	62	41	6	NA	NA	NA	NA	NA	NA	NA	NA	NA	NA	NA	NA	NA	NA
1283	200	ADNI1	ADNI1	128_S_0200	128	m42	2010-03-17	LMCI	61.4	Male	16	Not Hisp/Latino	Asian	Married	0	NA	NA	NA	NA	NA	NA	NA	NA	NA	NA	NA	NA	NA	NA	NA	NA	NA	NA	NA	NA	NA	NA	NA	NA	NA	NA	NA	NA	NA	NA	NA	NA	NA	NA
1284	200	ADNIGO	ADNI1	128_S_0200	128	m48	2010-10-04	LMCI	61.4	Male	16	Not Hisp/Latino	Asian	Married	0	1.35813264395257	NA	1.0012	NA	NA	NA	NA	1.5	5	5	0	27	55	9	0	0	14	NA	47	0	28	2.75	1.88888888888889	1.28571428571429	1.4	1.33333333333333	1	1.71794871794872	1.5	1.11111111111111	1.14285714285714	1	1	1
1285	200	ADNIGO	ADNI1	128_S_0200	128	m54	2011-04-13	LMCI	61.4	Male	16	Not Hisp/Latino	Asian	Married	0	NA	NA	NA	NA	NA	NA	NA	NA	NA	NA	NA	NA	NA	NA	NA	NA	NA	NA	NA	NA	NA	NA	NA	NA	NA	NA	NA	NA	NA	NA	NA	NA	NA	NA
1286	200	ADNI2	ADNI1	128_S_0200	128	m72	2012-02-17	LMCI	61.4	Male	16	Not Hisp/Latino	Asian	Married	0	1.34287548641474	NA	1.0522	NA	NA	NA	NA	1.5	9	10	1	26	44	11	0	0	14	NA	51	3	27	2.5	2.22222222222222	1.85714285714286	1	1	1	1.74358974358974	1.375	1.22222222222222	1.14285714285714	1	1	1
1287	200	ADNI2	ADNI1	128_S_0200	128	m78	2012-09-07	LMCI	61.4	Male	16	Not Hisp/Latino	Asian	Married	0	NA	NA	NA	NA	NA	NA	NA	NA	NA	NA	NA	NA	NA	NA	NA	NA	NA	NA	NA	NA	NA	NA	NA	NA	NA	NA	NA	NA	NA	NA	NA	NA	NA	NA
1288	200	ADNI2	ADNI1	128_S_0200	128	m84	2013-03-13	LMCI	61.4	Male	16	Not Hisp/Latino	Asian	Married	0	NA	NA	NA	NA	NA	NA	NA	1	3	5	2	29	59	11	1	6.66666666666667	16	NA	64	3	28	2.5	1.55555555555556	1.85714285714286	1.8	1.5	1	1.76923076923077	1.75	1.44444444444444	1.28571428571429	1	1	1
1289	200	ADNI2	ADNI1	128_S_0200	128	m90	2013-09-12	LMCI	61.4	Male	16	Not Hisp/Latino	Asian	Married	0	NA	NA	NA	NA	NA	NA	NA	NA	NA	NA	NA	NA	NA	NA	NA	NA	NA	NA	NA	NA	NA	NA	NA	NA	NA	NA	NA	NA	NA	NA	NA	NA	NA	NA
1290	200	ADNI2	ADNI1	128_S_0200	128	m96	2014-03-11	LMCI	61.4	Male	16	Not Hisp/Latino	Asian	Married	0	1.20161009850691	NA	0.9937	NA	NA	NA	NA	1	6	8	1	29	57	3	3	23.0769230769231	11	NA	65	2	23	2.375	2.33333333333333	2.28571428571429	1.8	1.83333333333333	2	2.15384615384615	1.625	1.22222222222222	1.14285714285714	1	1	1
1275	200	ADNI2	ADNI1	128_S_0200	128	m108	2015-05-13	LMCI	61.4	Male	16	Not Hisp/Latino	Asian	Married	0	NA	NA	NA	NA	NA	NA	NA	1	4	6	2	30	61	6	3	20	12	NA	71	0	28	2.5	1.66666666666667	1.57142857142857	1	1.16666666666667	1	1.58974358974359	1.75	1.55555555555556	1.14285714285714	1	1	1
1277	200	ADNI2	ADNI1	128_S_0200	128	m120	2016-03-16	LMCI	61.4	Male	16	Not Hisp/Latino	Asian	Married	0	NA	NA	1.0189	NA	NA	NA	NA	1	4	6	2	29	51	11	2	13.3333333333333	12	NA	58	0	23	2	1.55555555555556	1.14285714285714	1.4	1	1	1.41025641025641	1.375	1.55555555555556	1.14285714285714	1.4	1	1
1278	200	ADNI3	ADNI1	128_S_0200	128	m150	2018-10-29	LMCI	61.4	Male	16	Not Hisp/Latino	Asian	Married	0	1.17680079957982	NA	NA	NA	NA	NA	NA	0.5	4	6	2	29	59	5	0	0	15	NA	48	0	25	3.125	3.11111111111111	1.83333333333333	1	1	1	2.07894736842105	1.125	1.22222222222222	1.16666666666667	1	1	1
1291	204	ADNI1	ADNI1	035_S_0204	035	bl	2006-02-23	LMCI	71.1	Female	16	Not Hisp/Latino	White	Divorced	0	1.27012590892258	NA	NA	NA	282.9	188.6	20.29	1.5	10.33	18.33	7	25	24	3	6	100	2	38	85	3	NA	NA	NA	NA	NA	NA	NA	NA	NA	NA	NA	NA	NA	NA
1292	204	ADNI1	ADNI1	035_S_0204	035	m06	2006-09-21	LMCI	71.1	Female	16	Not Hisp/Latino	White	Divorced	0	1.24171724848796	NA	NA	NA	NA	NA	NA	3	19.67	31.67	10	24	19	1	4	100	NA	33	NA	4	NA	NA	NA	NA	NA	NA	NA	NA	NA	NA	NA	NA	NA	NA
1293	204	ADNI1	ADNI1	035_S_0204	035	m12	2007-02-22	LMCI	71.1	Female	16	Not Hisp/Latino	White	Divorced	0	1.30772705064367	NA	NA	NA	273.9	195.7	20.66	3.5	16.67	27.67	10	24	20	1	4	100	0	30	94	NA	NA	NA	NA	NA	NA	NA	NA	NA	NA	NA	NA	NA	NA	NA
1294	204	ADNI1	ADNI1	035_S_0204	035	m18	2007-08-30	LMCI	71.1	Female	16	Not Hisp/Latino	White	Divorced	0	1.22331747507876	NA	NA	NA	NA	NA	NA	4	14	25	10	24	18	2	4	100	NA	30	92	13	NA	NA	NA	NA	NA	NA	NA	NA	NA	NA	NA	NA	NA	NA
1295	204	ADNI1	ADNI1	035_S_0204	035	m24	2008-02-06	LMCI	71.1	Female	16	Not Hisp/Latino	White	Divorced	0	1.18620444301995	NA	NA	NA	NA	NA	NA	3	19	30	10	27	22	1	5	100	0	41	99	8	NA	NA	NA	NA	NA	NA	NA	NA	NA	NA	NA	NA	NA	NA
1296	204	ADNI1	ADNI1	035_S_0204	035	m30	2008-09-26	LMCI	71.1	Female	16	Not Hisp/Latino	White	Divorced	0	NA	NA	NA	NA	NA	NA	NA	NA	NA	NA	NA	NA	NA	NA	NA	NA	NA	NA	NA	NA	NA	NA	NA	NA	NA	NA	NA	NA	NA	NA	NA	NA	NA	NA
1297	204	ADNI1	ADNI1	035_S_0204	035	m36	2009-03-05	LMCI	71.1	Female	16	Not Hisp/Latino	White	Divorced	0	1.21695315878974	NA	NA	NA	NA	NA	NA	6	19	30	10	25	19	3	5	100	0	26	89	12	NA	NA	NA	NA	NA	NA	NA	NA	NA	NA	NA	NA	NA	NA
1298	204	ADNI1	ADNI1	035_S_0204	035	m42	2009-12-14	LMCI	71.1	Female	16	Not Hisp/Latino	White	Divorced	0	NA	NA	NA	NA	NA	NA	NA	NA	NA	NA	NA	NA	NA	NA	NA	NA	NA	NA	NA	NA	NA	NA	NA	NA	NA	NA	NA	NA	NA	NA	NA	NA	NA	NA
1299	204	ADNI1	ADNI1	035_S_0204	035	m48	2010-02-05	LMCI	71.1	Female	16	Not Hisp/Latino	White	Divorced	0	NA	NA	NA	NA	357.5	232.9	23.52	5.5	25.67	37.67	10	21	18	1	4	100	0	23	224	27	NA	NA	NA	NA	NA	NA	NA	NA	NA	NA	NA	NA	NA	NA
1300	205	ADNI1	ADNI1	128_S_0205	128	bl	2006-02-28	LMCI	66.5	Female	18	Not Hisp/Latino	White	Married	0	1.3400049011828	NA	NA	NA	NA	NA	NA	0.5	3.33	3.33	0	30	60	6	2	14.2857142857143	8	52	71	0	NA	NA	NA	NA	NA	NA	NA	NA	NA	NA	NA	NA	NA	NA
1301	205	ADNI1	ADNI1	128_S_0205	128	m06	2006-08-16	LMCI	66.5	Female	18	Not Hisp/Latino	White	Married	0	1.46568329917037	NA	NA	NA	NA	NA	NA	0	0	0	0	30	61	5	0	0	NA	56	45	0	NA	NA	NA	NA	NA	NA	NA	NA	NA	NA	NA	NA	NA	NA
1303	205	ADNI1	ADNI1	128_S_0205	128	m12	2007-02-22	LMCI	66.5	Female	18	Not Hisp/Latino	White	Married	0	1.45705605121371	NA	NA	NA	NA	NA	NA	0	0	0	0	30	69	5	0	0	17	63	55	0	NA	NA	NA	NA	NA	NA	NA	NA	NA	NA	NA	NA	NA	NA
1308	205	ADNI1	ADNI1	128_S_0205	128	m18	2007-09-28	LMCI	66.5	Female	18	Not Hisp/Latino	White	Married	0	1.54054557107654	NA	NA	NA	NA	NA	NA	0	0	0	0	30	72	3	0	0	NA	64	50	0	NA	NA	NA	NA	NA	NA	NA	NA	NA	NA	NA	NA	NA	NA
1311	205	ADNI1	ADNI1	128_S_0205	128	m24	2008-03-06	LMCI	66.5	Female	18	Not Hisp/Latino	White	Married	0	1.30121631863526	NA	NA	NA	NA	NA	NA	0	0	0	0	30	74	1	0	0	16	60	36	0	NA	NA	NA	NA	NA	NA	NA	NA	NA	NA	NA	NA	NA	NA
1312	205	ADNI1	ADNI1	128_S_0205	128	m30	2009-01-13	LMCI	66.5	Female	18	Not Hisp/Latino	White	Married	0	NA	NA	NA	NA	NA	NA	NA	NA	NA	NA	NA	NA	NA	NA	NA	NA	NA	NA	NA	NA	NA	NA	NA	NA	NA	NA	NA	NA	NA	NA	NA	NA	NA	NA
1313	205	ADNI1	ADNI1	128_S_0205	128	m36	2009-10-16	LMCI	66.5	Female	18	Not Hisp/Latino	White	Married	0	1.44427988010047	NA	NA	NA	NA	NA	NA	0	0.33	0.33	0	30	70	5	0	0	17	55	40	0	NA	NA	NA	NA	NA	NA	NA	NA	NA	NA	NA	NA	NA	NA
1314	205	ADNI2	ADNI1	128_S_0205	128	m72	2011-12-21	LMCI	66.5	Female	18	Not Hisp/Latino	White	Married	0	NA	NA	NA	NA	NA	NA	NA	0	0	0	0	30	70	5	0	0	18	NA	46	0	30	1.625	1.66666666666667	1	1	1.33333333333333	2	1.43589743589744	1	1	1	1	1	1
1315	205	ADNI2	ADNI1	128_S_0205	128	m78	2012-06-12	LMCI	66.5	Female	18	Not Hisp/Latino	White	Married	0	NA	NA	NA	NA	NA	NA	NA	NA	NA	NA	NA	NA	NA	NA	NA	NA	NA	NA	NA	NA	NA	NA	NA	NA	NA	NA	NA	NA	NA	NA	NA	NA	NA	NA
1316	205	ADNI2	ADNI1	128_S_0205	128	m84	2012-12-11	LMCI	66.5	Female	18	Not Hisp/Latino	White	Married	0	NA	NA	NA	NA	NA	NA	NA	0	0	NA	0	30	75	0	0	0	20	NA	56	0	29	1.875	1.625	1	1.2	2.2	2	1.62162162162162	1	1	1	1	1	1
1317	205	ADNI2	ADNI1	128_S_0205	128	m90	2013-06-25	LMCI	66.5	Female	18	Not Hisp/Latino	White	Married	0	NA	NA	NA	NA	NA	NA	NA	NA	NA	NA	NA	NA	NA	NA	NA	NA	NA	NA	NA	NA	NA	NA	NA	NA	NA	NA	NA	NA	NA	NA	NA	NA	NA	NA
1318	205	ADNI2	ADNI1	128_S_0205	128	m96	2013-12-11	LMCI	66.5	Female	18	Not Hisp/Latino	White	Married	0	NA	NA	NA	NA	NA	NA	NA	0	0	NA	0	30	71	4	0	0	20	NA	59	0	29	1.875	1.875	1	1.2	1.16666666666667	1.5	1.47368421052632	1	1	1	1	1	1
1302	205	ADNI2	ADNI1	128_S_0205	128	m108	2015-01-30	LMCI	66.5	Female	18	Not Hisp/Latino	White	Married	0	NA	NA	NA	NA	NA	NA	NA	0	0	0	0	30	75	0	0	0	19	NA	46	0	30	1.5	1.66666666666667	1	1	1.5	2	1.43589743589744	1	1	1	1	1	1
1304	205	ADNI2	ADNI1	128_S_0205	128	m120	2016-02-29	LMCI	66.5	Female	18	Not Hisp/Latino	White	Married	0	NA	NA	NA	NA	NA	NA	NA	0	0	0	0	30	70	5	1	6.66666666666667	21	NA	50	0	30	1.75	1.77777777777778	1	1.2	1.6	2.25	1.57894736842105	1	1	1	1	1	1
1305	205	ADNI3	ADNI1	128_S_0205	128	m150	2018-07-13	LMCI	66.5	Female	18	Not Hisp/Latino	White	Married	0	NA	NA	NA	NA	NA	NA	NA	0	1	2	1	30	70	2	0	0	16	NA	220	0	29	1.625	1.55555555555556	1	1.2	1.66666666666667	2	1.5	1.375	1	1	1	1.16666666666667	1
1306	205	ADNI3	ADNI1	128_S_0205	128	m162	2019-07-15	LMCI	66.5	Female	18	Not Hisp/Latino	White	Married	0	NA	NA	NA	NA	NA	NA	NA	NA	NA	NA	NA	NA	NA	NA	NA	NA	NA	NA	NA	NA	NA	NA	NA	NA	NA	NA	NA	NA	NA	NA	NA	NA	NA	NA
1307	205	ADNI3	ADNI1	128_S_0205	128	m174	2020-07-15	LMCI	66.5	Female	18	Not Hisp/Latino	White	Married	0	NA	NA	0.985	NA	NA	NA	NA	0	0	0	0	30	69	1	-2	-15.3846153846154	19	NA	119	0	30	1.625	1.44444444444444	1	1.2	1.66666666666667	2	1.47368421052632	1.625	1	1	1	1.5	1
1309	205	ADNI3	ADNI1	128_S_0205	128	m186	2021-08-21	LMCI	66.5	Female	18	Not Hisp/Latino	White	Married	0	NA	NA	NA	NA	NA	NA	NA	NA	NA	NA	NA	NA	NA	NA	NA	NA	NA	NA	NA	NA	NA	NA	NA	NA	NA	NA	NA	NA	NA	NA	NA	NA	NA	NA
1310	205	ADNI3	ADNI1	128_S_0205	128	m198	2022-07-24	LMCI	66.5	Female	18	Not Hisp/Latino	White	Married	0	NA	NA	NA	NA	NA	NA	NA	0	0.33	0.33	0	30	69	5	0	0	21	NA	73	0	30	1.75	1.88888888888889	1	1.6	1.33333333333333	2	1.60526315789474	1.625	1	1	1	1.33333333333333	1.75
1319	210	ADNI1	ADNI1	068_S_0210	068	bl	2006-02-23	CN	72.4	Female	13	Not Hisp/Latino	White	Married	0	NA	NA	NA	NA	1385	236	18.54	0	6.67	10.67	3	29	44	9	5	38.4615384615385	8	49	128	0	NA	NA	NA	NA	NA	NA	NA	NA	NA	NA	NA	NA	NA	NA
1320	210	ADNI1	ADNI1	068_S_0210	068	m06	2006-09-20	CN	72.4	Female	13	Not Hisp/Latino	White	Married	0	NA	NA	NA	NA	NA	NA	NA	0	5	8	3	30	32	3	3	42.8571428571429	NA	62	68	0	NA	NA	NA	NA	NA	NA	NA	NA	NA	NA	NA	NA	NA	NA
1322	210	ADNI1	ADNI1	068_S_0210	068	m12	2007-03-12	CN	72.4	Female	13	Not Hisp/Latino	White	Married	0	NA	NA	NA	NA	1442	271.6	20.41	0	8.33	12.33	3	29	29	6	5	55.5555555555556	10	28	89	0	NA	NA	NA	NA	NA	NA	NA	NA	NA	NA	NA	NA	NA	NA
1325	210	ADNI1	ADNI1	068_S_0210	068	m18	2007-08-24	CN	72.4	Female	13	Not Hisp/Latino	White	Married	0	NA	NA	NA	NA	NA	NA	NA	NA	NA	NA	NA	NA	NA	NA	NA	NA	NA	NA	NA	NA	NA	NA	NA	NA	NA	NA	NA	NA	NA	NA	NA	NA	NA	NA
1326	210	ADNI1	ADNI1	068_S_0210	068	m24	2008-07-10	CN	72.4	Female	13	Not Hisp/Latino	White	Married	0	NA	NA	NA	NA	NA	NA	NA	0.5	7.33	12.33	4	30	30	5	3	37.5	11	55	72	0	NA	NA	NA	NA	NA	NA	NA	NA	NA	NA	NA	NA	NA	NA
1327	210	ADNI1	ADNI1	068_S_0210	068	m30	2008-09-28	CN	72.4	Female	13	Not Hisp/Latino	White	Married	0	NA	NA	NA	NA	NA	NA	NA	NA	NA	NA	NA	NA	NA	NA	NA	NA	NA	NA	NA	NA	NA	NA	NA	NA	NA	NA	NA	NA	NA	NA	NA	NA	NA	NA
1328	210	ADNI1	ADNI1	068_S_0210	068	m36	2009-05-21	CN	72.4	Female	13	Not Hisp/Latino	White	Married	0	NA	NA	NA	NA	NA	NA	NA	0.5	5.33	9.33	4	27	33	5	5	62.5	12	56	80	0	NA	NA	NA	NA	NA	NA	NA	NA	NA	NA	NA	NA	NA	NA
1329	210	ADNI1	ADNI1	068_S_0210	068	m48	2010-05-19	CN	72.4	Female	13	Not Hisp/Latino	White	Married	0	NA	NA	NA	NA	NA	NA	NA	0	4	6	2	28	39	4	8	88.8888888888889	7	57	78	0	NA	NA	NA	NA	NA	NA	NA	NA	NA	NA	NA	NA	NA	NA
1330	210	ADNI2	ADNI1	068_S_0210	068	m72	2012-03-22	CN	72.4	Female	13	Not Hisp/Latino	White	Married	0	NA	NA	NA	NA	1271	267.9	21.2	0.5	6	9	3	28	42	9	4	33.3333333333333	13	NA	74	0	20	1.375	1.66666666666667	1.28571428571429	1.4	1.5	1.75	1.48717948717949	1.25	1.11111111111111	1.28571428571429	1.2	1.5	1
1321	210	ADNI2	ADNI1	068_S_0210	068	m108	2015-09-03	CN	72.4	Female	13	Not Hisp/Latino	White	Married	0	NA	NA	NA	NA	NA	NA	NA	0.5	12	17	4	30	29	4	5	62.5	9	NA	150	0	22	1.625	2.33333333333333	2.28571428571429	1.2	2.16666666666667	1.75	1.94871794871795	1.375	1.11111111111111	1.28571428571429	1	1.33333333333333	1
1323	210	ADNI2	ADNI1	068_S_0210	068	m120	2016-11-03	CN	72.4	Female	13	Not Hisp/Latino	White	Married	0	NA	NA	NA	NA	NA	NA	NA	0	8	13	5	30	32	4	7	87.5	11	NA	117	0	21	2	2.66666666666667	1	1.4	2	1.75	1.91666666666667	1.25	1.22222222222222	1.14285714285714	1.2	1.16666666666667	1
1324	210	ADNI3	ADNI1	068_S_0210	068	m138	2017-11-16	CN	72.4	Female	13	Not Hisp/Latino	White	Married	0	1.42896737917455	NA	1.2951	NA	NA	NA	NA	0.5	13	20	4	29	30	2	-1	-14.2857142857143	8	NA	180	0	21	2.5	2.55555555555556	1.83333333333333	1.6	2.33333333333333	2	2.21052631578947	1.875	1.66666666666667	1.66666666666667	1.8	1.33333333333333	1
1331	213	ADNI1	ADNI1	020_S_0213	020	bl	2006-04-10	AD	62.9	Male	18	Not Hisp/Latino	White	Married	0	0.900361719636654	NA	NA	NA	986.3	578.7	63.05	4	12.33	21.33	5	24	23	2	4	80	2	17	300	5	NA	NA	NA	NA	NA	NA	NA	NA	NA	NA	NA	NA	NA	NA
1332	213	ADNI1	ADNI1	020_S_0213	020	m06	2006-10-30	AD	62.9	Male	18	Not Hisp/Latino	White	Married	0	0.914569663069124	NA	NA	NA	NA	NA	NA	4.5	12.33	23.33	8	21	25	1	3	60	NA	12	300	19	NA	NA	NA	NA	NA	NA	NA	NA	NA	NA	NA	NA	NA	NA
1333	213	ADNI1	ADNI1	020_S_0213	020	m12	2007-04-23	AD	62.9	Male	18	Not Hisp/Latino	White	Married	0	0.810361707318636	NA	NA	NA	665.4	560.7	58.45	8	15.67	27.67	9	23	19	0	4	100	0	8	300	21	NA	NA	NA	NA	NA	NA	NA	NA	NA	NA	NA	NA	NA	NA
1334	213	ADNI1	ADNI1	020_S_0213	020	m18	2007-10-08	AD	62.9	Male	18	Not Hisp/Latino	White	Married	0	NA	NA	NA	NA	NA	NA	NA	NA	NA	NA	NA	NA	NA	NA	NA	NA	NA	NA	NA	NA	NA	NA	NA	NA	NA	NA	NA	NA	NA	NA	NA	NA	NA	NA
1335	214	ADNI1	ADNI1	032_S_0214	032	bl	2006-03-06	LMCI	65.1	Male	18	Not Hisp/Latino	White	Married	2	1.36121995141313	NA	NA	NA	683.1	434.1	48.14	1	14.33	19.33	5	27	26	3	6	100	8	48	73	5	NA	NA	NA	NA	NA	NA	NA	NA	NA	NA	NA	NA	NA	NA
1336	214	ADNI1	ADNI1	032_S_0214	032	m06	2006-09-18	LMCI	65.1	Male	18	Not Hisp/Latino	White	Married	2	1.3333366516298	NA	NA	NA	NA	NA	NA	1.5	9.33	15.33	6	27	28	2	6	100	NA	50	119	8	NA	NA	NA	NA	NA	NA	NA	NA	NA	NA	NA	NA	NA	NA
1337	214	ADNI1	ADNI1	032_S_0214	032	m12	2007-03-23	LMCI	65.1	Male	18	Not Hisp/Latino	White	Married	2	1.1991508544559	2.1075	NA	NA	731.9	436.9	48.81	1.5	14.33	23.33	9	25	25	0	5	100	8	49	102	5	NA	NA	NA	NA	NA	NA	NA	NA	NA	NA	NA	NA	NA	NA
1340	214	ADNI1	ADNI1	032_S_0214	032	m18	2007-09-13	LMCI	65.1	Male	18	Not Hisp/Latino	White	Married	2	1.25172845602706	NA	NA	NA	NA	NA	NA	2	13	19	6	23	26	2	6	100	NA	54	104	8	NA	NA	NA	NA	NA	NA	NA	NA	NA	NA	NA	NA	NA	NA
1341	214	ADNI1	ADNI1	032_S_0214	032	m24	2008-03-21	LMCI	65.1	Male	18	Not Hisp/Latino	White	Married	2	1.2097419343892	2.1275	NA	NA	NA	NA	NA	2	16	24	8	20	27	1	6	100	9	41	68	9	NA	NA	NA	NA	NA	NA	NA	NA	NA	NA	NA	NA	NA	NA
1342	214	ADNI1	ADNI1	032_S_0214	032	m30	2008-10-16	LMCI	65.1	Male	18	Not Hisp/Latino	White	Married	2	NA	NA	NA	NA	NA	NA	NA	NA	NA	NA	NA	NA	NA	NA	NA	NA	NA	NA	NA	NA	NA	NA	NA	NA	NA	NA	NA	NA	NA	NA	NA	NA	NA	NA
1343	214	ADNI1	ADNI1	032_S_0214	032	m36	2009-02-23	LMCI	65.1	Male	18	Not Hisp/Latino	White	Married	2	1.19295014424459	NA	NA	NA	NA	NA	NA	2.5	15	24	9	23	24	1	4	80	6	50	149	9	NA	NA	NA	NA	NA	NA	NA	NA	NA	NA	NA	NA	NA	NA
1344	214	ADNI1	ADNI1	032_S_0214	032	m42	2010-03-31	LMCI	65.1	Male	18	Not Hisp/Latino	White	Married	2	NA	NA	NA	NA	NA	NA	NA	NA	NA	NA	NA	NA	NA	NA	NA	NA	NA	NA	NA	NA	NA	NA	NA	NA	NA	NA	NA	NA	NA	NA	NA	NA	NA	NA
1345	214	ADNI1	ADNI1	032_S_0214	032	m48	2010-07-02	LMCI	65.1	Male	18	Not Hisp/Latino	White	Married	2	NA	NA	NA	NA	543.5	495.6	53.89	2.5	17.67	25.67	8	23	26	1	5	100	9	45	100	10	NA	NA	NA	NA	NA	NA	NA	NA	NA	NA	NA	NA	NA	NA
1346	214	ADNIGO	ADNI1	032_S_0214	032	m60	2011-04-21	LMCI	65.1	Male	18	Not Hisp/Latino	White	Married	2	1.01287476070767	NA	1.9609	NA	797.7	576.7	61.67	3.5	20	28	7	22	24	1	5	100	6	NA	226	12	19	2.5	1.375	2	2.25	NA	2.25	2	3.625	1.66666666666667	2.28571428571429	2.6	3	2
1347	214	ADNI2	ADNI1	032_S_0214	032	m72	2012-04-12	LMCI	65.1	Male	18	Not Hisp/Latino	White	Married	2	NA	NA	NA	NA	NA	NA	NA	4	20	30	8	20	21	1	4	100	11	NA	240	17	16	2.75	1.22222222222222	2.28571428571429	2.75	2	2.66666666666667	2.16666666666667	3.875	2.11111111111111	3.14285714285714	2.6	3.33333333333333	2.25
1348	214	ADNI2	ADNI1	032_S_0214	032	m78	2012-10-12	LMCI	65.1	Male	18	Not Hisp/Latino	White	Married	2	NA	NA	NA	NA	NA	NA	NA	NA	NA	NA	NA	NA	NA	NA	NA	NA	NA	NA	NA	NA	NA	NA	NA	NA	NA	NA	NA	NA	NA	NA	NA	NA	NA	NA
1349	214	ADNI2	ADNI1	032_S_0214	032	m84	2013-04-17	LMCI	65.1	Male	18	Not Hisp/Latino	White	Married	2	0.907322153588823	NA	2.1133	NA	633.3	601.7	64.35	5	26	38	10	17	19	2	5	100	8	NA	300	22	10	2.625	1.44444444444444	2.28571428571429	2.6	NA	2	2.05555555555556	3.875	2.22222222222222	2.71428571428571	3	3.16666666666667	2.5
1350	214	ADNI2	ADNI1	032_S_0214	032	m96	2014-02-20	LMCI	65.1	Male	18	Not Hisp/Latino	White	Married	2	NA	NA	NA	NA	NA	NA	NA	6	31	45	10	14	19	0	4	100	1	NA	300	25	7	2.625	1.25	2	1.25	NA	2.25	1.80645161290323	3.75	2.44444444444444	3.14285714285714	3	3.33333333333333	3.75
1338	214	ADNI2	ADNI1	032_S_0214	032	m120	2016-03-29	LMCI	65.1	Male	18	Not Hisp/Latino	White	Married	2	NA	NA	1.5051	NA	407.6	603.5	62.34	9	43	58	10	11	6	0	0	NA	3	NA	NA	28	4	1.33333333333333	1	2.14285714285714	1.2	NA	NA	1.5	4	2.44444444444444	3.42857142857143	3.6	3.66666666666667	3.5
1339	214	ADNI2	ADNI1	032_S_0214	032	m132	2017-11-29	LMCI	65.1	Male	18	Not Hisp/Latino	White	Married	2	NA	NA	NA	NA	NA	NA	NA	18	NA	NA	NA	NA	NA	NA	NA	NA	NA	NA	NA	30	NA	NA	NA	NA	NA	NA	NA	NA	4	4	4	4	4	4
1351	216	ADNI1	ADNI1	128_S_0216	128	bl	2006-02-27	AD	84.3	Male	16	Not Hisp/Latino	White	Widowed	0	1.27828515513456	NA	NA	NA	NA	NA	NA	3	11.33	21.33	7	25	25	3	7	100	5	34	94	8	NA	NA	NA	NA	NA	NA	NA	NA	NA	NA	NA	NA	NA	NA
1352	216	ADNI1	ADNI1	128_S_0216	128	m06	2006-09-06	AD	84.3	Male	16	Not Hisp/Latino	White	Widowed	0	1.19392328807559	NA	NA	NA	NA	NA	NA	3.5	15	22	5	25	24	2	1	20	NA	29	108	3	NA	NA	NA	NA	NA	NA	NA	NA	NA	NA	NA	NA	NA	NA
1353	216	ADNI1	ADNI1	128_S_0216	128	m12	2007-02-28	AD	84.3	Male	16	Not Hisp/Latino	White	Widowed	0	1.27785866852473	1.685	NA	NA	NA	NA	NA	2	14.33	23.33	7	26	30	4	5	55.5555555555556	3	30	162	5	NA	NA	NA	NA	NA	NA	NA	NA	NA	NA	NA	NA	NA	NA
1354	216	ADNI1	ADNI1	128_S_0216	128	m18	2007-09-10	AD	84.3	Male	16	Not Hisp/Latino	White	Widowed	0	NA	NA	NA	NA	NA	NA	NA	NA	NA	NA	NA	NA	NA	NA	NA	NA	NA	NA	NA	NA	NA	NA	NA	NA	NA	NA	NA	NA	NA	NA	NA	NA	NA	NA
1355	216	ADNI1	ADNI1	128_S_0216	128	m24	2008-03-10	AD	84.3	Male	16	Not Hisp/Latino	White	Widowed	0	1.14880812341981	1.7125	NA	NA	NA	NA	NA	2	19.33	29.33	7	25	29	5	7	87.5	4	32	158	7	NA	NA	NA	NA	NA	NA	NA	NA	NA	NA	NA	NA	NA	NA
1356	217	ADNI1	ADNI1	023_S_0217	023	bl	2006-02-28	LMCI	83.6	Female	18	Not Hisp/Latino	White	Married	0	NA	NA	NA	NA	NA	NA	NA	1	9.33	18.33	9	27	30	1	4	66.6666666666667	1	46	76	0	NA	NA	NA	NA	NA	NA	NA	NA	NA	NA	NA	NA	NA	NA
1357	217	ADNI1	ADNI1	023_S_0217	023	m06	2006-08-15	LMCI	83.6	Female	18	Not Hisp/Latino	White	Married	0	NA	NA	NA	NA	NA	NA	NA	1	13.67	22.67	8	26	27	0	6	100	NA	47	92	1	NA	NA	NA	NA	NA	NA	NA	NA	NA	NA	NA	NA	NA	NA
1358	217	ADNI1	ADNI1	023_S_0217	023	m12	2007-03-02	LMCI	83.6	Female	18	Not Hisp/Latino	White	Married	0	NA	NA	NA	NA	NA	NA	NA	2	9	18	9	27	26	2	6	100	0	45	61	2	NA	NA	NA	NA	NA	NA	NA	NA	NA	NA	NA	NA	NA	NA
1359	217	ADNI1	ADNI1	023_S_0217	023	m18	2007-08-07	LMCI	83.6	Female	18	Not Hisp/Latino	White	Married	0	NA	NA	NA	NA	NA	NA	NA	2	14	23	9	25	22	3	6	100	NA	44	61	3	NA	NA	NA	NA	NA	NA	NA	NA	NA	NA	NA	NA	NA	NA
1360	217	ADNI1	ADNI1	023_S_0217	023	m24	2008-02-21	LMCI	83.6	Female	18	Not Hisp/Latino	White	Married	0	NA	NA	NA	NA	NA	NA	NA	4	14.67	24.67	10	26	25	-2	3	100	0	40	82	7	NA	NA	NA	NA	NA	NA	NA	NA	NA	NA	NA	NA	NA	NA
1361	217	ADNI1	ADNI1	023_S_0217	023	m30	2008-10-17	LMCI	83.6	Female	18	Not Hisp/Latino	White	Married	0	NA	NA	NA	NA	NA	NA	NA	NA	NA	NA	NA	NA	NA	NA	NA	NA	NA	NA	NA	NA	NA	NA	NA	NA	NA	NA	NA	NA	NA	NA	NA	NA	NA	NA
1362	217	ADNI1	ADNI1	023_S_0217	023	m36	2009-03-06	LMCI	83.6	Female	18	Not Hisp/Latino	White	Married	0	NA	NA	NA	NA	NA	NA	NA	3.5	13	23	10	23	22	1	5	100	0	43	75	9	NA	NA	NA	NA	NA	NA	NA	NA	NA	NA	NA	NA	NA	NA
1363	217	ADNI1	ADNI1	023_S_0217	023	m42	2009-08-26	LMCI	83.6	Female	18	Not Hisp/Latino	White	Married	0	NA	NA	NA	NA	NA	NA	NA	NA	NA	NA	NA	NA	NA	NA	NA	NA	NA	NA	NA	NA	NA	NA	NA	NA	NA	NA	NA	NA	NA	NA	NA	NA	NA	NA
1364	217	ADNI1	ADNI1	023_S_0217	023	m48	2010-03-12	LMCI	83.6	Female	18	Not Hisp/Latino	White	Married	0	NA	NA	NA	NA	NA	NA	NA	5.5	21	32	10	23	13	0	3	100	0	36	126	16	NA	NA	NA	NA	NA	NA	NA	NA	NA	NA	NA	NA	NA	NA
1365	217	ADNI1	ADNI1	023_S_0217	023	m54	2010-09-27	LMCI	83.6	Female	18	Not Hisp/Latino	White	Married	0	NA	NA	NA	NA	NA	NA	NA	NA	NA	NA	NA	NA	NA	NA	NA	NA	NA	NA	NA	NA	NA	NA	NA	NA	NA	NA	NA	NA	NA	NA	NA	NA	NA	NA
1366	217	ADNIGO	ADNI1	023_S_0217	023	m60	2011-03-02	LMCI	83.6	Female	18	Not Hisp/Latino	White	Married	0	0.934228784810789	NA	NA	NA	NA	NA	NA	10	22	33	10	19	16	0	3	100	0	NA	139	27	21	1.875	1.88888888888889	1.33333333333333	1.8	1.5	1.25	1.66666666666667	3.75	3.4	3.5	3.2	3.5	3.25
1367	217	ADNIGO	ADNI1	023_S_0217	023	m66	2011-08-16	LMCI	83.6	Female	18	Not Hisp/Latino	White	Married	0	NA	NA	NA	NA	NA	NA	NA	NA	NA	NA	NA	NA	NA	NA	NA	NA	NA	NA	NA	NA	NA	NA	NA	NA	NA	NA	NA	NA	NA	NA	NA	NA	NA	NA
1368	217	ADNI2	ADNI1	023_S_0217	023	m72	2012-05-23	LMCI	83.6	Female	18	Not Hisp/Latino	White	Married	0	NA	NA	NA	NA	NA	NA	NA	12	24	36	10	16	14	3	4	100	0	NA	300	27	15	NA	NA	NA	NA	NA	NA	NA	4	3.25	4	4	4	4
1369	217	ADNI2	ADNI1	023_S_0217	023	m90	2013-11-12	LMCI	83.6	Female	18	Not Hisp/Latino	White	Married	0	NA	NA	NA	NA	NA	NA	NA	NA	NA	NA	NA	NA	NA	NA	NA	NA	NA	NA	NA	NA	NA	NA	NA	NA	NA	NA	NA	NA	NA	NA	NA	NA	NA	NA
1370	219	ADNI1	ADNI1	022_S_0219	022	bl	2006-04-04	AD	74.4	Male	4	Hisp/Latino	White	Married	1	1.15414418432025	NA	NA	NA	1072	351.8	35.9	4.5	9.67	17.67	7	22	17	0	4	100	0	21	261	2	NA	NA	NA	NA	NA	NA	NA	NA	NA	NA	NA	NA	NA	NA
1371	219	ADNI1	ADNI1	022_S_0219	022	m06	2006-10-13	AD	74.4	Male	4	Hisp/Latino	White	Married	1	NA	NA	NA	NA	NA	NA	NA	4.5	12.67	22.67	9	23	20	0	3	100	NA	24	258	9	NA	NA	NA	NA	NA	NA	NA	NA	NA	NA	NA	NA	NA	NA
1372	221	ADNI1	ADNI1	005_S_0221	005	bl	2006-03-23	AD	67.4	Male	18	Not Hisp/Latino	White	Married	2	1.03931332857036	NA	NA	NA	379.1	435.5	44.39	7	24	35	10	20	21	4	6	100	0	31	88	22	NA	NA	NA	NA	NA	NA	NA	NA	NA	NA	NA	NA	NA	NA
1373	221	ADNI1	ADNI1	005_S_0221	005	m06	2006-09-19	AD	67.4	Male	18	Not Hisp/Latino	White	Married	2	0.974190494609979	NA	NA	NA	NA	NA	NA	10	24.67	36.67	10	17	23	1	5	100	NA	31	136	28	NA	NA	NA	NA	NA	NA	NA	NA	NA	NA	NA	NA	NA	NA
1374	221	ADNI1	ADNI1	005_S_0221	005	m12	2007-03-14	AD	67.4	Male	18	Not Hisp/Latino	White	Married	2	0.964792885691478	NA	NA	NA	407.3	459.8	43.58	10	28.67	40.67	10	21	18	0	2	100	0	25	300	29	NA	NA	NA	NA	NA	NA	NA	NA	NA	NA	NA	NA	NA	NA
1375	221	ADNI1	ADNI1	005_S_0221	005	m18	2007-09-10	AD	67.4	Male	18	Not Hisp/Latino	White	Married	2	NA	NA	NA	NA	NA	NA	NA	NA	NA	NA	NA	NA	NA	NA	NA	NA	NA	NA	NA	NA	NA	NA	NA	NA	NA	NA	NA	NA	NA	NA	NA	NA	NA	NA
1376	221	ADNI1	ADNI1	005_S_0221	005	m24	2008-04-03	AD	67.4	Male	18	Not Hisp/Latino	White	Married	2	0.874517074338629	NA	NA	NA	NA	NA	NA	14	39.33	51.33	10	15	5	2	2	100	1	0	300	30	NA	NA	NA	NA	NA	NA	NA	NA	NA	NA	NA	NA	NA	NA
1377	222	ADNI1	ADNI1	005_S_0222	005	bl	2006-03-17	LMCI	85.9	Male	18	Not Hisp/Latino	White	Married	0	1.10829784900717	NA	NA	NA	620.3	319.7	31.9	3	10	18	7	25	26	5	6	85.7142857142857	5	36	75	10	NA	NA	NA	NA	NA	NA	NA	NA	NA	NA	NA	NA	NA	NA
1378	222	ADNI1	ADNI1	005_S_0222	005	m06	2006-09-14	LMCI	85.9	Male	18	Not Hisp/Latino	White	Married	0	1.09050399857721	NA	NA	NA	NA	NA	NA	4	10	19	8	25	17	3	4	100	NA	32	89	12	NA	NA	NA	NA	NA	NA	NA	NA	NA	NA	NA	NA	NA	NA
1379	222	ADNI1	ADNI1	005_S_0222	005	m12	2007-03-22	LMCI	85.9	Male	18	Not Hisp/Latino	White	Married	0	1.06188197231276	NA	NA	NA	535.4	330.4	32.01	8	11.33	22.33	10	23	23	2	7	100	3	25	79	17	NA	NA	NA	NA	NA	NA	NA	NA	NA	NA	NA	NA	NA	NA
1380	222	ADNI1	ADNI1	005_S_0222	005	m18	2007-09-24	LMCI	85.9	Male	18	Not Hisp/Latino	White	Married	0	1.05425761959871	NA	NA	NA	NA	NA	NA	6	11	21	8	24	21	3	6	100	NA	38	72	21	NA	NA	NA	NA	NA	NA	NA	NA	NA	NA	NA	NA	NA	NA
1381	222	ADNI1	ADNI1	005_S_0222	005	m24	2008-03-06	LMCI	85.9	Male	18	Not Hisp/Latino	White	Married	0	1.08425879995032	2.4	NA	NA	548.3	343.2	32.58	7	10	18	7	26	25	3	6	100	1	35	101	21	NA	NA	NA	NA	NA	NA	NA	NA	NA	NA	NA	NA	NA	NA
1382	222	ADNI1	ADNI1	005_S_0222	005	m30	2008-10-15	LMCI	85.9	Male	18	Not Hisp/Latino	White	Married	0	NA	NA	NA	NA	NA	NA	NA	NA	NA	NA	NA	NA	NA	NA	NA	NA	NA	NA	NA	NA	NA	NA	NA	NA	NA	NA	NA	NA	NA	NA	NA	NA	NA	NA
1383	223	ADNI1	ADNI1	005_S_0223	005	bl	2006-03-24	CN	78	Female	18	Not Hisp/Latino	White	Married	1	1.08094614371831	NA	NA	NA	751.5	382.8	41.03	0	6.33	10.33	2	30	41	6	10	90.9090909090909	19	32	129	0	NA	NA	NA	NA	NA	NA	NA	NA	NA	NA	NA	NA	NA	NA
1384	223	ADNI1	ADNI1	005_S_0223	005	m06	2006-09-13	CN	78	Female	18	Not Hisp/Latino	White	Married	1	1.03279823553562	NA	NA	NA	NA	NA	NA	1.5	12	19	6	28	32	4	4	50	NA	39	151	4	NA	NA	NA	NA	NA	NA	NA	NA	NA	NA	NA	NA	NA	NA
1385	223	ADNI1	ADNI1	005_S_0223	005	m12	2007-03-26	CN	78	Female	18	Not Hisp/Latino	White	Married	1	1.04408931346797	NA	NA	NA	609.6	293.6	30.86	2	14	23	5	25	23	4	3	50	9	31	300	6	NA	NA	NA	NA	NA	NA	NA	NA	NA	NA	NA	NA	NA	NA
1386	223	ADNI1	ADNI1	005_S_0223	005	m18	2007-10-01	CN	78	Female	18	Not Hisp/Latino	White	Married	1	NA	NA	NA	NA	NA	NA	NA	NA	NA	NA	NA	NA	NA	NA	NA	NA	NA	NA	NA	NA	NA	NA	NA	NA	NA	NA	NA	NA	NA	NA	NA	NA	NA	NA
1387	223	ADNI1	ADNI1	005_S_0223	005	m24	2008-03-18	CN	78	Female	18	Not Hisp/Latino	White	Married	1	0.921369543561472	1.85	NA	NA	551.5	388.9	36.83	4	13.33	24.33	6	27	33	5	5	55.5555555555556	9	26	300	11	NA	NA	NA	NA	NA	NA	NA	NA	NA	NA	NA	NA	NA	NA
1388	223	ADNI1	ADNI1	005_S_0223	005	m30	2008-09-22	CN	78	Female	18	Not Hisp/Latino	White	Married	1	NA	NA	NA	NA	NA	NA	NA	NA	NA	NA	NA	NA	NA	NA	NA	NA	NA	NA	NA	NA	NA	NA	NA	NA	NA	NA	NA	NA	NA	NA	NA	NA	NA	NA
1389	223	ADNI1	ADNI1	005_S_0223	005	m36	2009-03-17	CN	78	Female	18	Not Hisp/Latino	White	Married	1	0.959151631281802	1.9525	NA	NA	NA	NA	NA	6	21.67	31.67	7	27	35	2	7	100	9	34	157	19	NA	NA	NA	NA	NA	NA	NA	NA	NA	NA	NA	NA	NA	NA
1390	225	ADNI1	ADNI1	128_S_0225	128	bl	2006-03-08	LMCI	82.4	Female	17	Not Hisp/Latino	White	Widowed	0	1.25546563431574	NA	NA	NA	NA	NA	NA	2	9.67	12.67	3	28	41	5	3	27.2727272727273	7	38	94	0	NA	NA	NA	NA	NA	NA	NA	NA	NA	NA	NA	NA	NA	NA
1391	225	ADNI1	ADNI1	128_S_0225	128	m06	2006-09-18	LMCI	82.4	Female	17	Not Hisp/Latino	White	Widowed	0	1.20873681623577	NA	NA	NA	NA	NA	NA	0.5	4	7	3	27	45	8	5	38.4615384615385	NA	41	81	0	NA	NA	NA	NA	NA	NA	NA	NA	NA	NA	NA	NA	NA	NA
1393	225	ADNI1	ADNI1	128_S_0225	128	m12	2007-03-05	LMCI	82.4	Female	17	Not Hisp/Latino	White	Widowed	0	1.29336055625398	1.115	NA	NA	NA	NA	NA	0.5	8.67	11.67	3	28	57	8	6	40	6	40	51	0	NA	NA	NA	NA	NA	NA	NA	NA	NA	NA	NA	NA	NA	NA
1395	225	ADNI1	ADNI1	128_S_0225	128	m18	2007-08-30	LMCI	82.4	Female	17	Not Hisp/Latino	White	Widowed	0	1.21028186433422	NA	NA	NA	NA	NA	NA	0	5.67	8.67	2	30	56	8	5	35.7142857142857	NA	39	68	0	NA	NA	NA	NA	NA	NA	NA	NA	NA	NA	NA	NA	NA	NA
1396	225	ADNI1	ADNI1	128_S_0225	128	m24	2008-03-17	LMCI	82.4	Female	17	Not Hisp/Latino	White	Widowed	0	1.19840455662717	1.2	NA	NA	NA	NA	NA	0	8.67	10.67	1	29	51	8	7	50	8	37	50	0	NA	NA	NA	NA	NA	NA	NA	NA	NA	NA	NA	NA	NA	NA
1397	225	ADNI1	ADNI1	128_S_0225	128	m30	2008-11-10	LMCI	82.4	Female	17	Not Hisp/Latino	White	Widowed	0	NA	NA	NA	NA	NA	NA	NA	NA	NA	NA	NA	NA	NA	NA	NA	NA	NA	NA	NA	NA	NA	NA	NA	NA	NA	NA	NA	NA	NA	NA	NA	NA	NA	NA
1398	225	ADNI1	ADNI1	128_S_0225	128	m36	2009-09-08	LMCI	82.4	Female	17	Not Hisp/Latino	White	Widowed	0	1.19168711274886	1.2525	NA	NA	NA	NA	NA	NA	7.33	10.33	2	29	46	7	3	25	8	40	106	0	NA	NA	NA	NA	NA	NA	NA	NA	NA	NA	NA	NA	NA	NA
1399	225	ADNI1	ADNI1	128_S_0225	128	m42	2010-03-19	LMCI	82.4	Female	17	Not Hisp/Latino	White	Widowed	0	NA	NA	NA	NA	NA	NA	NA	NA	NA	NA	NA	NA	NA	NA	NA	NA	NA	NA	NA	NA	NA	NA	NA	NA	NA	NA	NA	NA	NA	NA	NA	NA	NA	NA
1400	225	ADNIGO	ADNI1	128_S_0225	128	m48	2010-10-01	LMCI	82.4	Female	17	Not Hisp/Latino	White	Widowed	0	1.07580055164699	NA	0.9533	NA	NA	NA	NA	0	8	11	2	29	48	9	4	28.5714285714286	8	NA	102	0	26	1.25	1.11111111111111	1	1	1	1	1.07692307692308	1.125	1.33333333333333	1	1	1	1.25
1401	225	ADNIGO	ADNI1	128_S_0225	128	m54	2011-04-13	LMCI	82.4	Female	17	Not Hisp/Latino	White	Widowed	0	NA	NA	NA	NA	NA	NA	NA	NA	NA	NA	NA	NA	NA	NA	NA	NA	NA	NA	NA	NA	NA	NA	NA	NA	NA	NA	NA	NA	NA	NA	NA	NA	NA	NA
1402	225	ADNI2	ADNI1	128_S_0225	128	m72	2012-02-21	LMCI	82.4	Female	17	Not Hisp/Latino	White	Widowed	0	1.0420163443127	NA	0.9923	NA	NA	NA	NA	1.5	9	11	2	30	46	8	6	42.8571428571429	9	NA	83	0	28	2	1.22222222222222	1	1	1	1.75	1.33333333333333	1.125	1	1	1	1	1
1403	225	ADNI2	ADNI1	128_S_0225	128	m78	2012-09-14	LMCI	82.4	Female	17	Not Hisp/Latino	White	Widowed	0	NA	NA	NA	NA	NA	NA	NA	NA	NA	NA	NA	NA	NA	NA	NA	NA	NA	NA	NA	NA	NA	NA	NA	NA	NA	NA	NA	NA	NA	NA	NA	NA	NA	NA
1404	225	ADNI2	ADNI1	128_S_0225	128	m84	2013-03-06	LMCI	82.4	Female	17	Not Hisp/Latino	White	Widowed	0	NA	NA	NA	NA	NA	NA	NA	0	9	12	3	29	48	4	8	66.6666666666667	5	NA	129	0	26	1.875	1.22222222222222	1	1	1.33333333333333	2	1.38461538461538	1.25	1	1.2	1	1	1
1405	225	ADNI2	ADNI1	128_S_0225	128	m90	2013-09-10	LMCI	82.4	Female	17	Not Hisp/Latino	White	Widowed	0	NA	NA	NA	NA	NA	NA	NA	NA	NA	NA	NA	NA	NA	NA	NA	NA	NA	NA	NA	NA	NA	NA	NA	NA	NA	NA	NA	NA	NA	NA	NA	NA	NA	NA
1406	225	ADNI2	ADNI1	128_S_0225	128	m96	2014-03-07	LMCI	82.4	Female	17	Not Hisp/Latino	White	Widowed	0	1.09349228158205	NA	1.0033	NA	NA	NA	NA	0	16	22	6	27	29	4	7	100	1	NA	143	0	22	2.375	1.66666666666667	1	1	1.33333333333333	2	1.57894736842105	1.125	1	1	1	1	1
1392	225	ADNI2	ADNI1	128_S_0225	128	m108	2015-03-12	LMCI	82.4	Female	17	Not Hisp/Latino	White	Widowed	0	NA	NA	NA	NA	NA	NA	NA	0	17	26	8	23	22	2	5	100	1	NA	149	0	23	2.5	1.77777777777778	1	1.6	2.16666666666667	2.5	1.8974358974359	1	1	1	1	1	1
1394	225	ADNI2	ADNI1	128_S_0225	128	m120	2016-03-21	LMCI	82.4	Female	17	Not Hisp/Latino	White	Widowed	0	NA	NA	0.9783	NA	NA	NA	NA	1.5	15	26	10	25	27	3	7	100	1	NA	119	0	23	2.125	1.77777777777778	1	1.2	2.33333333333333	2	1.74358974358974	1.5	1.44444444444444	1	1	1	2.25
1407	227	ADNI1	ADNI1	128_S_0227	128	bl	2006-04-13	LMCI	79.6	Female	12	Not Hisp/Latino	White	Married	2	1.13868332716403	NA	NA	NA	NA	NA	NA	2.5	13.33	21.33	5	24	46	3	8	72.7272727272727	0	33	71	0	NA	NA	NA	NA	NA	NA	NA	NA	NA	NA	NA	NA	NA	NA
1408	227	ADNI1	ADNI1	128_S_0227	128	m06	2006-10-11	LMCI	79.6	Female	12	Not Hisp/Latino	White	Married	2	NA	NA	NA	NA	NA	NA	NA	3	10.67	16.67	5	29	33	3	6	85.7142857142857	NA	35	138	0	NA	NA	NA	NA	NA	NA	NA	NA	NA	NA	NA	NA	NA	NA
1409	227	ADNI1	ADNI1	128_S_0227	128	m12	2007-04-19	LMCI	79.6	Female	12	Not Hisp/Latino	White	Married	2	1.05200302808801	1.8825	NA	NA	NA	NA	NA	4	12.67	21.67	9	25	29	3	6	85.7142857142857	0	43	105	0	NA	NA	NA	NA	NA	NA	NA	NA	NA	NA	NA	NA	NA	NA
1410	227	ADNI1	ADNI1	128_S_0227	128	m18	2007-11-29	LMCI	79.6	Female	12	Not Hisp/Latino	White	Married	2	1.03529789586292	NA	NA	NA	NA	NA	NA	3	19.67	24.67	5	25	29	4	7	100	NA	43	93	1	NA	NA	NA	NA	NA	NA	NA	NA	NA	NA	NA	NA	NA	NA
1411	227	ADNI1	ADNI1	128_S_0227	128	m24	2008-04-21	LMCI	79.6	Female	12	Not Hisp/Latino	White	Married	2	1.025258487626	1.8425	NA	NA	NA	NA	NA	4	18.33	24.33	6	25	29	6	8	100	0	40	101	2	NA	NA	NA	NA	NA	NA	NA	NA	NA	NA	NA	NA	NA	NA
1412	227	ADNI1	ADNI1	128_S_0227	128	m30	2008-11-10	LMCI	79.6	Female	12	Not Hisp/Latino	White	Married	2	NA	NA	NA	NA	NA	NA	NA	NA	NA	NA	NA	NA	NA	NA	NA	NA	NA	NA	NA	NA	NA	NA	NA	NA	NA	NA	NA	NA	NA	NA	NA	NA	NA	NA
1413	227	ADNI1	ADNI1	128_S_0227	128	m36	2009-09-04	LMCI	79.6	Female	12	Not Hisp/Latino	White	Married	2	1.036971457934	1.815	NA	NA	NA	NA	NA	4.5	18	24	6	21	23	2	6	100	0	38	72	18	NA	NA	NA	NA	NA	NA	NA	NA	NA	NA	NA	NA	NA	NA
1414	227	ADNI1	ADNI1	128_S_0227	128	m42	2010-03-17	LMCI	79.6	Female	12	Not Hisp/Latino	White	Married	2	NA	NA	NA	NA	NA	NA	NA	NA	NA	NA	NA	NA	NA	NA	NA	NA	NA	NA	NA	NA	NA	NA	NA	NA	NA	NA	NA	NA	NA	NA	NA	NA	NA	NA
1415	227	ADNIGO	ADNI1	128_S_0227	128	m48	2010-11-12	LMCI	79.6	Female	12	Not Hisp/Latino	White	Married	2	0.929973407045918	NA	1.4061	NA	323	313.1	28.45	9	31	45	9	20	22	1	5	100	0	NA	249	23	14	NA	NA	NA	NA	NA	NA	NA	4	3.33333333333333	3.57142857142857	4	3.83333333333333	4
1416	227	ADNIGO	ADNI1	128_S_0227	128	m54	2011-05-19	LMCI	79.6	Female	12	Not Hisp/Latino	White	Married	2	NA	NA	NA	NA	NA	NA	NA	NA	NA	NA	NA	NA	NA	NA	NA	NA	NA	NA	NA	NA	NA	NA	NA	NA	NA	NA	NA	NA	NA	NA	NA	NA	NA	NA
1417	227	ADNIGO	ADNI1	128_S_0227	128	m66	2011-11-10	LMCI	79.6	Female	12	Not Hisp/Latino	White	Married	2	NA	NA	NA	NA	NA	NA	NA	NA	NA	NA	NA	NA	NA	NA	NA	NA	NA	NA	NA	NA	NA	NA	NA	NA	NA	NA	NA	NA	NA	NA	NA	NA	NA	NA
1418	227	ADNI2	ADNI1	128_S_0227	128	m72	2012-04-05	LMCI	79.6	Female	12	Not Hisp/Latino	White	Married	2	0.750886722261334	NA	1.4108	NA	314	275.7	24.01	10	33	44	10	18	16	2	4	100	0	NA	301	29	11	NA	NA	NA	NA	NA	NA	NA	4	3.44444444444444	3.71428571428571	4	4	3.5
1419	227	ADNI2	ADNI1	128_S_0227	128	m78	2012-11-07	LMCI	79.6	Female	12	Not Hisp/Latino	White	Married	2	NA	NA	NA	NA	NA	NA	NA	NA	NA	NA	NA	NA	NA	NA	NA	NA	NA	NA	NA	NA	NA	NA	NA	NA	NA	NA	NA	NA	NA	NA	NA	NA	NA	NA
1420	227	ADNI2	ADNI1	128_S_0227	128	m84	2013-05-30	LMCI	79.6	Female	12	Not Hisp/Latino	White	Married	2	NA	NA	NA	NA	NA	NA	NA	14	40	55	10	14	13	1	3	100	0	NA	NA	30	5	1.75	1.375	1	1	1.16666666666667	1.5	1.32432432432432	3.875	3.33333333333333	4	4	4	4
1421	227	ADNI2	ADNI1	128_S_0227	128	m90	2013-10-04	LMCI	79.6	Female	12	Not Hisp/Latino	White	Married	2	NA	NA	NA	NA	NA	NA	NA	NA	NA	NA	NA	NA	NA	NA	NA	NA	NA	NA	NA	NA	NA	NA	NA	NA	NA	NA	NA	NA	NA	NA	NA	NA	NA	NA
1422	227	ADNI2	ADNI1	128_S_0227	128	m96	2014-04-23	LMCI	79.6	Female	12	Not Hisp/Latino	White	Married	2	0.747617892999763	NA	1.472	NA	NA	NA	NA	17	52	66	10	7	3	2	2	100	0	NA	NA	27	5	1.25	1.125	1	1	1	1	1.08571428571429	4	3.55555555555556	4	4	4	4
1423	228	ADNI1	ADNI1	114_S_0228	114	bl	2006-02-27	AD	80.2	Female	10	Unknown	White	Widowed	0	1.06038747680226	NA	NA	NA	NA	NA	NA	8	28	36	7	20	19	0	4	100	0	11	300	24	NA	NA	NA	NA	NA	NA	NA	NA	NA	NA	NA	NA	NA	NA
1424	228	ADNI1	ADNI1	114_S_0228	114	m06	2006-08-22	AD	80.2	Female	10	Unknown	White	Widowed	0	1.04716148906885	NA	NA	NA	NA	NA	NA	7	26	35	7	12	22	2	5	100	NA	4	300	25	NA	NA	NA	NA	NA	NA	NA	NA	NA	NA	NA	NA	NA	NA
1425	229	ADNI1	ADNI1	128_S_0229	128	bl	2006-03-30	CN	74.4	Female	16	Not Hisp/Latino	White	Married	1	NA	NA	NA	NA	NA	NA	NA	0	0	1	0	30	67	6	0	0	17	39	94	0	NA	NA	NA	NA	NA	NA	NA	NA	NA	NA	NA	NA	NA	NA
1426	229	ADNI1	ADNI1	128_S_0229	128	m06	2006-10-18	CN	74.4	Female	16	Not Hisp/Latino	White	Married	1	NA	NA	NA	NA	NA	NA	NA	0	0	1	0	29	62	9	0	0	NA	40	76	0	NA	NA	NA	NA	NA	NA	NA	NA	NA	NA	NA	NA	NA	NA
1427	229	ADNI1	ADNI1	128_S_0229	128	m12	2007-03-23	CN	74.4	Female	16	Not Hisp/Latino	White	Married	1	NA	NA	NA	NA	NA	NA	NA	0	1.67	2.67	0	29	70	5	0	0	18	49	93	0	NA	NA	NA	NA	NA	NA	NA	NA	NA	NA	NA	NA	NA	NA
1429	229	ADNI1	ADNI1	128_S_0229	128	m18	2007-10-09	CN	74.4	Female	16	Not Hisp/Latino	White	Married	1	NA	NA	NA	NA	NA	NA	NA	NA	NA	NA	NA	NA	NA	NA	NA	NA	NA	NA	NA	NA	NA	NA	NA	NA	NA	NA	NA	NA	NA	NA	NA	NA	NA	NA
1430	229	ADNI1	ADNI1	128_S_0229	128	m24	2008-04-04	CN	74.4	Female	16	Not Hisp/Latino	White	Married	1	NA	NA	NA	NA	NA	NA	NA	0.5	1	3	0	28	71	3	0	0	19	44	98	0	NA	NA	NA	NA	NA	NA	NA	NA	NA	NA	NA	NA	NA	NA
1431	229	ADNI1	ADNI1	128_S_0229	128	m30	2008-10-07	CN	74.4	Female	16	Not Hisp/Latino	White	Married	1	NA	NA	NA	NA	NA	NA	NA	NA	NA	NA	NA	NA	NA	NA	NA	NA	NA	NA	NA	NA	NA	NA	NA	NA	NA	NA	NA	NA	NA	NA	NA	NA	NA	NA
1432	229	ADNI1	ADNI1	128_S_0229	128	m36	2009-09-16	CN	74.4	Female	16	Not Hisp/Latino	White	Married	1	NA	NA	NA	NA	NA	NA	NA	0	1.33	2.33	0	30	59	9	3	20	19	45	61	0	NA	NA	NA	NA	NA	NA	NA	NA	NA	NA	NA	NA	NA	NA
1433	229	ADNI1	ADNI1	128_S_0229	128	m42	2010-03-10	CN	74.4	Female	16	Not Hisp/Latino	White	Married	1	NA	NA	NA	NA	NA	NA	NA	NA	NA	NA	NA	NA	NA	NA	NA	NA	NA	NA	NA	NA	NA	NA	NA	NA	NA	NA	NA	NA	NA	NA	NA	NA	NA	NA
1434	229	ADNIGO	ADNI1	128_S_0229	128	m48	2010-10-07	CN	74.4	Female	16	Not Hisp/Latino	White	Married	1	1.12834477401596	NA	1.2464	NA	NA	NA	NA	NA	1	3	0	30	72	2	0	0	20	NA	103	0	30	1.25	1.33333333333333	1.14285714285714	1	1.33333333333333	1	1.20512820512821	1	1	1	1	1	1
1435	229	ADNI2	ADNI1	128_S_0229	128	m72	2012-03-08	CN	74.4	Female	16	Not Hisp/Latino	White	Married	1	NA	NA	NA	NA	NA	NA	NA	1	0	1	0	29	74	1	0	0	21	NA	53	0	30	1.625	1.77777777777778	1	1	1.66666666666667	1.25	1.43589743589744	1.5	1.33333333333333	1	1	1	1
1436	229	ADNI2	ADNI1	128_S_0229	128	m78	2012-09-14	CN	74.4	Female	16	Not Hisp/Latino	White	Married	1	NA	NA	NA	NA	NA	NA	NA	NA	NA	NA	NA	NA	NA	NA	NA	NA	NA	NA	NA	NA	NA	NA	NA	NA	NA	NA	NA	NA	NA	NA	NA	NA	NA	NA
1437	229	ADNI2	ADNI1	128_S_0229	128	m84	2013-03-13	CN	74.4	Female	16	Not Hisp/Latino	White	Married	1	NA	NA	NA	NA	NA	NA	NA	0.5	1	3	0	30	75	0	0	0	20	NA	149	1	29	1.625	1.55555555555556	1	1	1.5	1.25	1.35897435897436	1.5	1.88888888888889	1	1	1.5	2.25
1438	229	ADNI2	ADNI1	128_S_0229	128	m90	2013-10-02	CN	74.4	Female	16	Not Hisp/Latino	White	Married	1	NA	NA	NA	NA	NA	NA	NA	NA	NA	NA	NA	NA	NA	NA	NA	NA	NA	NA	NA	NA	NA	NA	NA	NA	NA	NA	NA	NA	NA	NA	NA	NA	NA	NA
1439	229	ADNI2	ADNI1	128_S_0229	128	m96	2014-04-08	CN	74.4	Female	16	Not Hisp/Latino	White	Married	1	NA	NA	NA	NA	NA	NA	NA	0	3	6	1	29	66	3	-1	-7.14285714285714	16	NA	119	1	28	1.625	1.55555555555556	1	1.2	2	1.25	1.46153846153846	1.25	1.11111111111111	1	1	1.33333333333333	1
1428	229	ADNI2	ADNI1	128_S_0229	128	m120	2016-03-29	CN	74.4	Female	16	Not Hisp/Latino	White	Married	1	NA	NA	NA	NA	NA	NA	NA	2	7	9	0	26	73	2	0	0	22	NA	110	2	29	2.25	1.88888888888889	1.14285714285714	1.4	2.33333333333333	2	1.84615384615385	1.5	1.44444444444444	1.14285714285714	1	1.83333333333333	2.25
1440	230	ADNI1	ADNI1	128_S_0230	128	bl	2006-03-30	CN	80	Male	20	Not Hisp/Latino	White	Married	0	1.0791325375827	NA	NA	NA	NA	NA	NA	0	8	11	2	29	49	5	1	7.69230769230769	10	38	195	0	NA	NA	NA	NA	NA	NA	NA	NA	NA	NA	NA	NA	NA	NA
1441	230	ADNI1	ADNI1	128_S_0230	128	m06	2006-10-18	CN	80	Male	20	Not Hisp/Latino	White	Married	0	1.02340955258668	NA	NA	NA	NA	NA	NA	1	10.33	13.33	2	28	49	12	3	20	NA	43	74	2	NA	NA	NA	NA	NA	NA	NA	NA	NA	NA	NA	NA	NA	NA
1443	230	ADNI1	ADNI1	128_S_0230	128	m12	2007-03-23	CN	80	Male	20	Not Hisp/Latino	White	Married	0	1.01738222303059	NA	NA	NA	NA	NA	NA	1.5	8.67	10.67	2	30	54	9	2	13.3333333333333	8	43	77	0	NA	NA	NA	NA	NA	NA	NA	NA	NA	NA	NA	NA	NA	NA
1444	230	ADNI1	ADNI1	128_S_0230	128	m18	2007-10-09	CN	80	Male	20	Not Hisp/Latino	White	Married	0	NA	NA	NA	NA	NA	NA	NA	NA	NA	NA	NA	NA	NA	NA	NA	NA	NA	NA	NA	NA	NA	NA	NA	NA	NA	NA	NA	NA	NA	NA	NA	NA	NA	NA
1445	230	ADNI1	ADNI1	128_S_0230	128	m24	2008-04-04	CN	80	Male	20	Not Hisp/Latino	White	Married	0	0.967909275074926	NA	NA	NA	NA	NA	NA	2.5	13.33	18.33	4	27	38	8	2	18.1818181818182	4	36	105	4	NA	NA	NA	NA	NA	NA	NA	NA	NA	NA	NA	NA	NA	NA
1446	230	ADNI1	ADNI1	128_S_0230	128	m30	2008-10-07	CN	80	Male	20	Not Hisp/Latino	White	Married	0	NA	NA	NA	NA	NA	NA	NA	NA	NA	NA	NA	NA	NA	NA	NA	NA	NA	NA	NA	NA	NA	NA	NA	NA	NA	NA	NA	NA	NA	NA	NA	NA	NA	NA
1447	230	ADNI1	ADNI1	128_S_0230	128	m36	2009-09-16	CN	80	Male	20	Not Hisp/Latino	White	Married	0	1.14512182653742	NA	NA	NA	NA	NA	NA	5.5	15	20	4	26	42	8	6	50	8	31	128	21	NA	NA	NA	NA	NA	NA	NA	NA	NA	NA	NA	NA	NA	NA
1448	230	ADNI2	ADNI1	128_S_0230	128	m72	2012-01-05	CN	80	Male	20	Not Hisp/Latino	White	Married	0	0.883422324508984	NA	1.1019	NA	NA	NA	NA	7	17	27	7	22	34	4	5	55.5555555555556	3	NA	283	25	20	1	1	1.14285714285714	1	NA	1	1.02941176470588	4	2.22222222222222	3	3.8	4	NA
1449	230	ADNI2	ADNI1	128_S_0230	128	m78	2012-07-10	CN	80	Male	20	Not Hisp/Latino	White	Married	0	NA	NA	NA	NA	NA	NA	NA	NA	NA	NA	NA	NA	NA	NA	NA	NA	NA	NA	NA	NA	NA	NA	NA	NA	NA	NA	NA	NA	NA	NA	NA	NA	NA	NA
1450	230	ADNI2	ADNI1	128_S_0230	128	m84	2013-01-29	CN	80	Male	20	Not Hisp/Latino	White	Married	0	NA	NA	NA	NA	NA	NA	NA	8	24	36	10	22	29	2	1	14.2857142857143	0	NA	300	27	19	1.125	1	1	1	1	1	1.02857142857143	4	3.55555555555556	3.42857142857143	3.8	4	4
1451	230	ADNI2	ADNI1	128_S_0230	128	m90	2013-09-04	CN	80	Male	20	Not Hisp/Latino	White	Married	0	NA	NA	NA	NA	NA	NA	NA	NA	NA	NA	NA	NA	NA	NA	NA	NA	NA	NA	NA	NA	NA	NA	NA	NA	NA	NA	NA	NA	NA	NA	NA	NA	NA	NA
1452	230	ADNI2	ADNI1	128_S_0230	128	m96	2014-01-14	CN	80	Male	20	Not Hisp/Latino	White	Married	0	0.776504934522949	NA	1.0893	NA	NA	NA	NA	10	33	46	10	18	23	1	5	100	0	NA	NA	30	13	3	2.44444444444444	2.57142857142857	3.2	3.5	3.33333333333333	2.92105263157895	4	3.88888888888889	3.85714285714286	4	4	4
1442	230	ADNI2	ADNI1	128_S_0230	128	m108	2015-02-03	CN	80	Male	20	Not Hisp/Latino	White	Married	0	NA	NA	NA	NA	NA	NA	NA	13	44	59	10	12	15	3	5	100	0	NA	NA	30	NA	1	1	1	1	1	1	1	4	3.77777777777778	4	4	4	4
1453	231	ADNI1	ADNI1	021_S_0231	021	bl	2006-03-16	LMCI	60.3	Male	18	Not Hisp/Latino	White	Married	0	0.969627640905988	NA	NA	NA	426.1	318.4	31.15	1.5	8.33	17.33	9	29	28	3	5	71.4285714285714	3	21	180	6	NA	NA	NA	NA	NA	NA	NA	NA	NA	NA	NA	NA	NA	NA
1454	231	ADNI1	ADNI1	021_S_0231	021	m06	2006-09-12	LMCI	60.3	Male	18	Not Hisp/Latino	White	Married	0	0.965766576520994	NA	NA	NA	NA	NA	NA	2	11.67	22.67	9	28	27	5	6	75	NA	21	300	8	NA	NA	NA	NA	NA	NA	NA	NA	NA	NA	NA	NA	NA	NA
1455	231	ADNI1	ADNI1	021_S_0231	021	m12	2007-03-21	LMCI	60.3	Male	18	Not Hisp/Latino	White	Married	0	0.903416250623465	NA	NA	NA	420.1	295.7	28.12	2.5	9.33	19.33	9	29	31	3	7	100	4	18	300	9	NA	NA	NA	NA	NA	NA	NA	NA	NA	NA	NA	NA	NA	NA
1456	231	ADNI1	ADNI1	021_S_0231	021	m18	2007-09-19	LMCI	60.3	Male	18	Not Hisp/Latino	White	Married	0	0.899902635304055	NA	NA	NA	NA	NA	NA	4.5	9.33	21.33	10	28	17	0	3	100	NA	22	300	11	NA	NA	NA	NA	NA	NA	NA	NA	NA	NA	NA	NA	NA	NA
1457	231	ADNI1	ADNI1	021_S_0231	021	m24	2008-03-12	LMCI	60.3	Male	18	Not Hisp/Latino	White	Married	0	0.893852328602391	NA	NA	NA	NA	NA	NA	4.5	11	23	10	25	24	0	6	100	0	20	300	13	NA	NA	NA	NA	NA	NA	NA	NA	NA	NA	NA	NA	NA	NA
1458	231	ADNI1	ADNI1	021_S_0231	021	m36	2008-09-04	LMCI	60.3	Male	18	Not Hisp/Latino	White	Married	0	0.827340897852425	NA	NA	NA	NA	NA	NA	5	10.33	22.33	9	27	16	0	3	100	2	0	300	13	NA	NA	NA	NA	NA	NA	NA	NA	NA	NA	NA	NA	NA	NA
1459	232	ADNI1	ADNI1	130_S_0232	130	bl	2006-03-13	CN	78	Male	20	Not Hisp/Latino	White	Married	0	1.16163909913787	NA	NA	NA	1028	216.5	19.67	0	6.67	11.67	4	29	38	5	4	40	13	43	103	6	NA	NA	NA	NA	NA	NA	NA	NA	NA	NA	NA	NA	NA	NA
1460	232	ADNI1	ADNI1	130_S_0232	130	m06	2006-09-08	CN	78	Male	20	Not Hisp/Latino	White	Married	0	1.16225407271303	NA	NA	NA	NA	NA	NA	0.5	5.33	10.33	3	30	49	7	4	33.3333333333333	NA	49	105	3	NA	NA	NA	NA	NA	NA	NA	NA	NA	NA	NA	NA	NA	NA
1461	232	ADNI1	ADNI1	130_S_0232	130	m12	2007-03-15	CN	78	Male	20	Not Hisp/Latino	White	Married	0	1.14755994072582	NA	NA	NA	1050	216.3	19.22	0	4.33	5.33	1	30	41	6	1	10	16	46	77	1	NA	NA	NA	NA	NA	NA	NA	NA	NA	NA	NA	NA	NA	NA
1462	232	ADNI1	ADNI1	130_S_0232	130	m18	2007-09-26	CN	78	Male	20	Not Hisp/Latino	White	Married	0	NA	NA	NA	NA	NA	NA	NA	NA	NA	NA	NA	NA	NA	NA	NA	NA	NA	NA	NA	NA	NA	NA	NA	NA	NA	NA	NA	NA	NA	NA	NA	NA	NA	NA
1463	232	ADNI1	ADNI1	130_S_0232	130	m24	2008-03-11	CN	78	Male	20	Not Hisp/Latino	White	Married	0	1.07174362536259	NA	NA	NA	NA	NA	NA	0	4.33	8.33	3	29	45	9	7	58.3333333333333	17	42	77	1	NA	NA	NA	NA	NA	NA	NA	NA	NA	NA	NA	NA	NA	NA
1464	232	ADNI1	ADNI1	130_S_0232	130	m30	2008-09-22	CN	78	Male	20	Not Hisp/Latino	White	Married	0	NA	NA	NA	NA	NA	NA	NA	NA	NA	NA	NA	NA	NA	NA	NA	NA	NA	NA	NA	NA	NA	NA	NA	NA	NA	NA	NA	NA	NA	NA	NA	NA	NA	NA
1465	232	ADNI1	ADNI1	130_S_0232	130	m36	2009-03-13	CN	78	Male	20	Not Hisp/Latino	White	Married	0	1.30211326809023	NA	NA	NA	618.2	184.8	16.8	0.5	8.67	11.67	3	28	35	7	5	45.4545454545455	7	45	90	2	NA	NA	NA	NA	NA	NA	NA	NA	NA	NA	NA	NA	NA	NA
1466	232	ADNI1	ADNI1	130_S_0232	130	m42	2009-09-16	CN	78	Male	20	Not Hisp/Latino	White	Married	0	NA	NA	NA	NA	NA	NA	NA	NA	NA	NA	NA	NA	NA	NA	NA	NA	NA	NA	NA	NA	NA	NA	NA	NA	NA	NA	NA	NA	NA	NA	NA	NA	NA	NA
1467	232	ADNI1	ADNI1	130_S_0232	130	m48	2010-03-12	CN	78	Male	20	Not Hisp/Latino	White	Married	0	1.08217074880025	NA	NA	NA	758.3	190.7	17.83	1	7.33	12.33	3	29	29	6	5	50	9	42	114	7	NA	NA	NA	NA	NA	NA	NA	NA	NA	NA	NA	NA	NA	NA
1468	232	ADNIGO	ADNI1	130_S_0232	130	m60	2011-03-29	CN	78	Male	20	Not Hisp/Latino	White	Married	0	1.14849766418278	NA	1.0888	NA	1026	243.5	22.05	3.5	5	10	4	30	25	5	4	57.1428571428571	13	NA	84	4	23	1.375	1.44444444444444	1	1	1	1.25	1.20512820512821	2.25	1.75	1.66666666666667	2.75	3.25	1.66666666666667
1469	232	ADNI2	ADNI1	130_S_0232	130	m72	2012-04-10	CN	78	Male	20	Not Hisp/Latino	White	Married	0	NA	NA	NA	NA	NA	NA	NA	3	8	11	2	29	31	3	3	42.8571428571429	10	NA	180	0	22	1.375	1.22222222222222	1	1.2	1.16666666666667	1.25	1.20512820512821	1.66666666666667	1.55555555555556	1.5	2.25	2.25	1.66666666666667
1470	240	ADNI1	ADNI1	013_S_0240	013	bl	2006-04-05	LMCI	88.3	Male	16	Not Hisp/Latino	White	Married	0	1.18596490745357	NA	NA	NA	1338	256.6	22.91	1.5	12.33	17.33	4	28	40	8	8	66.6666666666667	8	36	95	3	NA	NA	NA	NA	NA	NA	NA	NA	NA	NA	NA	NA	NA	NA
1471	240	ADNI1	ADNI1	013_S_0240	013	m06	2006-10-25	LMCI	88.3	Male	16	Not Hisp/Latino	White	Married	0	1.17717690843533	NA	NA	NA	NA	NA	NA	2	12.67	17.67	5	26	36	1	4	57.1428571428571	NA	39	100	4	NA	NA	NA	NA	NA	NA	NA	NA	NA	NA	NA	NA	NA	NA
1472	240	ADNI1	ADNI1	013_S_0240	013	m12	2007-04-02	LMCI	88.3	Male	16	Not Hisp/Latino	White	Married	0	1.1798681074328	NA	NA	NA	1303	269.2	23.92	2	11.33	16.33	5	28	28	-2	4	80	4	41	62	7	NA	NA	NA	NA	NA	NA	NA	NA	NA	NA	NA	NA	NA	NA
1473	240	ADNI1	ADNI1	013_S_0240	013	m18	2007-10-31	LMCI	88.3	Male	16	Not Hisp/Latino	White	Married	0	1.07988682713895	NA	NA	NA	NA	NA	NA	2	10.33	17.33	6	24	38	0	7	87.5	NA	34	100	5	NA	NA	NA	NA	NA	NA	NA	NA	NA	NA	NA	NA	NA	NA
1474	240	ADNI1	ADNI1	013_S_0240	013	m24	2008-04-16	LMCI	88.3	Male	16	Not Hisp/Latino	White	Married	0	1.08196506953823	NA	NA	NA	NA	NA	NA	5.5	11.67	15.67	4	27	38	4	6	66.6666666666667	3	39	130	14	NA	NA	NA	NA	NA	NA	NA	NA	NA	NA	NA	NA	NA	NA
1475	240	ADNI1	ADNI1	013_S_0240	013	m30	2008-11-24	LMCI	88.3	Male	16	Not Hisp/Latino	White	Married	0	NA	NA	NA	NA	NA	NA	NA	NA	NA	NA	NA	NA	NA	NA	NA	NA	NA	NA	NA	NA	NA	NA	NA	NA	NA	NA	NA	NA	NA	NA	NA	NA	NA	NA
1476	241	ADNI1	ADNI1	011_S_0241	011	bl	2006-03-28	LMCI	81.8	Male	16	Not Hisp/Latino	Black	Widowed	0	NA	NA	NA	NA	NA	NA	NA	0.5	11.33	15.33	4	27	38	6	9	81.8181818181818	8	37	119	0	NA	NA	NA	NA	NA	NA	NA	NA	NA	NA	NA	NA	NA	NA
1477	241	ADNI1	ADNI1	011_S_0241	011	m06	2006-09-27	LMCI	81.8	Male	16	Not Hisp/Latino	Black	Widowed	0	NA	NA	NA	NA	NA	NA	NA	1.5	7	13	6	25	29	2	0	0	NA	35	162	3	NA	NA	NA	NA	NA	NA	NA	NA	NA	NA	NA	NA	NA	NA
1478	241	ADNI1	ADNI1	011_S_0241	011	m12	2007-03-26	LMCI	81.8	Male	16	Not Hisp/Latino	Black	Widowed	0	NA	NA	NA	NA	NA	NA	NA	1.5	10.67	15.67	5	25	29	2	4	57.1428571428571	5	36	300	2	NA	NA	NA	NA	NA	NA	NA	NA	NA	NA	NA	NA	NA	NA
1479	241	ADNI1	ADNI1	011_S_0241	011	m18	2007-10-04	LMCI	81.8	Male	16	Not Hisp/Latino	Black	Widowed	0	NA	NA	NA	NA	NA	NA	NA	1	12.33	20.33	8	26	37	5	7	77.7777777777778	NA	34	227	1	NA	NA	NA	NA	NA	NA	NA	NA	NA	NA	NA	NA	NA	NA
1480	241	ADNI1	ADNI1	011_S_0241	011	m24	2008-04-08	LMCI	81.8	Male	16	Not Hisp/Latino	Black	Widowed	0	NA	NA	NA	NA	NA	NA	NA	1.5	9.33	13.33	4	27	28	4	5	62.5	7	38	173	2	NA	NA	NA	NA	NA	NA	NA	NA	NA	NA	NA	NA	NA	NA
1481	241	ADNI1	ADNI1	011_S_0241	011	m30	2008-09-25	LMCI	81.8	Male	16	Not Hisp/Latino	Black	Widowed	0	NA	NA	NA	NA	NA	NA	NA	NA	NA	NA	NA	NA	NA	NA	NA	NA	NA	NA	NA	NA	NA	NA	NA	NA	NA	NA	NA	NA	NA	NA	NA	NA	NA	NA
1482	241	ADNI1	ADNI1	011_S_0241	011	m36	2009-03-31	LMCI	81.8	Male	16	Not Hisp/Latino	Black	Widowed	0	NA	NA	NA	NA	NA	NA	NA	1.5	10	19	8	29	26	4	3	50	7	25	300	2	NA	NA	NA	NA	NA	NA	NA	NA	NA	NA	NA	NA	NA	NA
1483	241	ADNI1	ADNI1	011_S_0241	011	m42	2009-10-15	LMCI	81.8	Male	16	Not Hisp/Latino	Black	Widowed	0	NA	NA	NA	NA	NA	NA	NA	NA	NA	NA	NA	NA	NA	NA	NA	NA	NA	NA	NA	NA	NA	NA	NA	NA	NA	NA	NA	NA	NA	NA	NA	NA	NA	NA
1484	241	ADNI1	ADNI1	011_S_0241	011	m48	2010-03-16	LMCI	81.8	Male	16	Not Hisp/Latino	Black	Widowed	0	NA	NA	NA	NA	NA	NA	NA	1.5	13.33	18.33	5	27	25	2	-1	-16.6666666666667	7	33	146	1	NA	NA	NA	NA	NA	NA	NA	NA	NA	NA	NA	NA	NA	NA
1485	243	ADNI1	ADNI1	067_S_0243	067	bl	2006-04-13	LMCI	68	Female	15	Not Hisp/Latino	White	Married	1	NA	NA	NA	NA	627.4	435.6	49.12	2	12.67	19.67	6	28	25	-1	5	100	0	28	228	20	NA	NA	NA	NA	NA	NA	NA	NA	NA	NA	NA	NA	NA	NA
1486	243	ADNI1	ADNI1	067_S_0243	067	m06	2006-11-10	LMCI	68	Female	15	Not Hisp/Latino	White	Married	1	NA	NA	NA	NA	NA	NA	NA	5	21	31	9	22	26	0	3	75	NA	14	300	23	NA	NA	NA	NA	NA	NA	NA	NA	NA	NA	NA	NA	NA	NA
1487	243	ADNI1	ADNI1	067_S_0243	067	m12	2007-04-10	LMCI	68	Female	15	Not Hisp/Latino	White	Married	1	NA	NA	NA	NA	506.3	523.7	57.98	5	20	29	8	26	30	-2	4	100	0	15	300	21	NA	NA	NA	NA	NA	NA	NA	NA	NA	NA	NA	NA	NA	NA
1488	245	ADNI1	ADNI1	128_S_0245	128	bl	2006-04-18	CN	73.8	Female	10	Not Hisp/Latino	White	Married	0	1.36387815554919	NA	NA	NA	NA	NA	NA	0.5	9	14	5	27	34	5	5	55.5555555555556	6	34	300	0	NA	NA	NA	NA	NA	NA	NA	NA	NA	NA	NA	NA	NA	NA
1489	245	ADNI1	ADNI1	128_S_0245	128	m06	2006-10-09	CN	73.8	Female	10	Not Hisp/Latino	White	Married	0	NA	NA	NA	NA	NA	NA	NA	0.5	10	15	5	25	41	4	2	22.2222222222222	NA	35	135	2	NA	NA	NA	NA	NA	NA	NA	NA	NA	NA	NA	NA	NA	NA
1490	249	ADNI1	ADNI1	007_S_0249	007	bl	2006-03-14	LMCI	72	Female	16	Not Hisp/Latino	White	Married	1	NA	NA	NA	NA	NA	NA	NA	1.5	7.67	15.67	8	29	32	5	9	100	0	41	73	6	NA	NA	NA	NA	NA	NA	NA	NA	NA	NA	NA	NA	NA	NA
1491	249	ADNI1	ADNI1	007_S_0249	007	m06	2006-09-26	LMCI	72	Female	16	Not Hisp/Latino	White	Married	1	NA	NA	NA	NA	NA	NA	NA	2	10.67	16.67	5	29	28	0	5	100	NA	46	64	10	NA	NA	NA	NA	NA	NA	NA	NA	NA	NA	NA	NA	NA	NA
1492	249	ADNI1	ADNI1	007_S_0249	007	m12	2007-04-03	LMCI	72	Female	16	Not Hisp/Latino	White	Married	1	NA	NA	NA	NA	NA	NA	NA	4	11.67	18.67	7	28	30	0	5	100	9	46	45	11	NA	NA	NA	NA	NA	NA	NA	NA	NA	NA	NA	NA	NA	NA
1493	249	ADNI1	ADNI1	007_S_0249	007	m18	2007-10-03	LMCI	72	Female	16	Not Hisp/Latino	White	Married	1	NA	NA	NA	NA	NA	NA	NA	4.5	10	17	7	29	29	2	7	100	NA	48	61	13	NA	NA	NA	NA	NA	NA	NA	NA	NA	NA	NA	NA	NA	NA
1494	249	ADNI1	ADNI1	007_S_0249	007	m24	2008-03-31	LMCI	72	Female	16	Not Hisp/Latino	White	Married	1	NA	NA	NA	NA	NA	NA	NA	4.5	13	20	7	26	30	0	5	100	1	43	74	14	NA	NA	NA	NA	NA	NA	NA	NA	NA	NA	NA	NA	NA	NA
1495	249	ADNI1	ADNI1	007_S_0249	007	m30	2008-10-01	LMCI	72	Female	16	Not Hisp/Latino	White	Married	1	NA	NA	NA	NA	NA	NA	NA	NA	NA	NA	NA	NA	NA	NA	NA	NA	NA	NA	NA	NA	NA	NA	NA	NA	NA	NA	NA	NA	NA	NA	NA	NA	NA	NA
1496	249	ADNI1	ADNI1	007_S_0249	007	m36	2009-03-11	LMCI	72	Female	16	Not Hisp/Latino	White	Married	1	NA	NA	NA	NA	NA	NA	NA	4.5	12.67	21.67	9	27	31	3	7	100	1	48	50	12	NA	NA	NA	NA	NA	NA	NA	NA	NA	NA	NA	NA	NA	NA
1497	249	ADNI1	ADNI1	007_S_0249	007	m48	2010-04-14	LMCI	72	Female	16	Not Hisp/Latino	White	Married	1	NA	NA	NA	NA	NA	NA	NA	5	17	27	10	25	26	4	7	100	0	45	69	15	NA	NA	NA	NA	NA	NA	NA	NA	NA	NA	NA	NA	NA	NA
1498	256	ADNI1	ADNI1	027_S_0256	027	bl	2006-04-05	LMCI	70.1	Male	20	Not Hisp/Latino	White	Married	2	0.96585887479123	NA	NA	NA	288.4	293.9	27.12	0.5	15	26	9	27	30	-1	5	100	1	41	87	6	NA	NA	NA	NA	NA	NA	NA	NA	NA	NA	NA	NA	NA	NA
1499	256	ADNI1	ADNI1	027_S_0256	027	m06	2006-10-04	LMCI	70.1	Male	20	Not Hisp/Latino	White	Married	2	0.953469144219158	NA	NA	NA	NA	NA	NA	3.5	19.33	30.33	10	22	27	2	6	100	NA	39	123	14	NA	NA	NA	NA	NA	NA	NA	NA	NA	NA	NA	NA	NA	NA
1500	256	ADNI1	ADNI1	027_S_0256	027	m12	2007-04-03	LMCI	70.1	Male	20	Not Hisp/Latino	White	Married	2	0.941868988538915	NA	NA	NA	279.2	277.5	27.53	2.5	11	19	8	21	23	1	5	100	1	22	277	13	NA	NA	NA	NA	NA	NA	NA	NA	NA	NA	NA	NA	NA	NA
1501	256	ADNI1	ADNI1	027_S_0256	027	m18	2007-10-09	LMCI	70.1	Male	20	Not Hisp/Latino	White	Married	2	NA	NA	NA	NA	NA	NA	NA	2.5	19	29	9	20	24	2	6	100	NA	37	115	14	NA	NA	NA	NA	NA	NA	NA	NA	NA	NA	NA	NA	NA	NA
1502	256	ADNI1	ADNI1	027_S_0256	027	m24	2008-04-07	LMCI	70.1	Male	20	Not Hisp/Latino	White	Married	2	NA	NA	NA	NA	NA	NA	NA	5	15.67	26.67	10	21	21	2	5	100	2	20	300	17	NA	NA	NA	NA	NA	NA	NA	NA	NA	NA	NA	NA	NA	NA
1503	256	ADNI1	ADNI1	027_S_0256	027	m30	2008-10-16	LMCI	70.1	Male	20	Not Hisp/Latino	White	Married	2	NA	NA	NA	NA	NA	NA	NA	NA	NA	NA	NA	NA	NA	NA	NA	NA	NA	NA	NA	NA	NA	NA	NA	NA	NA	NA	NA	NA	NA	NA	NA	NA	NA	NA
1504	256	ADNI1	ADNI1	027_S_0256	027	m36	2009-04-01	LMCI	70.1	Male	20	Not Hisp/Latino	White	Married	2	NA	NA	NA	NA	232.1	232.9	21.8	5	26.33	37.33	10	16	18	2	5	100	2	18	300	19	NA	NA	NA	NA	NA	NA	NA	NA	NA	NA	NA	NA	NA	NA
1505	256	ADNI1	ADNI1	027_S_0256	027	m42	2009-10-09	LMCI	70.1	Male	20	Not Hisp/Latino	White	Married	2	NA	NA	NA	NA	NA	NA	NA	NA	NA	NA	NA	NA	NA	NA	NA	NA	NA	NA	NA	NA	NA	NA	NA	NA	NA	NA	NA	NA	NA	NA	NA	NA	NA	NA
1506	256	ADNI1	ADNI1	027_S_0256	027	m48	2010-04-21	LMCI	70.1	Male	20	Not Hisp/Latino	White	Married	2	NA	NA	NA	NA	289.2	263.7	25.4	10	24	36	10	15	15	3	4	100	2	10	300	28	NA	NA	NA	NA	NA	NA	NA	NA	NA	NA	NA	NA	NA	NA
1507	256	ADNI1	ADNI1	027_S_0256	027	m54	2010-10-26	LMCI	70.1	Male	20	Not Hisp/Latino	White	Married	2	NA	NA	NA	NA	NA	NA	NA	NA	NA	NA	NA	NA	NA	NA	NA	NA	NA	NA	NA	NA	NA	NA	NA	NA	NA	NA	NA	NA	NA	NA	NA	NA	NA	NA
1508	256	ADNIGO	ADNI1	027_S_0256	027	m60	2011-04-14	LMCI	70.1	Male	20	Not Hisp/Latino	White	Married	2	NA	NA	NA	NA	343.1	298.8	27.59	10	35	49	10	16	18	1	4	100	0	NA	NA	29	7	1	1	1	1	1	1	1	3.75	3	3.57142857142857	4	3	4
1509	256	ADNIGO	ADNI1	027_S_0256	027	m66	2011-10-06	LMCI	70.1	Male	20	Not Hisp/Latino	White	Married	2	NA	NA	NA	NA	NA	NA	NA	NA	NA	NA	NA	NA	NA	NA	NA	NA	NA	NA	NA	NA	NA	NA	NA	NA	NA	NA	NA	NA	NA	NA	NA	NA	NA	NA
1510	256	ADNIGO	ADNI1	027_S_0256	027	m72	2012-03-19	LMCI	70.1	Male	20	Not Hisp/Latino	White	Married	2	NA	NA	NA	NA	NA	NA	NA	12	46	61	10	12	17	1	4	100	0	NA	NA	30	4	NA	NA	NA	NA	NA	NA	NA	4	3	4	3.8	4	4
1511	256	ADNIGO	ADNI1	027_S_0256	027	m78	2012-10-03	LMCI	70.1	Male	20	Not Hisp/Latino	White	Married	2	NA	NA	NA	NA	NA	NA	NA	NA	NA	NA	NA	NA	NA	NA	NA	NA	NA	NA	NA	NA	NA	NA	NA	NA	NA	NA	NA	NA	NA	NA	NA	NA	NA	NA
1512	256	ADNI2	ADNI1	027_S_0256	027	m84	2013-06-21	LMCI	70.1	Male	20	Not Hisp/Latino	White	Married	2	NA	NA	NA	NA	NA	NA	NA	15	NA	NA	NA	NA	NA	NA	NA	NA	NA	NA	NA	30	NA	1	1.55555555555556	1	3	2	2	1.64102564102564	4	4	4	4	4	4
1513	256	ADNI2	ADNI1	027_S_0256	027	m90	2014-01-02	LMCI	70.1	Male	20	Not Hisp/Latino	White	Married	2	NA	NA	NA	NA	NA	NA	NA	NA	NA	NA	NA	NA	NA	NA	NA	NA	NA	NA	NA	NA	NA	NA	NA	NA	NA	NA	NA	NA	NA	NA	NA	NA	NA	NA
1514	257	ADNI1	ADNI1	067_S_0257	067	bl	2006-08-02	CN	78.5	Female	6	Not Hisp/Latino	White	Never married	1	NA	NA	NA	NA	427.2	233.9	21.4	0	5.67	6.67	0	29	47	3	3	27.2727272727273	13	41	70	0	NA	NA	NA	NA	NA	NA	NA	NA	NA	NA	NA	NA	NA	NA
1515	257	ADNI1	ADNI1	067_S_0257	067	m06	2007-02-19	CN	78.5	Female	6	Not Hisp/Latino	White	Never married	1	NA	NA	NA	NA	NA	NA	NA	0	5.67	7.67	1	30	41	5	3	30	NA	40	170	1	NA	NA	NA	NA	NA	NA	NA	NA	NA	NA	NA	NA	NA	NA
1516	257	ADNI1	ADNI1	067_S_0257	067	m12	2007-08-08	CN	78.5	Female	6	Not Hisp/Latino	White	Never married	1	NA	NA	NA	NA	439.2	237.7	23.61	0	3.67	5.67	1	25	42	5	1	10	16	39	144	0	NA	NA	NA	NA	NA	NA	NA	NA	NA	NA	NA	NA	NA	NA
1517	257	ADNI1	ADNI1	067_S_0257	067	m18	2008-02-29	CN	78.5	Female	6	Not Hisp/Latino	White	Never married	1	NA	NA	NA	NA	NA	NA	NA	NA	NA	NA	NA	NA	NA	NA	NA	NA	NA	NA	NA	NA	NA	NA	NA	NA	NA	NA	NA	NA	NA	NA	NA	NA	NA	NA
1518	257	ADNI1	ADNI1	067_S_0257	067	m24	2008-10-24	CN	78.5	Female	6	Not Hisp/Latino	White	Never married	1	NA	NA	NA	NA	NA	NA	NA	0	5.33	8.33	1	30	41	5	3	30	16	37	300	0	NA	NA	NA	NA	NA	NA	NA	NA	NA	NA	NA	NA	NA	NA
1519	257	ADNI1	ADNI1	067_S_0257	067	m30	2009-01-22	CN	78.5	Female	6	Not Hisp/Latino	White	Never married	1	NA	NA	NA	NA	NA	NA	NA	NA	NA	NA	NA	NA	NA	NA	NA	NA	NA	NA	NA	NA	NA	NA	NA	NA	NA	NA	NA	NA	NA	NA	NA	NA	NA	NA
1520	257	ADNI1	ADNI1	067_S_0257	067	m36	2009-08-12	CN	78.5	Female	6	Not Hisp/Latino	White	Never married	1	NA	NA	NA	NA	NA	NA	NA	0	7.67	13.67	4	29	46	7	5	38.4615384615385	18	39	NA	0	NA	NA	NA	NA	NA	NA	NA	NA	NA	NA	NA	NA	NA	NA
1521	257	ADNI1	ADNI1	067_S_0257	067	m42	2010-02-22	CN	78.5	Female	6	Not Hisp/Latino	White	Never married	1	NA	NA	NA	NA	NA	NA	NA	NA	NA	NA	NA	NA	NA	NA	NA	NA	NA	NA	NA	NA	NA	NA	NA	NA	NA	NA	NA	NA	NA	NA	NA	NA	NA	NA
1522	257	ADNI1	ADNI1	067_S_0257	067	m48	2010-08-05	CN	78.5	Female	6	Not Hisp/Latino	White	Never married	1	NA	NA	NA	NA	404.3	254.5	25.97	0	12	14	2	29	38	5	2	20	17	33	99	0	NA	NA	NA	NA	NA	NA	NA	NA	NA	NA	NA	NA	NA	NA
1523	257	ADNI2	ADNI1	067_S_0257	067	m60	2011-07-27	CN	78.5	Female	6	Not Hisp/Latino	White	Never married	1	1.12869707067279	NA	1.2543	NA	NA	NA	NA	0	9	14	2	26	41	7	3	30	15	NA	85	0	24	1.375	1.11111111111111	1	1	1.33333333333333	1.25	1.18421052631579	1	1.11111111111111	1	1	1	1.25
1524	257	ADNI2	ADNI1	067_S_0257	067	m72	2012-07-23	CN	78.5	Female	6	Not Hisp/Latino	White	Never married	1	NA	NA	NA	NA	NA	NA	NA	0	6	10	2	29	36	6	4	40	19	NA	67	0	23	1.75	1.33333333333333	1.5	1	1.33333333333333	1.75	1.44736842105263	1.125	1	1.14285714285714	1	1	1.25
1525	257	ADNI2	ADNI1	067_S_0257	067	m78	2013-02-07	CN	78.5	Female	6	Not Hisp/Latino	White	Never married	1	NA	NA	NA	NA	NA	NA	NA	NA	NA	NA	NA	NA	NA	NA	NA	NA	NA	NA	NA	NA	NA	NA	NA	NA	NA	NA	NA	NA	NA	NA	NA	NA	NA	NA
1526	257	ADNI2	ADNI1	067_S_0257	067	m84	2013-08-12	CN	78.5	Female	6	Not Hisp/Latino	White	Never married	1	1.06509987155414	NA	1.4397	NA	NA	NA	NA	0.5	9	14	3	26	43	7	4	33.3333333333333	20	NA	77	0	26	1.71428571428571	1.22222222222222	1.4	1	1.5	2.5	1.5	1.125	1	1	1	1.16666666666667	1.25
1527	257	ADNI2	ADNI1	067_S_0257	067	m90	2014-02-12	CN	78.5	Female	6	Not Hisp/Latino	White	Never married	1	NA	NA	NA	NA	NA	NA	NA	NA	NA	NA	NA	NA	NA	NA	NA	NA	NA	NA	NA	NA	NA	NA	NA	NA	NA	NA	NA	NA	NA	NA	NA	NA	NA	NA
1528	257	ADNI2	ADNI1	067_S_0257	067	m96	2014-07-30	CN	78.5	Female	6	Not Hisp/Latino	White	Never married	1	NA	NA	NA	NA	NA	NA	NA	0.5	8	13	3	27	37	6	2	22.2222222222222	18	NA	80	0	22	1.5	1	1.16666666666667	1	1.33333333333333	1.75	1.26315789473684	1.125	1	1.14285714285714	1	1	1.25
1529	258	ADNI1	ADNI1	128_S_0258	128	bl	2006-05-02	LMCI	71.3	Female	14	Not Hisp/Latino	White	Widowed	1	1.18188888946898	NA	NA	NA	NA	NA	NA	0.5	10.33	14.33	4	29	30	5	8	100	3	48	126	0	NA	NA	NA	NA	NA	NA	NA	NA	NA	NA	NA	NA	NA	NA
1530	258	ADNI1	ADNI1	128_S_0258	128	m06	2006-11-02	LMCI	71.3	Female	14	Not Hisp/Latino	White	Widowed	1	1.16207575944473	NA	NA	NA	NA	NA	NA	1.5	14.33	20.33	6	27	38	3	8	88.8888888888889	NA	51	82	0	NA	NA	NA	NA	NA	NA	NA	NA	NA	NA	NA	NA	NA	NA
1531	258	ADNI1	ADNI1	128_S_0258	128	m12	2007-04-27	LMCI	71.3	Female	14	Not Hisp/Latino	White	Widowed	1	1.080518707289	1.98	NA	NA	415.4	230.5	23.44	2	12.67	19.67	7	26	37	5	8	80	0	47	97	0	NA	NA	NA	NA	NA	NA	NA	NA	NA	NA	NA	NA	NA	NA
1532	258	ADNI1	ADNI1	128_S_0258	128	m18	2007-10-26	LMCI	71.3	Female	14	Not Hisp/Latino	White	Widowed	1	1.10226685679487	NA	NA	NA	NA	NA	NA	3.5	17	26	9	26	34	3	8	100	NA	43	147	5	NA	NA	NA	NA	NA	NA	NA	NA	NA	NA	NA	NA	NA	NA
1533	258	ADNI1	ADNI1	128_S_0258	128	m24	2008-05-08	LMCI	71.3	Female	14	Not Hisp/Latino	White	Widowed	1	1.14453163290448	1.9175	NA	NA	396.8	247.2	24.5	3.5	13.33	23.33	10	23	32	3	7	100	0	46	195	12	NA	NA	NA	NA	NA	NA	NA	NA	NA	NA	NA	NA	NA	NA
1534	258	ADNI1	ADNI1	128_S_0258	128	m30	2009-01-21	LMCI	71.3	Female	14	Not Hisp/Latino	White	Widowed	1	NA	NA	NA	NA	NA	NA	NA	NA	NA	NA	NA	NA	NA	NA	NA	NA	NA	NA	NA	NA	NA	NA	NA	NA	NA	NA	NA	NA	NA	NA	NA	NA	NA	NA
1535	258	ADNI2	ADNI1	128_S_0258	128	m72	2012-08-03	LMCI	71.3	Female	14	Not Hisp/Latino	White	Widowed	1	NA	NA	NA	NA	NA	NA	NA	14	NA	NA	NA	NA	NA	NA	NA	NA	NA	NA	NA	30	NA	NA	NA	NA	NA	NA	NA	NA	4	2.33333333333333	4	4	4	4
1536	258	ADNI2	ADNI1	128_S_0258	128	m78	2013-02-22	LMCI	71.3	Female	14	Not Hisp/Latino	White	Widowed	1	NA	NA	NA	NA	NA	NA	NA	NA	NA	NA	NA	NA	NA	NA	NA	NA	NA	NA	NA	NA	NA	NA	NA	NA	NA	NA	NA	NA	NA	NA	NA	NA	NA	NA
1537	259	ADNI1	ADNI1	127_S_0259	127	bl	2006-03-28	CN	70.6	Male	20	Not Hisp/Latino	White	Married	0	1.20305222163538	NA	NA	NA	803.6	288.8	32.32	0	8.33	10.33	2	30	56	7	2	14.2857142857143	10	55	67	0	NA	NA	NA	NA	NA	NA	NA	NA	NA	NA	NA	NA	NA	NA
1538	259	ADNI1	ADNI1	127_S_0259	127	m06	2006-09-21	CN	70.6	Male	20	Not Hisp/Latino	White	Married	0	1.16054969348286	NA	NA	NA	NA	NA	NA	0	6.33	7.33	1	30	52	7	2	15.3846153846154	NA	52	55	0	NA	NA	NA	NA	NA	NA	NA	NA	NA	NA	NA	NA	NA	NA
1540	259	ADNI1	ADNI1	127_S_0259	127	m12	2007-03-30	CN	70.6	Male	20	Not Hisp/Latino	White	Married	0	1.19016917711122	NA	NA	NA	639.9	275.3	31.17	0	4	6	2	29	55	8	1	7.14285714285714	12	56	54	0	NA	NA	NA	NA	NA	NA	NA	NA	NA	NA	NA	NA	NA	NA
1545	259	ADNI1	ADNI1	127_S_0259	127	m18	2007-09-28	CN	70.6	Male	20	Not Hisp/Latino	White	Married	0	NA	NA	NA	NA	NA	NA	NA	NA	NA	NA	NA	NA	NA	NA	NA	NA	NA	NA	NA	NA	NA	NA	NA	NA	NA	NA	NA	NA	NA	NA	NA	NA	NA	NA
1547	259	ADNI1	ADNI1	127_S_0259	127	m24	2008-03-27	CN	70.6	Male	20	Not Hisp/Latino	White	Married	0	1.25209239865109	2.07	NA	NA	NA	NA	NA	0	2.67	3.67	1	29	54	9	2	14.2857142857143	12	55	56	0	NA	NA	NA	NA	NA	NA	NA	NA	NA	NA	NA	NA	NA	NA
1548	259	ADNI1	ADNI1	127_S_0259	127	m30	2008-09-22	CN	70.6	Male	20	Not Hisp/Latino	White	Married	0	NA	NA	NA	NA	NA	NA	NA	NA	NA	NA	NA	NA	NA	NA	NA	NA	NA	NA	NA	NA	NA	NA	NA	NA	NA	NA	NA	NA	NA	NA	NA	NA	NA	NA
1549	259	ADNI1	ADNI1	127_S_0259	127	m36	2009-03-26	CN	70.6	Male	20	Not Hisp/Latino	White	Married	0	1.25082658779013	2.315	NA	NA	727.8	338.7	37.11	0	6.33	9.33	3	30	45	8	2	18.1818181818182	14	58	59	0	NA	NA	NA	NA	NA	NA	NA	NA	NA	NA	NA	NA	NA	NA
1550	259	ADNI1	ADNI1	127_S_0259	127	m42	2009-09-15	CN	70.6	Male	20	Not Hisp/Latino	White	Married	0	NA	NA	NA	NA	NA	NA	NA	NA	NA	NA	NA	NA	NA	NA	NA	NA	NA	NA	NA	NA	NA	NA	NA	NA	NA	NA	NA	NA	NA	NA	NA	NA	NA	NA
1551	259	ADNI1	ADNI1	127_S_0259	127	m48	2010-03-19	CN	70.6	Male	20	Not Hisp/Latino	White	Married	0	1.18531692029622	NA	NA	NA	775.1	384.1	43.46	0	8.33	9.33	1	29	52	6	2	15.3846153846154	12	48	128	0	NA	NA	NA	NA	NA	NA	NA	NA	NA	NA	NA	NA	NA	NA
1552	259	ADNI1	ADNI1	127_S_0259	127	m54	2010-10-13	CN	70.6	Male	20	Not Hisp/Latino	White	Married	0	NA	NA	NA	NA	NA	NA	NA	NA	NA	NA	NA	NA	NA	NA	NA	NA	NA	NA	NA	NA	NA	NA	NA	NA	NA	NA	NA	NA	NA	NA	NA	NA	NA	NA
1553	259	ADNIGO	ADNI1	127_S_0259	127	m60	2011-03-31	CN	70.6	Male	20	Not Hisp/Latino	White	Married	0	1.20915642376619	NA	NA	NA	791.7	370.7	41.16	0	9	11	2	28	52	9	4	26.6666666666667	16	NA	67	0	25	2.625	2.11111111111111	1.57142857142857	1.8	2.16666666666667	2.25	2.1025641025641	1.75	1.44444444444444	1.14285714285714	1.2	1.5	1.5
1554	259	ADNIGO	ADNI1	127_S_0259	127	m66	2011-10-25	CN	70.6	Male	20	Not Hisp/Latino	White	Married	0	NA	NA	NA	NA	NA	NA	NA	NA	NA	NA	NA	NA	NA	NA	NA	NA	NA	NA	NA	NA	NA	NA	NA	NA	NA	NA	NA	NA	NA	NA	NA	NA	NA	NA
1555	259	ADNI2	ADNI1	127_S_0259	127	m72	2012-04-02	CN	70.6	Male	20	Not Hisp/Latino	White	Married	0	NA	NA	NA	NA	NA	NA	NA	0.5	12	14	2	28	49	7	1	7.69230769230769	16	NA	92	0	22	2.75	1.88888888888889	1.85714285714286	2.6	1.75	2.75	2.24324324324324	1.625	1.55555555555556	1.28571428571429	1.4	1	1.5
1556	259	ADNI2	ADNI1	127_S_0259	127	m78	2012-09-24	CN	70.6	Male	20	Not Hisp/Latino	White	Married	0	NA	NA	NA	NA	NA	NA	NA	NA	NA	NA	NA	NA	NA	NA	NA	NA	NA	NA	NA	NA	NA	NA	NA	NA	NA	NA	NA	NA	NA	NA	NA	NA	NA	NA
1557	259	ADNI2	ADNI1	127_S_0259	127	m84	2013-03-14	CN	70.6	Male	20	Not Hisp/Latino	White	Married	0	1.03764323278789	NA	1.6852	NA	793.3	380.2	42.58	1	10	13	3	27	37	5	1	11.1111111111111	11	NA	148	1	22	2.75	2.55555555555556	1.85714285714286	2	2.4	2	2.32432432432432	2.5	2.22222222222222	1.57142857142857	2.2	2.5	1.5
1558	259	ADNI2	ADNI1	127_S_0259	127	m90	2013-10-07	CN	70.6	Male	20	Not Hisp/Latino	White	Married	0	NA	NA	NA	NA	NA	NA	NA	NA	NA	NA	NA	NA	NA	NA	NA	NA	NA	NA	NA	NA	NA	NA	NA	NA	NA	NA	NA	NA	NA	NA	NA	NA	NA	NA
1559	259	ADNI2	ADNI1	127_S_0259	127	m96	2014-04-09	CN	70.6	Male	20	Not Hisp/Latino	White	Married	0	NA	NA	NA	NA	NA	NA	NA	1.5	6	11	5	26	51	5	2	16.6666666666667	13	NA	171	5	22	2.375	2.5	1.85714285714286	2.2	2.75	2.75	2.36111111111111	2.875	2	1.85714285714286	1.8	2	1.5
1539	259	ADNI2	ADNI1	127_S_0259	127	m108	2015-04-10	CN	70.6	Male	20	Not Hisp/Latino	White	Married	0	NA	NA	1.7026	NA	811.3	458.4	48.18	5	18	25	6	23	32	5	3	37.5	10	NA	300	14	18	3.5	2.33333333333333	2.57142857142857	2.6	2	2	2.59459459459459	2.75	2.88888888888889	2.66666666666667	3	3.66666666666667	3.25
1541	259	ADNI2	ADNI1	127_S_0259	127	m120	2016-04-11	CN	70.6	Male	20	Not Hisp/Latino	White	Married	0	NA	NA	NA	NA	NA	NA	NA	7	22	29	6	26	37	3	3	37.5	11	NA	136	23	18	3.25	2.66666666666667	2.57142857142857	3.4	3	3	2.94594594594595	3.5	3.77777777777778	3.57142857142857	3.6	3.83333333333333	4
1542	259	ADNI3	ADNI1	127_S_0259	127	m138	2017-09-21	CN	70.6	Male	20	Not Hisp/Latino	White	Married	0	0.852704627323662	NA	1.7551	NA	NA	NA	NA	10	42	55	9	15	28	-2	5	100	3	NA	NA	25	8	3.5	3	3.5	3.5	NA	3	3.29411764705882	3.125	3.77777777777778	3.66666666666667	3.8	4	3.75
1543	259	ADNI3	ADNI1	127_S_0259	127	m150	2018-10-29	CN	70.6	Male	20	Not Hisp/Latino	White	Married	0	NA	NA	NA	NA	NA	NA	NA	12	56.67	71.67	10	7	NA	NA	NA	NA	NA	NA	NA	28	NA	NA	NA	NA	NA	NA	NA	NA	4	4	4	4	4	4
1544	259	ADNI3	ADNI1	127_S_0259	127	m162	2019-11-22	CN	70.6	Male	20	Not Hisp/Latino	White	Married	0	NA	NA	NA	NA	NA	NA	NA	18	NA	NA	NA	NA	NA	NA	NA	NA	NA	NA	NA	30	NA	NA	NA	NA	NA	NA	NA	NA	4	4	4	4	4	4
1546	259	ADNI3	ADNI1	127_S_0259	127	m180	2021-01-27	CN	70.6	Male	20	Not Hisp/Latino	White	Married	0	NA	NA	NA	NA	NA	NA	NA	NA	NA	NA	NA	NA	NA	NA	NA	NA	NA	NA	NA	NA	NA	NA	NA	NA	NA	NA	NA	NA	NA	NA	NA	NA	NA	NA
1560	260	ADNI1	ADNI1	127_S_0260	127	bl	2006-05-02	CN	78.6	Female	13	Not Hisp/Latino	White	Married	0	NA	NA	NA	NA	1520	191.5	15.47	0	2.33	4.33	2	30	51	6	0	0	14	54	77	0	NA	NA	NA	NA	NA	NA	NA	NA	NA	NA	NA	NA	NA	NA
1561	260	ADNI1	ADNI1	127_S_0260	127	m06	2006-11-02	CN	78.6	Female	13	Not Hisp/Latino	White	Married	0	NA	NA	NA	NA	NA	NA	NA	0	4	7	3	28	51	10	2	14.2857142857143	NA	52	102	0	NA	NA	NA	NA	NA	NA	NA	NA	NA	NA	NA	NA	NA	NA
1563	260	ADNI1	ADNI1	127_S_0260	127	m12	2007-05-09	CN	78.6	Female	13	Not Hisp/Latino	White	Married	0	NA	NA	NA	NA	1614	197.1	15.34	0	4.33	7.33	3	29	57	9	5	33.3333333333333	10	51	71	0	NA	NA	NA	NA	NA	NA	NA	NA	NA	NA	NA	NA	NA	NA
1565	260	ADNI1	ADNI1	127_S_0260	127	m18	2007-11-02	CN	78.6	Female	13	Not Hisp/Latino	White	Married	0	NA	NA	NA	NA	NA	NA	NA	NA	NA	NA	NA	NA	NA	NA	NA	NA	NA	NA	NA	NA	NA	NA	NA	NA	NA	NA	NA	NA	NA	NA	NA	NA	NA	NA
1566	260	ADNI1	ADNI1	127_S_0260	127	m24	2008-05-13	CN	78.6	Female	13	Not Hisp/Latino	White	Married	0	NA	NA	NA	NA	NA	NA	NA	0	5.67	9.67	4	30	56	8	0	0	8	52	84	0	NA	NA	NA	NA	NA	NA	NA	NA	NA	NA	NA	NA	NA	NA
1567	260	ADNI1	ADNI1	127_S_0260	127	m30	2008-10-27	CN	78.6	Female	13	Not Hisp/Latino	White	Married	0	NA	NA	NA	NA	NA	NA	NA	NA	NA	NA	NA	NA	NA	NA	NA	NA	NA	NA	NA	NA	NA	NA	NA	NA	NA	NA	NA	NA	NA	NA	NA	NA	NA	NA
1568	260	ADNI1	ADNI1	127_S_0260	127	m36	2009-04-30	CN	78.6	Female	13	Not Hisp/Latino	White	Married	0	NA	NA	NA	NA	1184	179.8	13.97	0	6.33	11.33	4	29	39	5	1	10	5	51	67	0	NA	NA	NA	NA	NA	NA	NA	NA	NA	NA	NA	NA	NA	NA
1569	260	ADNI1	ADNI1	127_S_0260	127	m42	2009-10-26	CN	78.6	Female	13	Not Hisp/Latino	White	Married	0	NA	NA	NA	NA	NA	NA	NA	NA	NA	NA	NA	NA	NA	NA	NA	NA	NA	NA	NA	NA	NA	NA	NA	NA	NA	NA	NA	NA	NA	NA	NA	NA	NA	NA
1570	260	ADNI1	ADNI1	127_S_0260	127	m48	2010-04-28	CN	78.6	Female	13	Not Hisp/Latino	White	Married	0	NA	NA	NA	NA	1500	208.7	16.45	0	3.33	5.33	2	30	42	6	0	0	8	54	73	0	NA	NA	NA	NA	NA	NA	NA	NA	NA	NA	NA	NA	NA	NA
1571	260	ADNI1	ADNI1	127_S_0260	127	m54	2010-12-22	CN	78.6	Female	13	Not Hisp/Latino	White	Married	0	NA	NA	NA	NA	NA	NA	NA	NA	NA	NA	NA	NA	NA	NA	NA	NA	NA	NA	NA	NA	NA	NA	NA	NA	NA	NA	NA	NA	NA	NA	NA	NA	NA	NA
1572	260	ADNIGO	ADNI1	127_S_0260	127	m60	2011-05-13	CN	78.6	Female	13	Not Hisp/Latino	White	Married	0	1.30731731432744	NA	0.9727	NA	1559	199.2	15.77	0	4	7	3	29	52	5	2	16.6666666666667	14	NA	79	0	23	1.57142857142857	1.88888888888889	1	1.4	1.16666666666667	1.25	1.42105263157895	1	1	1	1	1	1
1573	260	ADNIGO	ADNI1	127_S_0260	127	m66	2011-10-26	CN	78.6	Female	13	Not Hisp/Latino	White	Married	0	NA	NA	NA	NA	NA	NA	NA	NA	NA	NA	NA	NA	NA	NA	NA	NA	NA	NA	NA	NA	NA	NA	NA	NA	NA	NA	NA	NA	NA	NA	NA	NA	NA	NA
1574	260	ADNI2	ADNI1	127_S_0260	127	m72	2012-04-26	CN	78.6	Female	13	Not Hisp/Latino	White	Married	0	NA	NA	NA	NA	NA	NA	NA	0	6	11	4	30	45	8	4	33.3333333333333	11	NA	102	0	24	1.71428571428571	2	1	1.2	1	1.25	1.40540540540541	1	1.11111111111111	1	1	1	1
1575	260	ADNI2	ADNI1	127_S_0260	127	m78	2012-11-05	CN	78.6	Female	13	Not Hisp/Latino	White	Married	0	NA	NA	NA	NA	NA	NA	NA	NA	NA	NA	NA	NA	NA	NA	NA	NA	NA	NA	NA	NA	NA	NA	NA	NA	NA	NA	NA	NA	NA	NA	NA	NA	NA	NA
1576	260	ADNI2	ADNI1	127_S_0260	127	m84	2013-04-23	CN	78.6	Female	13	Not Hisp/Latino	White	Married	0	1.22007788500058	NA	1.0163	NA	1303	228.5	18.16	0	6	10	4	28	48	6	1	8.33333333333333	13	NA	71	0	22	1.625	2.44444444444444	1	1.4	1	1.5	1.56410256410256	1	1	1	1	1	1
1577	260	ADNI2	ADNI1	127_S_0260	127	m90	2013-10-31	CN	78.6	Female	13	Not Hisp/Latino	White	Married	0	NA	NA	NA	NA	NA	NA	NA	NA	NA	NA	NA	NA	NA	NA	NA	NA	NA	NA	NA	NA	NA	NA	NA	NA	NA	NA	NA	NA	NA	NA	NA	NA	NA	NA
1578	260	ADNI2	ADNI1	127_S_0260	127	m96	2014-05-08	CN	78.6	Female	13	Not Hisp/Latino	White	Married	0	NA	NA	NA	NA	NA	NA	NA	0	4	9	5	29	49	5	3	25	13	NA	118	0	25	1.375	2	1	1	1	1.5	1.35897435897436	1	1	1	1	1	1
1562	260	ADNI2	ADNI1	127_S_0260	127	m108	2015-04-28	CN	78.6	Female	13	Not Hisp/Latino	White	Married	0	NA	NA	1.114	NA	1345	256.9	20.06	0	5	9	4	25	59	2	4	30.7692307692308	14	NA	88	0	23	1.75	1.66666666666667	1	1.2	1	1.75	1.41025641025641	1	1	1	1	1	1
1564	260	ADNI3	ADNI1	127_S_0260	127	m132	2017-07-17	CN	78.6	Female	13	Not Hisp/Latino	White	Married	0	NA	NA	NA	NA	NA	NA	NA	0	NA	NA	NA	NA	NA	NA	NA	NA	NA	NA	NA	0	NA	1.25	1.44444444444444	1	1.2	1	1.75	1.26315789473684	1	1	1	1	1	1
1579	262	ADNI1	ADNI1	041_S_0262	041	bl	2006-04-12	CN	85.8	Male	14	Not Hisp/Latino	White	Married	0	1.2068269202753	NA	NA	NA	NA	NA	NA	0	7.33	11.33	1	29	42	8	3	25	10	30	187	0	NA	NA	NA	NA	NA	NA	NA	NA	NA	NA	NA	NA	NA	NA
1580	262	ADNI1	ADNI1	041_S_0262	041	m06	2006-11-09	CN	85.8	Male	14	Not Hisp/Latino	White	Married	0	1.15478095880271	NA	NA	NA	NA	NA	NA	0	7.33	13.33	2	28	38	5	5	55.5555555555556	NA	0	300	6	NA	NA	NA	NA	NA	NA	NA	NA	NA	NA	NA	NA	NA	NA
1581	262	ADNI1	ADNI1	041_S_0262	041	m12	2007-04-03	CN	85.8	Male	14	Not Hisp/Latino	White	Married	0	1.19233932205037	1.71	NA	NA	NA	NA	NA	0	6	NA	1	24	50	8	4	30.7692307692308	11	NA	178	10	NA	NA	NA	NA	NA	NA	NA	NA	NA	NA	NA	NA	NA	NA
1582	262	ADNI1	ADNI1	041_S_0262	041	m18	2007-10-19	CN	85.8	Male	14	Not Hisp/Latino	White	Married	0	NA	NA	NA	NA	NA	NA	NA	NA	NA	NA	NA	NA	NA	NA	NA	NA	NA	NA	NA	NA	NA	NA	NA	NA	NA	NA	NA	NA	NA	NA	NA	NA	NA	NA
1583	262	ADNI1	ADNI1	041_S_0262	041	m24	2008-04-09	CN	85.8	Male	14	Not Hisp/Latino	White	Married	0	1.18131688453669	1.6325	NA	NA	NA	NA	NA	0	5.33	9.33	2	27	15	-5	-8	NA	11	NA	100	5	NA	NA	NA	NA	NA	NA	NA	NA	NA	NA	NA	NA	NA	NA
1584	262	ADNI1	ADNI1	041_S_0262	041	m30	2008-10-07	CN	85.8	Male	14	Not Hisp/Latino	White	Married	0	NA	NA	NA	NA	NA	NA	NA	NA	NA	NA	NA	NA	NA	NA	NA	NA	NA	NA	NA	NA	NA	NA	NA	NA	NA	NA	NA	NA	NA	NA	NA	NA	NA	NA
1585	262	ADNI1	ADNI1	041_S_0262	041	m36	2009-04-22	CN	85.8	Male	14	Not Hisp/Latino	White	Married	0	1.12843624227443	1.715	NA	NA	NA	NA	NA	3.5	2.33	NA	3	28	34	3	3	37.5	16	NA	250	6	NA	NA	NA	NA	NA	NA	NA	NA	NA	NA	NA	NA	NA	NA
1586	262	ADNI1	ADNI1	041_S_0262	041	m42	2009-10-23	CN	85.8	Male	14	Not Hisp/Latino	White	Married	0	NA	NA	NA	NA	NA	NA	NA	NA	NA	NA	NA	NA	NA	NA	NA	NA	NA	NA	NA	NA	NA	NA	NA	NA	NA	NA	NA	NA	NA	NA	NA	NA	NA	NA
1587	262	ADNI1	ADNI1	041_S_0262	041	m48	2010-04-07	CN	85.8	Male	14	Not Hisp/Latino	White	Married	0	NA	1.675	NA	NA	NA	NA	NA	1.5	1.67	NA	2	27	38	4	5	55.5555555555556	12	NA	NA	9	NA	NA	NA	NA	NA	NA	NA	NA	NA	NA	NA	NA	NA	NA
1588	266	ADNI1	ADNI1	128_S_0266	128	bl	2006-04-17	AD	85.5	Male	20	Not Hisp/Latino	White	Married	1	1.05947688548923	NA	NA	NA	NA	NA	NA	6	16.67	22.67	4	26	26	5	6	75	0	28	117	14	NA	NA	NA	NA	NA	NA	NA	NA	NA	NA	NA	NA	NA	NA
1589	266	ADNI1	ADNI1	128_S_0266	128	m06	2006-10-04	AD	85.5	Male	20	Not Hisp/Latino	White	Married	1	0.973015272428313	NA	NA	NA	NA	NA	NA	8	15.67	22.67	6	26	33	2	7	100	NA	36	121	18	NA	NA	NA	NA	NA	NA	NA	NA	NA	NA	NA	NA	NA	NA
1590	266	ADNI1	ADNI1	128_S_0266	128	m12	2007-04-04	AD	85.5	Male	20	Not Hisp/Latino	White	Married	1	0.839030180791918	1.5825	NA	NA	360.6	118	10.41	9	18.33	24.33	4	25	23	3	6	100	0	27	105	22	NA	NA	NA	NA	NA	NA	NA	NA	NA	NA	NA	NA	NA	NA
1591	266	ADNI1	ADNI1	128_S_0266	128	m18	2007-11-07	AD	85.5	Male	20	Not Hisp/Latino	White	Married	1	NA	NA	NA	NA	NA	NA	NA	NA	NA	NA	NA	NA	NA	NA	NA	NA	NA	NA	NA	NA	NA	NA	NA	NA	NA	NA	NA	NA	NA	NA	NA	NA	NA	NA
1592	266	ADNI1	ADNI1	128_S_0266	128	m24	2008-04-14	AD	85.5	Male	20	Not Hisp/Latino	White	Married	1	0.795683846058321	1.5175	NA	NA	NA	NA	NA	8	18.33	26.33	6	15	27	1	4	100	0	18	273	28	NA	NA	NA	NA	NA	NA	NA	NA	NA	NA	NA	NA	NA	NA
1593	269	ADNI1	ADNI1	098_S_0269	098	bl	2006-04-12	LMCI	67.1	Male	16	Not Hisp/Latino	White	Married	1	NA	NA	NA	NA	576.8	340.2	32.75	2.5	10.67	20.67	8	28	28	3	7	100	2	24	109	18	NA	NA	NA	NA	NA	NA	NA	NA	NA	NA	NA	NA	NA	NA
1594	269	ADNI1	ADNI1	098_S_0269	098	m06	2006-10-19	LMCI	67.1	Male	16	Not Hisp/Latino	White	Married	1	NA	NA	NA	NA	NA	NA	NA	6	9.33	16.33	6	24	29	-1	5	100	NA	23	166	20	NA	NA	NA	NA	NA	NA	NA	NA	NA	NA	NA	NA	NA	NA
1595	269	ADNI1	ADNI1	098_S_0269	098	m12	2007-04-12	LMCI	67.1	Male	16	Not Hisp/Latino	White	Married	1	NA	NA	NA	NA	500.1	308.6	28.47	5.5	16.67	27.67	9	23	34	1	7	100	0	27	242	20	NA	NA	NA	NA	NA	NA	NA	NA	NA	NA	NA	NA	NA	NA
1596	269	ADNI1	ADNI1	098_S_0269	098	m18	2007-10-05	LMCI	67.1	Male	16	Not Hisp/Latino	White	Married	1	NA	NA	NA	NA	NA	NA	NA	5	12.33	24.33	10	27	26	2	6	100	NA	26	250	21	NA	NA	NA	NA	NA	NA	NA	NA	NA	NA	NA	NA	NA	NA
1597	269	ADNI1	ADNI1	098_S_0269	098	m24	2008-04-18	LMCI	67.1	Male	16	Not Hisp/Latino	White	Married	1	NA	NA	NA	NA	NA	NA	NA	6	16.67	29.67	10	22	31	3	7	100	0	19	300	25	NA	NA	NA	NA	NA	NA	NA	NA	NA	NA	NA	NA	NA	NA
1598	269	ADNI1	ADNI1	098_S_0269	098	m30	2008-10-16	LMCI	67.1	Male	16	Not Hisp/Latino	White	Married	1	NA	NA	NA	NA	NA	NA	NA	NA	NA	NA	NA	NA	NA	NA	NA	NA	NA	NA	NA	NA	NA	NA	NA	NA	NA	NA	NA	NA	NA	NA	NA	NA	NA	NA
1599	269	ADNI1	ADNI1	098_S_0269	098	m36	2009-04-06	LMCI	67.1	Male	16	Not Hisp/Latino	White	Married	1	NA	NA	NA	NA	390.6	283.8	24.99	11	22.33	35.33	9	21	25	5	8	100	2	16	300	27	NA	NA	NA	NA	NA	NA	NA	NA	NA	NA	NA	NA	NA	NA
1600	269	ADNI1	ADNI1	098_S_0269	098	m42	2009-10-01	LMCI	67.1	Male	16	Not Hisp/Latino	White	Married	1	NA	NA	NA	NA	NA	NA	NA	NA	NA	NA	NA	NA	NA	NA	NA	NA	NA	NA	NA	NA	NA	NA	NA	NA	NA	NA	NA	NA	NA	NA	NA	NA	NA	NA
1601	269	ADNI1	ADNI1	098_S_0269	098	m48	2010-04-09	LMCI	67.1	Male	16	Not Hisp/Latino	White	Married	1	NA	NA	NA	NA	NA	NA	NA	9	31.67	45.67	10	16	12	4	4	100	0	2	300	25	NA	NA	NA	NA	NA	NA	NA	NA	NA	NA	NA	NA	NA	NA
1602	269	ADNI1	ADNI1	098_S_0269	098	m54	2010-10-06	LMCI	67.1	Male	16	Not Hisp/Latino	White	Married	1	NA	NA	NA	NA	NA	NA	NA	NA	NA	NA	NA	NA	NA	NA	NA	NA	NA	NA	NA	NA	NA	NA	NA	NA	NA	NA	NA	NA	NA	NA	NA	NA	NA	NA
1603	269	ADNI2	ADNI1	098_S_0269	098	m60	2011-03-29	LMCI	67.1	Male	16	Not Hisp/Latino	White	Married	1	0.710650106615897	NA	1.3034	NA	579.7	290.2	24.6	12	46	61	10	12	NA	NA	NA	NA	NA	NA	NA	30	NA	NA	NA	NA	NA	NA	NA	NA	4	4	4	4	4	4
1604	269	ADNI2	ADNI1	098_S_0269	098	m66	2011-09-21	LMCI	67.1	Male	16	Not Hisp/Latino	White	Married	1	NA	NA	NA	NA	NA	NA	NA	NA	NA	NA	NA	NA	NA	NA	NA	NA	NA	NA	NA	NA	NA	NA	NA	NA	NA	NA	NA	NA	NA	NA	NA	NA	NA	NA
1605	272	ADNI1	ADNI1	128_S_0272	128	bl	2006-04-26	CN	70.4	Female	19	Not Hisp/Latino	White	Married	0	1.24671735414632	NA	NA	NA	NA	NA	NA	0	3.67	4.67	1	30	59	8	6	40	16	66	60	0	NA	NA	NA	NA	NA	NA	NA	NA	NA	NA	NA	NA	NA	NA
1606	272	ADNI1	ADNI1	128_S_0272	128	m06	2006-10-13	CN	70.4	Female	19	Not Hisp/Latino	White	Married	0	1.308155655949	NA	NA	NA	NA	NA	NA	0	4.67	4.67	0	30	53	12	3	20	NA	68	37	0	NA	NA	NA	NA	NA	NA	NA	NA	NA	NA	NA	NA	NA	NA
1607	272	ADNI1	ADNI1	128_S_0272	128	m12	2007-05-04	CN	70.4	Female	19	Not Hisp/Latino	White	Married	0	1.34727162157575	1.1775	NA	NA	1206	240.1	21.7	0	0.67	0.67	0	30	71	4	0	0	16	68	47	0	NA	NA	NA	NA	NA	NA	NA	NA	NA	NA	NA	NA	NA	NA
1610	272	ADNI1	ADNI1	128_S_0272	128	m18	2007-11-20	CN	70.4	Female	19	Not Hisp/Latino	White	Married	0	NA	NA	NA	NA	NA	NA	NA	NA	NA	NA	NA	NA	NA	NA	NA	NA	NA	NA	NA	NA	NA	NA	NA	NA	NA	NA	NA	NA	NA	NA	NA	NA	NA	NA
1611	272	ADNI1	ADNI1	128_S_0272	128	m24	2008-04-24	CN	70.4	Female	19	Not Hisp/Latino	White	Married	0	1.4031366806054	1.1325	NA	NA	1270	261.9	23.27	0	0.33	0.33	0	30	71	4	0	0	18	72	42	0	NA	NA	NA	NA	NA	NA	NA	NA	NA	NA	NA	NA	NA	NA
1612	272	ADNI1	ADNI1	128_S_0272	128	m30	2009-02-03	CN	70.4	Female	19	Not Hisp/Latino	White	Married	0	NA	NA	NA	NA	NA	NA	NA	NA	NA	NA	NA	NA	NA	NA	NA	NA	NA	NA	NA	NA	NA	NA	NA	NA	NA	NA	NA	NA	NA	NA	NA	NA	NA	NA
1613	272	ADNI1	ADNI1	128_S_0272	128	m36	2009-07-15	CN	70.4	Female	19	Not Hisp/Latino	White	Married	0	1.34919325796175	1.095	NA	NA	NA	NA	NA	0	0.67	0.67	0	30	71	2	1	6.66666666666667	18	64	39	0	NA	NA	NA	NA	NA	NA	NA	NA	NA	NA	NA	NA	NA	NA
1614	272	ADNI1	ADNI1	128_S_0272	128	m42	2010-02-24	CN	70.4	Female	19	Not Hisp/Latino	White	Married	0	NA	NA	NA	NA	NA	NA	NA	NA	NA	NA	NA	NA	NA	NA	NA	NA	NA	NA	NA	NA	NA	NA	NA	NA	NA	NA	NA	NA	NA	NA	NA	NA	NA	NA
1615	272	ADNIGO	ADNI1	128_S_0272	128	m48	2010-09-02	CN	70.4	Female	19	Not Hisp/Latino	White	Married	0	1.24684901220578	NA	0.9816	NA	1431	271	23.79	0	1	1	0	30	71	3	0	0	20	NA	34	0	28	1	1	1	1	1	1	1	1	1	1	1	1	1
1616	272	ADNIGO	ADNI1	128_S_0272	128	m54	2011-05-10	CN	70.4	Female	19	Not Hisp/Latino	White	Married	0	NA	NA	NA	NA	NA	NA	NA	NA	NA	NA	NA	NA	NA	NA	NA	NA	NA	NA	NA	NA	NA	NA	NA	NA	NA	NA	NA	NA	NA	NA	NA	NA	NA	NA
1617	272	ADNIGO	ADNI1	128_S_0272	128	m66	2011-11-01	CN	70.4	Female	19	Not Hisp/Latino	White	Married	0	NA	NA	NA	NA	NA	NA	NA	NA	NA	NA	NA	NA	NA	NA	NA	NA	NA	NA	NA	NA	NA	NA	NA	NA	NA	NA	NA	NA	NA	NA	NA	NA	NA	NA
1618	272	ADNI2	ADNI1	128_S_0272	128	m72	2012-04-25	CN	70.4	Female	19	Not Hisp/Latino	White	Married	0	1.18340937908097	NA	0.9845	NA	1380	238.9	21.55	0	3	3	0	30	73	2	0	0	19	NA	56	0	30	1.25	1	1.14285714285714	1	1.33333333333333	1	1.12820512820513	1.125	1.11111111111111	1.14285714285714	1	1.16666666666667	1
1619	272	ADNI2	ADNI1	128_S_0272	128	m78	2012-10-19	CN	70.4	Female	19	Not Hisp/Latino	White	Married	0	NA	NA	NA	NA	NA	NA	NA	NA	NA	NA	NA	NA	NA	NA	NA	NA	NA	NA	NA	NA	NA	NA	NA	NA	NA	NA	NA	NA	NA	NA	NA	NA	NA	NA
1620	272	ADNI2	ADNI1	128_S_0272	128	m84	2013-06-07	CN	70.4	Female	19	Not Hisp/Latino	White	Married	0	NA	NA	NA	NA	NA	NA	NA	0	0	NA	0	30	74	1	0	0	18	NA	48	0	30	1.25	1	1.14285714285714	1	1.5	1	1.15384615384615	1.125	1	1	1	1.16666666666667	1
1621	272	ADNI2	ADNI1	128_S_0272	128	m90	2013-10-16	CN	70.4	Female	19	Not Hisp/Latino	White	Married	0	NA	NA	NA	NA	NA	NA	NA	NA	NA	NA	NA	NA	NA	NA	NA	NA	NA	NA	NA	NA	NA	NA	NA	NA	NA	NA	NA	NA	NA	NA	NA	NA	NA	NA
1622	272	ADNI2	ADNI1	128_S_0272	128	m96	2014-05-29	CN	70.4	Female	19	Not Hisp/Latino	White	Married	0	NA	NA	0.9783	NA	1446	251.4	22.11	0	3	3	0	30	73	2	1	6.66666666666667	19	NA	48	0	26	1.25	1	1	1	1	1	1.05128205128205	1	1	1	1	1	1
1608	272	ADNI2	ADNI1	128_S_0272	128	m120	2016-05-05	CN	70.4	Female	19	Not Hisp/Latino	White	Married	0	NA	NA	1.0485	NA	NA	NA	NA	0.5	0	1	1	29	75	0	1	6.66666666666667	18	NA	51	0	29	1.375	1	1.14285714285714	1	1.16666666666667	1	1.12820512820513	1.125	1	1	1	1	1
1609	272	ADNI3	ADNI1	128_S_0272	128	m144	2018-05-01	CN	70.4	Female	19	Not Hisp/Latino	White	Married	0	NA	NA	NA	NA	NA	NA	NA	0.5	1	4	3	30	69	5	1	6.66666666666667	14	NA	52	0	29	1.5	1	1.16666666666667	1	1.16666666666667	1	1.15789473684211	1.375	1.44444444444444	1	1.2	1	1.5
1623	273	ADNI1	ADNI1	021_S_0273	021	bl	2006-04-05	LMCI	62.8	Male	12	Not Hisp/Latino	White	Married	0	NA	NA	NA	NA	1639	182.1	16.11	1	12	23	9	30	27	3	8	100	4	25	195	0	NA	NA	NA	NA	NA	NA	NA	NA	NA	NA	NA	NA	NA	NA
1624	273	ADNI1	ADNI1	021_S_0273	021	m06	2006-10-06	LMCI	62.8	Male	12	Not Hisp/Latino	White	Married	0	NA	NA	NA	NA	NA	NA	NA	1	9	19	8	29	24	2	5	83.3333333333333	NA	26	141	0	NA	NA	NA	NA	NA	NA	NA	NA	NA	NA	NA	NA	NA	NA
1625	273	ADNI1	ADNI1	021_S_0273	021	m12	2007-05-15	LMCI	62.8	Male	12	Not Hisp/Latino	White	Married	0	NA	NA	NA	NA	1646	194.5	16.34	1	10	21	9	29	27	4	7	87.5	3	23	137	0	NA	NA	NA	NA	NA	NA	NA	NA	NA	NA	NA	NA	NA	NA
1626	273	ADNI1	ADNI1	021_S_0273	021	m18	2007-10-05	LMCI	62.8	Male	12	Not Hisp/Latino	White	Married	0	NA	NA	NA	NA	NA	NA	NA	0.5	7.33	15.33	6	29	29	2	6	100	NA	28	120	0	NA	NA	NA	NA	NA	NA	NA	NA	NA	NA	NA	NA	NA	NA
1627	273	ADNI1	ADNI1	021_S_0273	021	m24	2008-04-01	LMCI	62.8	Male	12	Not Hisp/Latino	White	Married	0	NA	NA	NA	NA	NA	NA	NA	0.5	14	23	7	28	27	0	3	60	8	24	190	0	NA	NA	NA	NA	NA	NA	NA	NA	NA	NA	NA	NA	NA	NA
1628	273	ADNI1	ADNI1	021_S_0273	021	m30	2008-10-13	LMCI	62.8	Male	12	Not Hisp/Latino	White	Married	0	NA	NA	NA	NA	NA	NA	NA	NA	NA	NA	NA	NA	NA	NA	NA	NA	NA	NA	NA	NA	NA	NA	NA	NA	NA	NA	NA	NA	NA	NA	NA	NA	NA	NA
1629	273	ADNI1	ADNI1	021_S_0273	021	m36	2009-04-07	LMCI	62.8	Male	12	Not Hisp/Latino	White	Married	0	NA	NA	NA	NA	NA	NA	NA	0.5	12	23	9	30	22	-1	3	100	10	24	214	0	NA	NA	NA	NA	NA	NA	NA	NA	NA	NA	NA	NA	NA	NA
1630	276	ADNI1	ADNI1	021_S_0276	021	bl	2006-03-29	LMCI	70.9	Male	18	Not Hisp/Latino	White	Married	0	NA	NA	NA	NA	NA	NA	NA	1	6.67	9.67	3	30	52	9	0	0	6	60	66	8	NA	NA	NA	NA	NA	NA	NA	NA	NA	NA	NA	NA	NA	NA
1631	276	ADNI1	ADNI1	021_S_0276	021	m06	2006-09-29	LMCI	70.9	Male	18	Not Hisp/Latino	White	Married	0	NA	NA	NA	NA	NA	NA	NA	1	10	14	4	30	41	6	-1	-8.33333333333333	NA	62	61	8	NA	NA	NA	NA	NA	NA	NA	NA	NA	NA	NA	NA	NA	NA
1633	276	ADNI1	ADNI1	021_S_0276	021	m12	2007-03-29	LMCI	70.9	Male	18	Not Hisp/Latino	White	Married	0	NA	NA	NA	NA	NA	NA	NA	1	4	9	5	30	45	8	4	33.3333333333333	14	57	56	7	NA	NA	NA	NA	NA	NA	NA	NA	NA	NA	NA	NA	NA	NA
1635	276	ADNI1	ADNI1	021_S_0276	021	m18	2007-10-04	LMCI	70.9	Male	18	Not Hisp/Latino	White	Married	0	NA	NA	NA	NA	NA	NA	NA	1	17.33	20.33	3	29	50	4	-1	-8.33333333333333	NA	66	60	6	NA	NA	NA	NA	NA	NA	NA	NA	NA	NA	NA	NA	NA	NA
1636	276	ADNI1	ADNI1	021_S_0276	021	m24	2008-03-13	LMCI	70.9	Male	18	Not Hisp/Latino	White	Married	0	NA	NA	NA	NA	NA	NA	NA	1	8.67	13.67	5	30	41	8	5	41.6666666666667	13	53	60	7	NA	NA	NA	NA	NA	NA	NA	NA	NA	NA	NA	NA	NA	NA
1637	276	ADNI1	ADNI1	021_S_0276	021	m30	2008-10-01	LMCI	70.9	Male	18	Not Hisp/Latino	White	Married	0	NA	NA	NA	NA	NA	NA	NA	NA	NA	NA	NA	NA	NA	NA	NA	NA	NA	NA	NA	NA	NA	NA	NA	NA	NA	NA	NA	NA	NA	NA	NA	NA	NA	NA
1638	276	ADNI1	ADNI1	021_S_0276	021	m36	2009-03-30	LMCI	70.9	Male	18	Not Hisp/Latino	White	Married	0	NA	NA	NA	NA	NA	NA	NA	1	8.67	16.67	6	30	34	7	2	22.2222222222222	12	62	110	7	NA	NA	NA	NA	NA	NA	NA	NA	NA	NA	NA	NA	NA	NA
1639	276	ADNI1	ADNI1	021_S_0276	021	m42	2009-09-28	LMCI	70.9	Male	18	Not Hisp/Latino	White	Married	0	NA	NA	NA	NA	NA	NA	NA	NA	NA	NA	NA	NA	NA	NA	NA	NA	NA	NA	NA	NA	NA	NA	NA	NA	NA	NA	NA	NA	NA	NA	NA	NA	NA	NA
1640	276	ADNI1	ADNI1	021_S_0276	021	m48	2010-03-30	LMCI	70.9	Male	18	Not Hisp/Latino	White	Married	0	NA	NA	NA	NA	NA	NA	NA	1	9	12	3	29	42	9	5	45.4545454545455	14	55	76	7	NA	NA	NA	NA	NA	NA	NA	NA	NA	NA	NA	NA	NA	NA
1641	276	ADNIGO	ADNI1	021_S_0276	021	m60	2011-04-25	LMCI	70.9	Male	18	Not Hisp/Latino	White	Married	0	NA	NA	NA	NA	NA	NA	NA	1	12	15	3	29	44	5	6	60	16	NA	68	6	25	3	2.33333333333333	2	1.8	1.4	1.33333333333333	2.13513513513514	3	3.77777777777778	NA	2.5	NA	3.75
1642	276	ADNIGO	ADNI1	021_S_0276	021	m66	2011-09-22	LMCI	70.9	Male	18	Not Hisp/Latino	White	Married	0	NA	NA	NA	NA	NA	NA	NA	NA	NA	NA	NA	NA	NA	NA	NA	NA	NA	NA	NA	NA	NA	NA	NA	NA	NA	NA	NA	NA	NA	NA	NA	NA	NA	NA
1643	276	ADNI2	ADNI1	021_S_0276	021	m72	2012-03-27	LMCI	70.9	Male	18	Not Hisp/Latino	White	Married	0	NA	NA	NA	NA	NA	NA	NA	1.5	7	14	7	29	44	8	12	100	12	NA	88	10	26	2.85714285714286	2.625	2.14285714285714	1.8	2.16666666666667	2	2.32432432432432	3.625	3.88888888888889	NA	3	NA	4
1644	276	ADNI2	ADNI1	021_S_0276	021	m78	2012-10-04	LMCI	70.9	Male	18	Not Hisp/Latino	White	Married	0	NA	NA	NA	NA	NA	NA	NA	NA	NA	NA	NA	NA	NA	NA	NA	NA	NA	NA	NA	NA	NA	NA	NA	NA	NA	NA	NA	NA	NA	NA	NA	NA	NA	NA
1645	276	ADNI2	ADNI1	021_S_0276	021	m84	2013-04-02	LMCI	70.9	Male	18	Not Hisp/Latino	White	Married	0	NA	NA	1.0417	NA	NA	NA	NA	2	10	14	4	29	37	3	7	77.7777777777778	13	NA	110	10	23	2.375	2.44444444444444	1.85714285714286	1.6	1	1.25	1.87179487179487	3.375	3.77777777777778	NA	3	3.5	3.75
1646	276	ADNI2	ADNI1	021_S_0276	021	m90	2013-10-03	LMCI	70.9	Male	18	Not Hisp/Latino	White	Married	0	NA	NA	NA	NA	NA	NA	NA	NA	NA	NA	NA	NA	NA	NA	NA	NA	NA	NA	NA	NA	NA	NA	NA	NA	NA	NA	NA	NA	NA	NA	NA	NA	NA	NA
1647	276	ADNI2	ADNI1	021_S_0276	021	m96	2014-04-10	LMCI	70.9	Male	18	Not Hisp/Latino	White	Married	0	NA	NA	NA	NA	NA	NA	NA	4	10	17	7	28	26	8	5	62.5	16	NA	81	12	23	2.5	2.44444444444444	1.57142857142857	1.2	1.8	1.75	1.97368421052632	3.625	3.88888888888889	NA	3	NA	4
1632	276	ADNI2	ADNI1	021_S_0276	021	m108	2015-03-24	LMCI	70.9	Male	18	Not Hisp/Latino	White	Married	0	NA	NA	NA	NA	NA	NA	NA	4.5	13	19	6	28	28	7	7	87.5	9	NA	139	12	24	2.625	2.625	2.16666666666667	1	1.66666666666667	1	2	3.625	4	3.8	3	3.6	4
1634	276	ADNI2	ADNI1	021_S_0276	021	m120	2016-04-04	LMCI	70.9	Male	18	Not Hisp/Latino	White	Married	0	NA	NA	NA	NA	NA	NA	NA	4.5	9	17	8	27	22	6	6	75	10	NA	83	12	23	3	2.11111111111111	1.8	1	1.5	2	2	3.625	3.77777777777778	NA	2.8	3	3.75
1648	282	ADNI1	ADNI1	041_S_0282	041	bl	2006-05-15	LMCI	72.1	Male	20	Not Hisp/Latino	Asian	Married	0	1.18608451776175	NA	NA	NA	NA	NA	NA	0.5	9.33	14.33	5	28	38	4	3	33.3333333333333	5	45	73	1	NA	NA	NA	NA	NA	NA	NA	NA	NA	NA	NA	NA	NA	NA
1649	282	ADNI1	ADNI1	041_S_0282	041	m06	2007-01-09	LMCI	72.1	Male	20	Not Hisp/Latino	Asian	Married	0	1.17781214366406	NA	NA	NA	NA	NA	NA	0.5	6.67	10.67	4	27	43	7	4	33.3333333333333	NA	39	92	0	NA	NA	NA	NA	NA	NA	NA	NA	NA	NA	NA	NA	NA	NA
1650	282	ADNI1	ADNI1	041_S_0282	041	m12	2007-05-08	LMCI	72.1	Male	20	Not Hisp/Latino	Asian	Married	0	1.1973462046115	1.255	NA	NA	NA	NA	NA	1	5	7	2	28	42	8	-2	-16.6666666666667	7	40	54	0	NA	NA	NA	NA	NA	NA	NA	NA	NA	NA	NA	NA	NA	NA
1651	282	ADNI1	ADNI1	041_S_0282	041	m18	2007-12-06	LMCI	72.1	Male	20	Not Hisp/Latino	Asian	Married	0	1.1732643907903	NA	NA	NA	NA	NA	NA	1	9.33	13.33	4	27	44	4	2	20	NA	40	59	1	NA	NA	NA	NA	NA	NA	NA	NA	NA	NA	NA	NA	NA	NA
1652	283	ADNI1	ADNI1	137_S_0283	137	bl	2006-04-20	CN	78.4	Male	12	Not Hisp/Latino	White	Married	0	1.49960659105599	NA	NA	NA	NA	NA	NA	0	6	8	2	28	39	7	8	72.7272727272727	8	43	88	0	NA	NA	NA	NA	NA	NA	NA	NA	NA	NA	NA	NA	NA	NA
1653	283	ADNI1	ADNI1	137_S_0283	137	m06	2006-10-30	CN	78.4	Male	12	Not Hisp/Latino	White	Married	0	1.44332384397278	NA	NA	NA	NA	NA	NA	0	6	10	3	29	38	6	8	72.7272727272727	NA	46	70	0	NA	NA	NA	NA	NA	NA	NA	NA	NA	NA	NA	NA	NA	NA
1654	283	ADNI1	ADNI1	137_S_0283	137	m12	2007-05-02	CN	78.4	Male	12	Not Hisp/Latino	White	Married	0	1.47552302343658	NA	NA	NA	NA	NA	NA	0	5.33	9.33	3	30	38	5	1	10	11	51	77	0	NA	NA	NA	NA	NA	NA	NA	NA	NA	NA	NA	NA	NA	NA
1655	283	ADNI1	ADNI1	137_S_0283	137	m18	2007-10-23	CN	78.4	Male	12	Not Hisp/Latino	White	Married	0	NA	NA	NA	NA	NA	NA	NA	NA	NA	NA	NA	NA	NA	NA	NA	NA	NA	NA	NA	NA	NA	NA	NA	NA	NA	NA	NA	NA	NA	NA	NA	NA	NA	NA
1656	283	ADNI1	ADNI1	137_S_0283	137	m24	2008-04-14	CN	78.4	Male	12	Not Hisp/Latino	White	Married	0	1.45258424694079	NA	NA	NA	NA	NA	NA	0.5	4.67	8.67	3	30	40	5	3	30	11	48	91	0	NA	NA	NA	NA	NA	NA	NA	NA	NA	NA	NA	NA	NA	NA
1657	283	ADNI1	ADNI1	137_S_0283	137	m30	2008-11-03	CN	78.4	Male	12	Not Hisp/Latino	White	Married	0	NA	NA	NA	NA	NA	NA	NA	NA	NA	NA	NA	NA	NA	NA	NA	NA	NA	NA	NA	NA	NA	NA	NA	NA	NA	NA	NA	NA	NA	NA	NA	NA	NA	NA
1658	283	ADNI1	ADNI1	137_S_0283	137	m36	2009-04-23	CN	78.4	Male	12	Not Hisp/Latino	White	Married	0	1.42080529293611	NA	NA	NA	NA	NA	NA	0.5	2.67	4.67	2	29	40	6	2	20	12	45	66	0	NA	NA	NA	NA	NA	NA	NA	NA	NA	NA	NA	NA	NA	NA
1659	284	ADNI1	ADNI1	067_S_0284	067	bl	2006-05-08	LMCI	76.8	Female	10	Not Hisp/Latino	White	Married	1	NA	NA	NA	NA	NA	NA	NA	0.5	10.67	18.67	7	27	21	-4	-1	NA	0	17	300	0	NA	NA	NA	NA	NA	NA	NA	NA	NA	NA	NA	NA	NA	NA
1660	284	ADNI1	ADNI1	067_S_0284	067	m06	2006-11-27	LMCI	76.8	Female	10	Not Hisp/Latino	White	Married	1	NA	NA	NA	NA	NA	NA	NA	0.5	11.67	22.67	9	23	15	-3	0	NA	NA	26	300	3	NA	NA	NA	NA	NA	NA	NA	NA	NA	NA	NA	NA	NA	NA
1661	284	ADNI1	ADNI1	067_S_0284	067	m12	2007-05-02	LMCI	76.8	Female	10	Not Hisp/Latino	White	Married	1	NA	NA	NA	NA	NA	NA	NA	0.5	17	30	10	20	4	-4	0	NA	0	10	300	2	NA	NA	NA	NA	NA	NA	NA	NA	NA	NA	NA	NA	NA	NA
1662	285	ADNI1	ADNI1	130_S_0285	130	bl	2006-04-03	LMCI	65.6	Male	10	Not Hisp/Latino	White	Married	1	1.29716907080152	NA	NA	NA	844.4	365.1	37.99	1.5	7	11	3	28	49	7	7	50	2	44	70	4	NA	NA	NA	NA	NA	NA	NA	NA	NA	NA	NA	NA	NA	NA
1663	285	ADNI1	ADNI1	130_S_0285	130	m06	2006-09-28	LMCI	65.6	Male	10	Not Hisp/Latino	White	Married	1	1.22409731585922	NA	NA	NA	NA	NA	NA	1	9	14	3	29	32	6	9	100	NA	39	76	2	NA	NA	NA	NA	NA	NA	NA	NA	NA	NA	NA	NA	NA	NA
1664	285	ADNI1	ADNI1	130_S_0285	130	m12	2007-04-06	LMCI	65.6	Male	10	Not Hisp/Latino	White	Married	1	1.23022038444358	NA	NA	NA	867.1	426.4	43.14	1.5	6.33	12.33	5	30	34	4	5	55.5555555555556	5	37	101	1	NA	NA	NA	NA	NA	NA	NA	NA	NA	NA	NA	NA	NA	NA
1665	285	ADNI1	ADNI1	130_S_0285	130	m18	2007-10-05	LMCI	65.6	Male	10	Not Hisp/Latino	White	Married	1	1.23981860247531	NA	NA	NA	NA	NA	NA	2	13.67	22.67	8	30	31	3	5	71.4285714285714	NA	41	77	4	NA	NA	NA	NA	NA	NA	NA	NA	NA	NA	NA	NA	NA	NA
1666	285	ADNI1	ADNI1	130_S_0285	130	m24	2008-03-24	LMCI	65.6	Male	10	Not Hisp/Latino	White	Married	1	1.17666522514703	NA	NA	NA	NA	NA	NA	1	10	17	6	29	38	2	8	100	2	35	82	2	NA	NA	NA	NA	NA	NA	NA	NA	NA	NA	NA	NA	NA	NA
1667	285	ADNI1	ADNI1	130_S_0285	130	m30	2008-10-21	LMCI	65.6	Male	10	Not Hisp/Latino	White	Married	1	NA	NA	NA	NA	NA	NA	NA	NA	NA	NA	NA	NA	NA	NA	NA	NA	NA	NA	NA	NA	NA	NA	NA	NA	NA	NA	NA	NA	NA	NA	NA	NA	NA	NA
1668	285	ADNI1	ADNI1	130_S_0285	130	m36	2009-04-06	LMCI	65.6	Male	10	Not Hisp/Latino	White	Married	1	1.18801384925892	NA	NA	NA	NA	NA	NA	1.5	13.67	21.67	6	28	28	4	7	100	0	38	82	3	NA	NA	NA	NA	NA	NA	NA	NA	NA	NA	NA	NA	NA	NA
1669	285	ADNI1	ADNI1	130_S_0285	130	m48	2010-04-16	LMCI	65.6	Male	10	Not Hisp/Latino	White	Married	1	NA	NA	NA	NA	742.6	433.9	43.55	2.5	10.33	16.33	6	30	37	2	5	62.5	3	38	84	5	NA	NA	NA	NA	NA	NA	NA	NA	NA	NA	NA	NA	NA	NA
1670	285	ADNIGO	ADNI1	130_S_0285	130	m60	2011-04-01	LMCI	65.6	Male	10	Not Hisp/Latino	White	Married	1	1.18507417141265	NA	1.4871	NA	860.1	403.5	41.06	3	18	28	9	28	34	1	8	100	0	NA	111	6	26	4	2.5	1.42857142857143	2.4	3.16666666666667	3.5	2.81578947368421	3.25	2	2.57142857142857	2.2	2.83333333333333	3.75
1671	285	ADNI2	ADNI1	130_S_0285	130	m72	2012-04-12	LMCI	65.6	Male	10	Not Hisp/Latino	White	Married	1	NA	NA	NA	NA	NA	NA	NA	3	13	22	7	29	35	4	9	100	0	NA	134	14	25	4	3	3.2	2.4	3.5	4	3.34285714285714	3.625	2.22222222222222	2.57142857142857	3.4	3.6	3.5
1672	285	ADNI2	ADNI1	130_S_0285	130	m78	2012-10-15	LMCI	65.6	Male	10	Not Hisp/Latino	White	Married	1	NA	NA	NA	NA	NA	NA	NA	NA	NA	NA	NA	NA	NA	NA	NA	NA	NA	NA	NA	NA	NA	NA	NA	NA	NA	NA	NA	NA	NA	NA	NA	NA	NA	NA
1673	285	ADNI2	ADNI1	130_S_0285	130	m84	2013-05-01	LMCI	65.6	Male	10	Not Hisp/Latino	White	Married	1	0.925382145986087	NA	1.5565	NA	576.9	752.2	47.26	5	13	24	9	27	26	1	6	100	0	NA	115	18	22	NA	NA	NA	NA	NA	NA	NA	3.75	2.55555555555556	2.57142857142857	3.4	3.83333333333333	3.75
1674	286	ADNI1	ADNI1	018_S_0286	018	bl	2006-05-17	AD	65.9	Male	16	Not Hisp/Latino	White	Married	0	1.03345540880962	NA	NA	NA	642.9	416.9	40.28	4	22	34	9	26	22	4	5	83.3333333333333	0	6	230	8	NA	NA	NA	NA	NA	NA	NA	NA	NA	NA	NA	NA	NA	NA
1675	286	ADNI1	ADNI1	018_S_0286	018	m06	2006-11-28	AD	65.9	Male	16	Not Hisp/Latino	White	Married	0	1.00834884360965	NA	NA	NA	NA	NA	NA	3	25.33	39.33	10	25	12	2	3	100	NA	11	300	10	NA	NA	NA	NA	NA	NA	NA	NA	NA	NA	NA	NA	NA	NA
1676	286	ADNI1	ADNI1	018_S_0286	018	m12	2007-05-15	AD	65.9	Male	16	Not Hisp/Latino	White	Married	0	NA	NA	NA	NA	605.5	372.8	39.38	3.5	23.67	33.67	9	18	14	0	2	100	0	2	300	12	NA	NA	NA	NA	NA	NA	NA	NA	NA	NA	NA	NA	NA	NA
1677	286	ADNI1	ADNI1	018_S_0286	018	m18	2007-11-26	AD	65.9	Male	16	Not Hisp/Latino	White	Married	0	NA	NA	NA	NA	NA	NA	NA	NA	NA	NA	NA	NA	NA	NA	NA	NA	NA	NA	NA	NA	NA	NA	NA	NA	NA	NA	NA	NA	NA	NA	NA	NA	NA	NA
1678	286	ADNI1	ADNI1	018_S_0286	018	m24	2008-05-21	AD	65.9	Male	16	Not Hisp/Latino	White	Married	0	NA	NA	NA	NA	NA	NA	NA	6	38.33	51.33	10	17	9	0	1	100	0	3	300	17	NA	NA	NA	NA	NA	NA	NA	NA	NA	NA	NA	NA	NA	NA
1679	288	ADNI1	ADNI1	098_S_0288	098	bl	2006-04-18	LMCI	75.1	Male	20	Not Hisp/Latino	White	Married	1	NA	NA	NA	NA	989.2	168.5	14.57	3	9.33	17.33	7	29	37	5	7	63.6363636363636	3	46	47	6	NA	NA	NA	NA	NA	NA	NA	NA	NA	NA	NA	NA	NA	NA
1680	289	ADNI1	ADNI1	130_S_0289	130	bl	2006-03-31	LMCI	67.7	Male	16	Not Hisp/Latino	White	Married	0	0.979501536414012	NA	NA	NA	NA	NA	NA	1	10.67	18.67	6	27	35	6	2	20	4	29	66	2	NA	NA	NA	NA	NA	NA	NA	NA	NA	NA	NA	NA	NA	NA
1681	289	ADNI1	ADNI1	130_S_0289	130	m06	2006-09-29	LMCI	67.7	Male	16	Not Hisp/Latino	White	Married	0	0.943177115911612	NA	NA	NA	NA	NA	NA	1	9	16	4	28	37	6	4	40	NA	34	133	3	NA	NA	NA	NA	NA	NA	NA	NA	NA	NA	NA	NA	NA	NA
1682	289	ADNI1	ADNI1	130_S_0289	130	m12	2007-03-23	LMCI	67.7	Male	16	Not Hisp/Latino	White	Married	0	0.889172353369385	NA	NA	NA	NA	NA	NA	1	11	17	4	28	39	3	4	44.4444444444444	9	27	226	6	NA	NA	NA	NA	NA	NA	NA	NA	NA	NA	NA	NA	NA	NA
1683	289	ADNI1	ADNI1	130_S_0289	130	m18	2007-10-01	LMCI	67.7	Male	16	Not Hisp/Latino	White	Married	0	0.915581508985768	NA	NA	NA	NA	NA	NA	1.5	10.33	15.33	3	29	32	7	5	50	NA	13	300	3	NA	NA	NA	NA	NA	NA	NA	NA	NA	NA	NA	NA	NA	NA
1684	289	ADNI1	ADNI1	130_S_0289	130	m24	2008-04-03	LMCI	67.7	Male	16	Not Hisp/Latino	White	Married	0	0.860821889797508	NA	NA	NA	NA	NA	NA	1.5	12.67	21.67	7	25	36	6	3	33.3333333333333	11	23	300	11	NA	NA	NA	NA	NA	NA	NA	NA	NA	NA	NA	NA	NA	NA
1685	289	ADNI1	ADNI1	130_S_0289	130	m30	2008-09-30	LMCI	67.7	Male	16	Not Hisp/Latino	White	Married	0	NA	NA	NA	NA	NA	NA	NA	NA	NA	NA	NA	NA	NA	NA	NA	NA	NA	NA	NA	NA	NA	NA	NA	NA	NA	NA	NA	NA	NA	NA	NA	NA	NA	NA
1686	289	ADNI1	ADNI1	130_S_0289	130	m36	2009-03-30	LMCI	67.7	Male	16	Not Hisp/Latino	White	Married	0	0.902427933265861	NA	NA	NA	NA	NA	NA	2.5	15.67	24.67	7	25	26	3	2	33.3333333333333	8	25	300	7	NA	NA	NA	NA	NA	NA	NA	NA	NA	NA	NA	NA	NA	NA
1687	289	ADNI1	ADNI1	130_S_0289	130	m48	2010-04-12	LMCI	67.7	Male	16	Not Hisp/Latino	White	Married	0	NA	NA	NA	NA	NA	NA	NA	3.5	17	27	7	23	21	6	4	57.1428571428571	5	23	300	7	NA	NA	NA	NA	NA	NA	NA	NA	NA	NA	NA	NA	NA	NA
1688	289	ADNIGO	ADNI1	130_S_0289	130	m60	2011-04-22	LMCI	67.7	Male	16	Not Hisp/Latino	White	Married	0	0.81218189240676	NA	1.3145	NA	NA	NA	NA	5	27	37	7	22	22	0	4	100	5	NA	300	20	12	NA	NA	NA	NA	NA	NA	NA	3.625	3.33333333333333	2.66666666666667	4	3.66666666666667	4
1689	289	ADNI2	ADNI1	130_S_0289	130	m72	2012-04-11	LMCI	67.7	Male	16	Not Hisp/Latino	White	Married	0	NA	NA	NA	NA	NA	NA	NA	12	47	60	8	10	5	0	0	NA	1	NA	NA	26	NA	NA	NA	NA	NA	NA	NA	NA	4	4	3.71428571428571	3.8	4	4
1690	290	ADNI1	ADNI1	067_S_0290	067	bl	2006-05-10	LMCI	75.2	Male	16	Not Hisp/Latino	White	Married	1	NA	NA	NA	NA	NA	NA	NA	0.5	6.33	11.33	4	28	31	6	6	60	7	25	92	3	NA	NA	NA	NA	NA	NA	NA	NA	NA	NA	NA	NA	NA	NA
1691	290	ADNI1	ADNI1	067_S_0290	067	m06	2007-02-05	LMCI	75.2	Male	16	Not Hisp/Latino	White	Married	1	NA	NA	NA	NA	NA	NA	NA	2.5	10	16	5	29	38	7	8	72.7272727272727	NA	25	11	9	NA	NA	NA	NA	NA	NA	NA	NA	NA	NA	NA	NA	NA	NA
1692	290	ADNI1	ADNI1	067_S_0290	067	m12	2007-06-12	LMCI	75.2	Male	16	Not Hisp/Latino	White	Married	1	NA	NA	NA	NA	NA	NA	NA	0.5	10	19	7	28	38	5	6	66.6666666666667	4	25	124	15	NA	NA	NA	NA	NA	NA	NA	NA	NA	NA	NA	NA	NA	NA
1693	290	ADNI1	ADNI1	067_S_0290	067	m24	2008-05-20	LMCI	75.2	Male	16	Not Hisp/Latino	White	Married	1	NA	NA	NA	NA	NA	NA	NA	3	12	20	7	28	29	2	6	100	4	28	182	15	NA	NA	NA	NA	NA	NA	NA	NA	NA	NA	NA	NA	NA	NA
1694	290	ADNI1	ADNI1	067_S_0290	067	m30	2008-11-06	LMCI	75.2	Male	16	Not Hisp/Latino	White	Married	1	NA	NA	NA	NA	NA	NA	NA	NA	NA	NA	NA	NA	NA	NA	NA	NA	NA	NA	NA	NA	NA	NA	NA	NA	NA	NA	NA	NA	NA	NA	NA	NA	NA	NA
1695	290	ADNI1	ADNI1	067_S_0290	067	m36	2009-05-06	LMCI	75.2	Male	16	Not Hisp/Latino	White	Married	1	NA	NA	NA	NA	NA	NA	NA	1.5	11.67	20.67	7	26	30	4	7	87.5	0	25	NA	10	NA	NA	NA	NA	NA	NA	NA	NA	NA	NA	NA	NA	NA	NA
1696	291	ADNI1	ADNI1	099_S_0291	099	bl	2006-03-24	LMCI	79.4	Male	16	Not Hisp/Latino	White	Divorced	1	1.30800546215963	NA	NA	NA	802.6	398.4	38.55	0.5	5.33	10.33	4	30	31	5	3	33.3333333333333	7	50	105	2	NA	NA	NA	NA	NA	NA	NA	NA	NA	NA	NA	NA	NA	NA
1697	291	ADNI1	ADNI1	099_S_0291	099	m06	2006-10-04	LMCI	79.4	Male	16	Not Hisp/Latino	White	Divorced	1	1.27867248234364	NA	NA	NA	NA	NA	NA	0	5.67	8.67	2	30	31	9	4	33.3333333333333	NA	62	93	0	NA	NA	NA	NA	NA	NA	NA	NA	NA	NA	NA	NA	NA	NA
1698	291	ADNI1	ADNI1	099_S_0291	099	m12	2007-04-04	LMCI	79.4	Male	16	Not Hisp/Latino	White	Divorced	1	1.25863020810592	NA	NA	NA	960.2	410.2	37.27	1	4	7	2	28	32	7	4	40	5	56	79	0	NA	NA	NA	NA	NA	NA	NA	NA	NA	NA	NA	NA	NA	NA
1699	291	ADNI1	ADNI1	099_S_0291	099	m18	2007-10-03	LMCI	79.4	Male	16	Not Hisp/Latino	White	Divorced	1	1.20143759884897	NA	NA	NA	NA	NA	NA	0.5	3.67	6.67	3	30	45	7	1	9.09090909090909	NA	60	86	0	NA	NA	NA	NA	NA	NA	NA	NA	NA	NA	NA	NA	NA	NA
1700	291	ADNI1	ADNI1	099_S_0291	099	m24	2008-03-25	LMCI	79.4	Male	16	Not Hisp/Latino	White	Divorced	1	1.28296080950555	NA	NA	NA	NA	NA	NA	0	5.67	10.67	4	30	37	9	3	25	8	62	79	0	NA	NA	NA	NA	NA	NA	NA	NA	NA	NA	NA	NA	NA	NA
1701	291	ADNI1	ADNI1	099_S_0291	099	m30	2008-09-29	LMCI	79.4	Male	16	Not Hisp/Latino	White	Divorced	1	NA	NA	NA	NA	NA	NA	NA	NA	NA	NA	NA	NA	NA	NA	NA	NA	NA	NA	NA	NA	NA	NA	NA	NA	NA	NA	NA	NA	NA	NA	NA	NA	NA	NA
1702	291	ADNI1	ADNI1	099_S_0291	099	m36	2009-03-27	LMCI	79.4	Male	16	Not Hisp/Latino	White	Divorced	1	1.12989781841655	NA	NA	NA	NA	NA	NA	0	6.67	13.67	6	28	27	5	5	55.5555555555556	3	37	132	0	NA	NA	NA	NA	NA	NA	NA	NA	NA	NA	NA	NA	NA	NA
1703	291	ADNI2	ADNI1	099_S_0291	099	m72	2012-04-05	LMCI	79.4	Male	16	Not Hisp/Latino	White	Divorced	1	1.16643305676301	NA	1.0728	NA	NA	NA	NA	0	8	14	5	29	21	1	3	60	2	NA	169	0	17	3	3.66666666666667	2.14285714285714	2.4	2.33333333333333	4	2.92307692307692	2.125	1.44444444444444	1	1	1.16666666666667	1
1704	291	ADNI2	ADNI1	099_S_0291	099	m78	2012-09-14	LMCI	79.4	Male	16	Not Hisp/Latino	White	Divorced	1	NA	NA	NA	NA	NA	NA	NA	NA	NA	NA	NA	NA	NA	NA	NA	NA	NA	NA	NA	NA	NA	NA	NA	NA	NA	NA	NA	NA	NA	NA	NA	NA	NA	NA
1705	292	ADNI1	ADNI1	035_S_0292	035	bl	2006-04-12	LMCI	76.4	Male	16	Not Hisp/Latino	Asian	Married	0	1.17764302359413	NA	NA	NA	941.7	145.3	13.1	2	19.67	29.67	9	24	20	2	5	100	0	42	90	4	NA	NA	NA	NA	NA	NA	NA	NA	NA	NA	NA	NA	NA	NA
1706	292	ADNI1	ADNI1	035_S_0292	035	m06	2006-10-05	LMCI	76.4	Male	16	Not Hisp/Latino	Asian	Married	0	1.04982574103033	NA	NA	NA	NA	NA	NA	2	16.67	25.67	8	24	18	1	4	100	NA	48	NA	4	NA	NA	NA	NA	NA	NA	NA	NA	NA	NA	NA	NA	NA	NA
1708	292	ADNI1	ADNI1	035_S_0292	035	m12	2007-04-25	LMCI	76.4	Male	16	Not Hisp/Latino	Asian	Married	0	1.16986256717946	NA	NA	NA	809.8	136.8	11.97	3.5	23	33	10	23	24	1	5	100	0	43	79	3	NA	NA	NA	NA	NA	NA	NA	NA	NA	NA	NA	NA	NA	NA
1709	292	ADNI1	ADNI1	035_S_0292	035	m18	2007-11-08	LMCI	76.4	Male	16	Not Hisp/Latino	Asian	Married	0	1.18709725579717	NA	NA	NA	NA	NA	NA	2.5	20.33	30.33	9	25	16	2	4	100	NA	43	66	3	NA	NA	NA	NA	NA	NA	NA	NA	NA	NA	NA	NA	NA	NA
1710	292	ADNI1	ADNI1	035_S_0292	035	m24	2008-04-03	LMCI	76.4	Male	16	Not Hisp/Latino	Asian	Married	0	1.20742834707349	NA	NA	NA	804.1	142.8	12.72	3.5	18	28	10	22	18	4	5	100	0	43	113	5	NA	NA	NA	NA	NA	NA	NA	NA	NA	NA	NA	NA	NA	NA
1711	292	ADNI1	ADNI1	035_S_0292	035	m36	2009-04-09	LMCI	76.4	Male	16	Not Hisp/Latino	Asian	Married	0	1.17567078835114	NA	NA	NA	NA	NA	NA	2.5	14.33	25.33	10	22	20	1	3	75	1	50	79	9	NA	NA	NA	NA	NA	NA	NA	NA	NA	NA	NA	NA	NA	NA
1712	292	ADNI1	ADNI1	035_S_0292	035	m42	2009-12-14	LMCI	76.4	Male	16	Not Hisp/Latino	Asian	Married	0	NA	NA	NA	NA	NA	NA	NA	NA	NA	NA	NA	NA	NA	NA	NA	NA	NA	NA	NA	NA	NA	NA	NA	NA	NA	NA	NA	NA	NA	NA	NA	NA	NA	NA
1713	292	ADNIGO	ADNI1	035_S_0292	035	m48	2010-04-21	LMCI	76.4	Male	16	Not Hisp/Latino	Asian	Married	0	1.13461953104416	NA	0.9903	NA	860.7	144.1	12.7	3	19	30	10	22	17	2	4	100	0	NA	97	8	18	2.5	2.22222222222222	2	2	1.5	1.5	2.05405405405405	3.75	1.66666666666667	2.85714285714286	2.8	3.2	3
1714	292	ADNIGO	ADNI1	035_S_0292	035	m54	2010-10-05	LMCI	76.4	Male	16	Not Hisp/Latino	Asian	Married	0	NA	NA	NA	NA	NA	NA	NA	NA	NA	NA	NA	NA	NA	NA	NA	NA	NA	NA	NA	NA	NA	NA	NA	NA	NA	NA	NA	NA	NA	NA	NA	NA	NA	NA
1715	292	ADNI2	ADNI1	035_S_0292	035	m60	2011-04-20	LMCI	76.4	Male	16	Not Hisp/Latino	Asian	Married	0	NA	NA	NA	NA	NA	NA	NA	4	20	30	9	22	16	1	4	100	1	NA	126	15	17	3	2.44444444444444	2.42857142857143	2.2	2	2	2.41025641025641	3.625	1.55555555555556	2.85714285714286	2.4	3	2.75
1716	292	ADNI2	ADNI1	035_S_0292	035	m66	2011-10-26	LMCI	76.4	Male	16	Not Hisp/Latino	Asian	Married	0	NA	NA	NA	NA	NA	NA	NA	NA	NA	NA	NA	NA	NA	NA	NA	NA	NA	NA	NA	NA	NA	NA	NA	NA	NA	NA	NA	NA	NA	NA	NA	NA	NA	NA
1717	292	ADNI2	ADNI1	035_S_0292	035	m72	2012-04-30	LMCI	76.4	Male	16	Not Hisp/Latino	Asian	Married	0	NA	NA	NA	NA	NA	NA	NA	4	24	34	9	22	16	1	4	100	1	NA	97	12	18	3	2.66666666666667	1.57142857142857	1.8	1.66666666666667	1.75	2.17948717948718	3.5	2.11111111111111	2.85714285714286	2.4	3.16666666666667	2.25
1718	292	ADNI2	ADNI1	035_S_0292	035	m78	2012-10-17	LMCI	76.4	Male	16	Not Hisp/Latino	Asian	Married	0	NA	NA	NA	NA	NA	NA	NA	NA	NA	NA	NA	NA	NA	NA	NA	NA	NA	NA	NA	NA	NA	NA	NA	NA	NA	NA	NA	NA	NA	NA	NA	NA	NA	NA
1719	292	ADNI2	ADNI1	035_S_0292	035	m84	2013-05-01	LMCI	76.4	Male	16	Not Hisp/Latino	Asian	Married	0	NA	NA	NA	NA	NA	NA	NA	5.5	30	41	10	22	20	1	5	100	0	NA	90	9	20	3	1.88888888888889	1.71428571428571	2	1.83333333333333	2.25	2.12820512820513	3.875	2.75	2.85714285714286	2.6	3.16666666666667	2
1720	292	ADNI2	ADNI1	035_S_0292	035	m90	2013-10-10	LMCI	76.4	Male	16	Not Hisp/Latino	Asian	Married	0	NA	NA	NA	NA	NA	NA	NA	NA	NA	NA	NA	NA	NA	NA	NA	NA	NA	NA	NA	NA	NA	NA	NA	NA	NA	NA	NA	NA	NA	NA	NA	NA	NA	NA
1721	292	ADNI2	ADNI1	035_S_0292	035	m96	2014-05-08	LMCI	76.4	Male	16	Not Hisp/Latino	Asian	Married	0	NA	NA	NA	NA	NA	NA	NA	NA	20	31	9	18	18	1	4	100	0	NA	109	22	19	2.75	3	1.85714285714286	2	2.16666666666667	3	2.48717948717949	4	3	3.57142857142857	3.6	4	3.75
1707	292	ADNI2	ADNI1	035_S_0292	035	m108	2015-08-03	LMCI	76.4	Male	16	Not Hisp/Latino	Asian	Married	0	NA	NA	NA	NA	NA	NA	NA	NA	25	36	10	20	18	2	5	100	1	NA	127	26	20	3	2.66666666666667	1.28571428571429	2	1.5	3.5	2.33333333333333	4	3	3.28571428571429	3.25	4	3.75
1722	293	ADNI1	ADNI1	007_S_0293	007	bl	2006-03-28	LMCI	87.7	Male	12	Not Hisp/Latino	White	Married	1	1.15125056223734	NA	NA	NA	702.1	504	45.23	1	11	18	6	25	22	2	5	100	3	26	300	0	NA	NA	NA	NA	NA	NA	NA	NA	NA	NA	NA	NA	NA	NA
1723	293	ADNI1	ADNI1	007_S_0293	007	m06	2006-10-30	LMCI	87.7	Male	12	Not Hisp/Latino	White	Married	1	1.20712535214072	NA	NA	NA	NA	NA	NA	1	11.67	20.67	8	21	20	2	3	75	NA	29	215	1	NA	NA	NA	NA	NA	NA	NA	NA	NA	NA	NA	NA	NA	NA
1724	293	ADNI1	ADNI1	007_S_0293	007	m12	2007-04-16	LMCI	87.7	Male	12	Not Hisp/Latino	White	Married	1	1.12484592739917	NA	NA	NA	618.1	526.2	48.41	1	11.33	20.33	7	25	19	0	4	100	0	27	247	1	NA	NA	NA	NA	NA	NA	NA	NA	NA	NA	NA	NA	NA	NA
1725	293	ADNI1	ADNI1	007_S_0293	007	m18	2007-10-15	LMCI	87.7	Male	12	Not Hisp/Latino	White	Married	1	1.12742658132858	NA	NA	NA	NA	NA	NA	2	13.33	23.33	9	24	15	0	3	100	NA	26	300	3	NA	NA	NA	NA	NA	NA	NA	NA	NA	NA	NA	NA	NA	NA
1726	293	ADNI1	ADNI1	007_S_0293	007	m24	2008-03-24	LMCI	87.7	Male	12	Not Hisp/Latino	White	Married	1	1.01658146485467	1.8575	NA	NA	NA	NA	NA	3.5	15	26	9	24	17	0	4	100	0	26	NA	8	NA	NA	NA	NA	NA	NA	NA	NA	NA	NA	NA	NA	NA	NA
1727	293	ADNI1	ADNI1	007_S_0293	007	m30	2008-10-09	LMCI	87.7	Male	12	Not Hisp/Latino	White	Married	1	NA	NA	NA	NA	NA	NA	NA	NA	NA	NA	NA	NA	NA	NA	NA	NA	NA	NA	NA	NA	NA	NA	NA	NA	NA	NA	NA	NA	NA	NA	NA	NA	NA	NA
1728	293	ADNI1	ADNI1	007_S_0293	007	m36	2009-04-07	LMCI	87.7	Male	12	Not Hisp/Latino	White	Married	1	NA	NA	NA	NA	NA	NA	NA	4	19	32	10	26	14	2	4	100	0	22	300	8	NA	NA	NA	NA	NA	NA	NA	NA	NA	NA	NA	NA	NA	NA
1729	294	ADNI1	ADNI1	031_S_0294	031	bl	2006-03-28	LMCI	79.2	Male	16	Not Hisp/Latino	White	Married	0	1.16970302238583	NA	NA	NA	>1700	311.8	24.75	1	13	16	3	26	28	4	2	28.5714285714286	5	27	80	13	NA	NA	NA	NA	NA	NA	NA	NA	NA	NA	NA	NA	NA	NA
1730	294	ADNI1	ADNI1	031_S_0294	031	m06	2006-10-03	LMCI	79.2	Male	16	Not Hisp/Latino	White	Married	0	1.13210704126872	NA	NA	NA	NA	NA	NA	4	15	19	2	27	38	5	1	11.1111111111111	NA	27	93	10	NA	NA	NA	NA	NA	NA	NA	NA	NA	NA	NA	NA	NA	NA
1731	294	ADNI1	ADNI1	031_S_0294	031	m12	2007-04-04	LMCI	79.2	Male	16	Not Hisp/Latino	White	Married	0	1.15020206100295	NA	NA	NA	1657	213.9	19.68	3.5	11.67	17.67	5	23	29	3	5	71.4285714285714	3	27	105	11	NA	NA	NA	NA	NA	NA	NA	NA	NA	NA	NA	NA	NA	NA
1732	294	ADNI1	ADNI1	031_S_0294	031	m18	2007-09-25	LMCI	79.2	Male	16	Not Hisp/Latino	White	Married	0	1.08044823762802	NA	NA	NA	NA	NA	NA	4	10.67	15.67	4	28	30	1	5	100	NA	29	152	7	NA	NA	NA	NA	NA	NA	NA	NA	NA	NA	NA	NA	NA	NA
1733	294	ADNI1	ADNI1	031_S_0294	031	m24	2008-03-27	LMCI	79.2	Male	16	Not Hisp/Latino	White	Married	0	1.13952226141275	NA	NA	NA	>1700	313	24.68	4	15	23	5	26	28	2	7	100	3	25	79	19	NA	NA	NA	NA	NA	NA	NA	NA	NA	NA	NA	NA	NA	NA
1734	294	ADNI1	ADNI1	031_S_0294	031	m30	2008-10-03	LMCI	79.2	Male	16	Not Hisp/Latino	White	Married	0	NA	NA	NA	NA	NA	NA	NA	NA	NA	NA	NA	NA	NA	NA	NA	NA	NA	NA	NA	NA	NA	NA	NA	NA	NA	NA	NA	NA	NA	NA	NA	NA	NA	NA
1735	294	ADNI1	ADNI1	031_S_0294	031	m36	2009-04-02	LMCI	79.2	Male	16	Not Hisp/Latino	White	Married	0	1.10126709453445	NA	NA	NA	1474	230.4	19.52	5	22.67	29.67	5	23	22	4	5	83.3333333333333	8	21	156	16	NA	NA	NA	NA	NA	NA	NA	NA	NA	NA	NA	NA	NA	NA
1736	294	ADNI1	ADNI1	031_S_0294	031	m42	2009-10-22	LMCI	79.2	Male	16	Not Hisp/Latino	White	Married	0	NA	NA	NA	NA	NA	NA	NA	NA	NA	NA	NA	NA	NA	NA	NA	NA	NA	NA	NA	NA	NA	NA	NA	NA	NA	NA	NA	NA	NA	NA	NA	NA	NA	NA
1737	294	ADNI1	ADNI1	031_S_0294	031	m48	2010-04-08	LMCI	79.2	Male	16	Not Hisp/Latino	White	Married	0	NA	NA	NA	NA	NA	NA	NA	8	16.33	21.33	4	25	31	1	5	83.3333333333333	6	23	167	13	NA	NA	NA	NA	NA	NA	NA	NA	NA	NA	NA	NA	NA	NA
1738	294	ADNI2	ADNI1	031_S_0294	031	m60	2011-03-25	LMCI	79.2	Male	16	Not Hisp/Latino	White	Married	0	1.05048515871335	NA	1.028	NA	1672	244.8	19.55	9	19	25	5	22	32	3	8	100	9	NA	210	20	17	1.71428571428571	2.22222222222222	2.14285714285714	2.8	3.5	2	2.30555555555556	2.625	2.14285714285714	2.14285714285714	2.8	3.66666666666667	4
1739	294	ADNI2	ADNI1	031_S_0294	031	m66	2011-09-26	LMCI	79.2	Male	16	Not Hisp/Latino	White	Married	0	NA	NA	NA	NA	NA	NA	NA	NA	NA	NA	NA	NA	NA	NA	NA	NA	NA	NA	NA	NA	NA	NA	NA	NA	NA	NA	NA	NA	NA	NA	NA	NA	NA	NA
1740	294	ADNI2	ADNI1	031_S_0294	031	m72	2012-03-21	LMCI	79.2	Male	16	Not Hisp/Latino	White	Married	0	NA	NA	NA	NA	NA	NA	NA	9	19	26	5	24	24	3	4	66.6666666666667	6	NA	138	14	16	2.5	2.88888888888889	1.33333333333333	2	NA	3.66666666666667	2.48484848484848	3.625	1.33333333333333	1.14285714285714	3.6	4	4
1741	294	ADNI2	ADNI1	031_S_0294	031	m84	2013-06-14	LMCI	79.2	Male	16	Not Hisp/Latino	White	Married	0	NA	NA	NA	NA	NA	NA	NA	13	16	24	8	23	NA	NA	NA	NA	5	NA	NA	25	NA	3.42857142857143	3.33333333333333	2.85714285714286	3.25	3.75	3.5	3.31428571428571	3.57142857142857	2.55555555555556	3.33333333333333	4	4	4
1742	295	ADNI1	ADNI1	002_S_0295	002	bl	2006-05-09	CN	84.8	Male	18	Not Hisp/Latino	White	Married	1	NA	NA	NA	NA	888.1	355.2	34.73	0	3	4	1	28	56	5	3	23.0769230769231	12	48	300	0	NA	NA	NA	NA	NA	NA	NA	NA	NA	NA	NA	NA	NA	NA
1743	295	ADNI1	ADNI1	002_S_0295	002	m06	2006-11-02	CN	84.8	Male	18	Not Hisp/Latino	White	Married	1	NA	NA	NA	NA	NA	NA	NA	0	5.33	6.33	1	28	50	7	2	16.6666666666667	NA	43	68	0	NA	NA	NA	NA	NA	NA	NA	NA	NA	NA	NA	NA	NA	NA
1744	295	ADNI1	ADNI1	002_S_0295	002	m12	2007-05-25	CN	84.8	Male	18	Not Hisp/Latino	White	Married	1	NA	NA	NA	NA	858.3	399.5	39.29	0	4.67	5.67	1	30	53	10	2	14.2857142857143	15	54	72	0	NA	NA	NA	NA	NA	NA	NA	NA	NA	NA	NA	NA	NA	NA
1745	295	ADNI1	ADNI1	002_S_0295	002	m18	2007-11-12	CN	84.8	Male	18	Not Hisp/Latino	White	Married	1	NA	NA	NA	NA	NA	NA	NA	NA	NA	NA	NA	NA	NA	NA	NA	NA	NA	NA	NA	NA	NA	NA	NA	NA	NA	NA	NA	NA	NA	NA	NA	NA	NA	NA
1746	295	ADNI1	ADNI1	002_S_0295	002	m24	2008-08-04	CN	84.8	Male	18	Not Hisp/Latino	White	Married	1	NA	NA	NA	NA	NA	NA	NA	0	3.67	5.67	2	29	45	7	2	16.6666666666667	10	53	120	0	NA	NA	NA	NA	NA	NA	NA	NA	NA	NA	NA	NA	NA	NA
1747	295	ADNI1	ADNI1	002_S_0295	002	m30	2008-11-06	CN	84.8	Male	18	Not Hisp/Latino	White	Married	1	NA	NA	NA	NA	NA	NA	NA	NA	NA	NA	NA	NA	NA	NA	NA	NA	NA	NA	NA	NA	NA	NA	NA	NA	NA	NA	NA	NA	NA	NA	NA	NA	NA	NA
1748	295	ADNI1	ADNI1	002_S_0295	002	m36	2009-05-07	CN	84.8	Male	18	Not Hisp/Latino	White	Married	1	NA	NA	NA	NA	708.6	381.3	38.72	0	3.67	6.67	3	28	43	5	2	22.2222222222222	15	49	85	0	NA	NA	NA	NA	NA	NA	NA	NA	NA	NA	NA	NA	NA	NA
1749	295	ADNI1	ADNI1	002_S_0295	002	m42	2009-11-18	CN	84.8	Male	18	Not Hisp/Latino	White	Married	1	NA	NA	NA	NA	NA	NA	NA	NA	NA	NA	NA	NA	NA	NA	NA	NA	NA	NA	NA	NA	NA	NA	NA	NA	NA	NA	NA	NA	NA	NA	NA	NA	NA	NA
1750	295	ADNI1	ADNI1	002_S_0295	002	m48	2010-05-13	CN	84.8	Male	18	Not Hisp/Latino	White	Married	1	NA	NA	NA	NA	813.3	396.3	41.35	0	5	8	3	26	51	6	2	15.3846153846154	6	57	66	0	NA	NA	NA	NA	NA	NA	NA	NA	NA	NA	NA	NA	NA	NA
1751	295	ADNI1	ADNI1	002_S_0295	002	m54	2010-11-02	CN	84.8	Male	18	Not Hisp/Latino	White	Married	1	NA	NA	NA	NA	NA	NA	NA	NA	NA	NA	NA	NA	NA	NA	NA	NA	NA	NA	NA	NA	NA	NA	NA	NA	NA	NA	NA	NA	NA	NA	NA	NA	NA	NA
1752	295	ADNI2	ADNI1	002_S_0295	002	m60	2011-06-02	CN	84.8	Male	18	Not Hisp/Latino	White	Married	1	1.28567957795811	NA	1.4881	NA	621.9	390.4	42.87	0	6	9	3	28	30	4	3	37.5	13	NA	96	0	21	1	1.11111111111111	1	1	1	1	1.02564102564103	1.125	1	1.14285714285714	1	1	1
1753	295	ADNI2	ADNI1	002_S_0295	002	m66	2011-11-14	CN	84.8	Male	18	Not Hisp/Latino	White	Married	1	NA	NA	NA	NA	NA	NA	NA	NA	NA	NA	NA	NA	NA	NA	NA	NA	NA	NA	NA	NA	NA	NA	NA	NA	NA	NA	NA	NA	NA	NA	NA	NA	NA	NA
1754	295	ADNI2	ADNI1	002_S_0295	002	m72	2012-05-10	CN	84.8	Male	18	Not Hisp/Latino	White	Married	1	NA	NA	NA	NA	NA	NA	NA	0	7	9	2	22	41	5	0	0	14	NA	107	0	22	1	1.22222222222222	1	1	1	1	1.05128205128205	1.25	1	1.14285714285714	1.2	1	1
1755	296	ADNI1	ADNI1	100_S_0296	100	bl	2006-04-25	LMCI	79.1	Male	10	Not Hisp/Latino	White	Married	0	NA	NA	NA	NA	NA	NA	NA	1.5	15	24	6	26	23	7	2	25	2	26	277	0	NA	NA	NA	NA	NA	NA	NA	NA	NA	NA	NA	NA	NA	NA
1756	296	ADNI1	ADNI1	100_S_0296	100	m06	2006-10-19	LMCI	79.1	Male	10	Not Hisp/Latino	White	Married	0	NA	NA	NA	NA	NA	NA	NA	1.5	12.67	19.67	5	25	26	2	2	33.3333333333333	NA	29	252	4	NA	NA	NA	NA	NA	NA	NA	NA	NA	NA	NA	NA	NA	NA
1758	296	ADNI1	ADNI1	100_S_0296	100	m12	2007-04-17	LMCI	79.1	Male	10	Not Hisp/Latino	White	Married	0	NA	NA	NA	NA	NA	NA	NA	1	9.33	18.33	5	27	27	8	2	22.2222222222222	9	22	240	0	NA	NA	NA	NA	NA	NA	NA	NA	NA	NA	NA	NA	NA	NA
1762	296	ADNI1	ADNI1	100_S_0296	100	m18	2007-10-09	LMCI	79.1	Male	10	Not Hisp/Latino	White	Married	0	NA	NA	NA	NA	NA	NA	NA	0.5	13.67	21.67	5	22	21	2	3	60	NA	27	300	0	NA	NA	NA	NA	NA	NA	NA	NA	NA	NA	NA	NA	NA	NA
1763	296	ADNI1	ADNI1	100_S_0296	100	m24	2008-04-15	LMCI	79.1	Male	10	Not Hisp/Latino	White	Married	0	NA	NA	NA	NA	NA	NA	NA	1	10.67	19.67	6	29	24	4	2	28.5714285714286	13	28	148	0	NA	NA	NA	NA	NA	NA	NA	NA	NA	NA	NA	NA	NA	NA
1764	296	ADNI1	ADNI1	100_S_0296	100	m30	2008-10-20	LMCI	79.1	Male	10	Not Hisp/Latino	White	Married	0	NA	NA	NA	NA	NA	NA	NA	NA	NA	NA	NA	NA	NA	NA	NA	NA	NA	NA	NA	NA	NA	NA	NA	NA	NA	NA	NA	NA	NA	NA	NA	NA	NA	NA
1765	296	ADNI1	ADNI1	100_S_0296	100	m36	2009-05-07	LMCI	79.1	Male	10	Not Hisp/Latino	White	Married	0	NA	NA	NA	NA	NA	NA	NA	1	14	26	9	25	18	5	3	50	6	29	179	0	NA	NA	NA	NA	NA	NA	NA	NA	NA	NA	NA	NA	NA	NA
1766	296	ADNIGO	ADNI1	100_S_0296	100	m60	2011-05-05	LMCI	79.1	Male	10	Not Hisp/Latino	White	Married	0	1.24001609082272	NA	1.1634	NA	NA	NA	NA	1	15	23	5	26	20	4	7	100	6	NA	300	3	14	2.125	2.77777777777778	1.28571428571429	2	1.5	1.75	1.97435897435897	2	1.55555555555556	1	1.8	1.16666666666667	2
1767	296	ADNI2	ADNI1	100_S_0296	100	m72	2012-04-27	LMCI	79.1	Male	10	Not Hisp/Latino	White	Married	0	NA	NA	NA	NA	NA	NA	NA	1	15	NA	4	22	17	5	4	66.6666666666667	5	NA	230	0	16	1.75	2.11111111111111	1.57142857142857	1.6	1	2	1.69230769230769	1.5	1.375	1.28571428571429	1.6	1	2.25
1768	296	ADNI2	ADNI1	100_S_0296	100	m78	2012-10-18	LMCI	79.1	Male	10	Not Hisp/Latino	White	Married	0	NA	NA	NA	NA	NA	NA	NA	NA	NA	NA	NA	NA	NA	NA	NA	NA	NA	NA	NA	NA	NA	NA	NA	NA	NA	NA	NA	NA	NA	NA	NA	NA	NA	NA
1769	296	ADNI2	ADNI1	100_S_0296	100	m90	2013-11-05	LMCI	79.1	Male	10	Not Hisp/Latino	White	Married	0	NA	NA	NA	NA	NA	NA	NA	NA	NA	NA	NA	NA	NA	NA	NA	NA	NA	NA	NA	NA	NA	NA	NA	NA	NA	NA	NA	NA	NA	NA	NA	NA	NA	NA
1770	296	ADNI2	ADNI1	100_S_0296	100	m96	2014-04-24	LMCI	79.1	Male	10	Not Hisp/Latino	White	Married	0	NA	NA	NA	NA	NA	NA	NA	1	18	27	5	23	19	5	3	50	6	NA	122	0	17	1.75	2.44444444444444	1.28571428571429	2.4	1.16666666666667	2	1.84615384615385	1.125	1.55555555555556	1	1.2	1	1.75
1757	296	ADNI2	ADNI1	100_S_0296	100	m108	2015-05-08	LMCI	79.1	Male	10	Not Hisp/Latino	White	Married	0	NA	NA	NA	NA	NA	NA	NA	1	NA	NA	NA	NA	NA	NA	NA	NA	NA	NA	NA	3	NA	3.125	3.66666666666667	1.85714285714286	2.6	2.16666666666667	2.25	2.71794871794872	1.625	NA	NA	1.4	1.16666666666667	1.75
1759	296	ADNI2	ADNI1	100_S_0296	100	m120	2017-01-24	LMCI	79.1	Male	10	Not Hisp/Latino	White	Married	0	NA	NA	NA	NA	NA	NA	NA	1	19	30	7	27	13	4	4	80	7	NA	227	2	19	1.75	2	1	1.2	1.16666666666667	1.5	1.48717948717949	1.625	1.55555555555556	1	2	1.83333333333333	2
1760	296	ADNI3	ADNI1	100_S_0296	100	m138	2017-11-28	LMCI	79.1	Male	10	Not Hisp/Latino	White	Married	0	NA	NA	NA	NA	NA	NA	NA	0	NA	NA	NA	NA	NA	NA	NA	NA	NA	NA	NA	0	NA	2.75	2.75	1.83333333333333	1.8	1.83333333333333	2	2.24324324324324	1.5	1.11111111111111	1	1	1	1.75
1761	296	ADNI3	ADNI1	100_S_0296	100	m150	2018-11-20	LMCI	79.1	Male	10	Not Hisp/Latino	White	Married	0	NA	NA	NA	NA	NA	NA	NA	0	NA	NA	NA	NA	NA	NA	NA	NA	NA	NA	NA	1	NA	NA	NA	NA	NA	NA	NA	NA	NA	NA	NA	NA	NA	NA
1771	298	ADNI1	ADNI1	123_S_0298	123	bl	2006-04-27	CN	76.4	Male	14	Not Hisp/Latino	White	Married	0	NA	NA	NA	NA	NA	NA	NA	0	2.33	4.33	2	30	33	5	3	37.5	12	52	72	0	NA	NA	NA	NA	NA	NA	NA	NA	NA	NA	NA	NA	NA	NA
1772	298	ADNI1	ADNI1	123_S_0298	123	m06	2006-11-08	CN	76.4	Male	14	Not Hisp/Latino	White	Married	0	NA	NA	NA	NA	NA	NA	NA	0	4.67	9.67	4	28	31	5	2	25	NA	54	61	0	NA	NA	NA	NA	NA	NA	NA	NA	NA	NA	NA	NA	NA	NA
1773	298	ADNI1	ADNI1	123_S_0298	123	m12	2007-05-09	CN	76.4	Male	14	Not Hisp/Latino	White	Married	0	NA	NA	NA	NA	NA	NA	NA	0	5.33	7.33	2	29	39	6	2	20	8	55	55	0	NA	NA	NA	NA	NA	NA	NA	NA	NA	NA	NA	NA	NA	NA
1777	298	ADNI1	ADNI1	123_S_0298	123	m18	2007-11-09	CN	76.4	Male	14	Not Hisp/Latino	White	Married	0	NA	NA	NA	NA	NA	NA	NA	NA	NA	NA	NA	NA	NA	NA	NA	NA	NA	NA	NA	NA	NA	NA	NA	NA	NA	NA	NA	NA	NA	NA	NA	NA	NA	NA
1778	298	ADNI1	ADNI1	123_S_0298	123	m24	2008-05-07	CN	76.4	Male	14	Not Hisp/Latino	White	Married	0	NA	NA	NA	NA	NA	NA	NA	0	5	7	2	29	42	5	2	20	13	44	64	0	NA	NA	NA	NA	NA	NA	NA	NA	NA	NA	NA	NA	NA	NA
1779	298	ADNI1	ADNI1	123_S_0298	123	m30	2008-10-27	CN	76.4	Male	14	Not Hisp/Latino	White	Married	0	NA	NA	NA	NA	NA	NA	NA	NA	NA	NA	NA	NA	NA	NA	NA	NA	NA	NA	NA	NA	NA	NA	NA	NA	NA	NA	NA	NA	NA	NA	NA	NA	NA	NA
1780	298	ADNI1	ADNI1	123_S_0298	123	m36	2009-04-17	CN	76.4	Male	14	Not Hisp/Latino	White	Married	0	NA	NA	NA	NA	NA	NA	NA	0	6	10	4	29	34	6	2	20	8	51	72	0	NA	NA	NA	NA	NA	NA	NA	NA	NA	NA	NA	NA	NA	NA
1781	298	ADNI1	ADNI1	123_S_0298	123	m48	2010-04-19	CN	76.4	Male	14	Not Hisp/Latino	White	Married	0	NA	NA	NA	NA	NA	NA	NA	0	7.33	11.33	3	26	36	7	4	36.3636363636364	12	54	61	0	NA	NA	NA	NA	NA	NA	NA	NA	NA	NA	NA	NA	NA	NA
1782	298	ADNIGO	ADNI1	123_S_0298	123	m60	2011-04-20	CN	76.4	Male	14	Not Hisp/Latino	White	Married	0	NA	NA	NA	NA	NA	NA	NA	0	6	11	5	29	36	6	5	45.4545454545455	7	NA	67	0	22	1.125	1.11111111111111	1	1.2	2	2	1.33333333333333	1	1	1	1	1	1
1783	298	ADNIGO	ADNI1	123_S_0298	123	m66	2011-10-14	CN	76.4	Male	14	Not Hisp/Latino	White	Married	0	NA	NA	NA	NA	NA	NA	NA	NA	NA	NA	NA	NA	NA	NA	NA	NA	NA	NA	NA	NA	NA	NA	NA	NA	NA	NA	NA	NA	NA	NA	NA	NA	NA	NA
1784	298	ADNI2	ADNI1	123_S_0298	123	m72	2012-04-18	CN	76.4	Male	14	Not Hisp/Latino	White	Married	0	NA	NA	NA	NA	NA	NA	NA	0.5	5	6	1	28	49	9	3	21.4285714285714	11	NA	76	0	24	1.375	1.33333333333333	1	1	1.66666666666667	2	1.35897435897436	1	1	1	1	1	1
1785	298	ADNI2	ADNI1	123_S_0298	123	m78	2012-11-09	CN	76.4	Male	14	Not Hisp/Latino	White	Married	0	NA	NA	NA	NA	NA	NA	NA	NA	NA	NA	NA	NA	NA	NA	NA	NA	NA	NA	NA	NA	NA	NA	NA	NA	NA	NA	NA	NA	NA	NA	NA	NA	NA	NA
1786	298	ADNI2	ADNI1	123_S_0298	123	m84	2013-04-24	CN	76.4	Male	14	Not Hisp/Latino	White	Married	0	NA	NA	NA	NA	NA	NA	NA	0	4	7	3	28	29	7	4	40	13	NA	82	0	24	1.125	1.11111111111111	1	1	1	2	1.15384615384615	1.125	1	1	1	1	1
1787	298	ADNI2	ADNI1	123_S_0298	123	m90	2013-10-28	CN	76.4	Male	14	Not Hisp/Latino	White	Married	0	NA	NA	NA	NA	NA	NA	NA	NA	NA	NA	NA	NA	NA	NA	NA	NA	NA	NA	NA	NA	NA	NA	NA	NA	NA	NA	NA	NA	NA	NA	NA	NA	NA	NA
1788	298	ADNI2	ADNI1	123_S_0298	123	m96	2014-04-16	CN	76.4	Male	14	Not Hisp/Latino	White	Married	0	NA	NA	NA	NA	NA	NA	NA	0	8	13	5	29	38	0	1	14.2857142857143	6	NA	130	0	25	1.25	1.33333333333333	1.14285714285714	1	1.33333333333333	1.75	1.28205128205128	1	1	1	1	1	1
[truncated: 14,646 more rows]
[truncated: 66 more columns]
